# Supplementary material for: Pinewood nematode induced changes in the assembly process of gallery microbiomes benefit its vector beetle’s development
Source: Microbiol Spectr. 2024 Sep 11;12(10):e01412-24. doi: 10.1128/spectrum.01412-24 (PMC11448173; doi:10.1128/spectrum.01412-24)
Supplement: Dataset S1-S5 — The datasets supporting the results. [file spectrum.01412-24-s0001.xlsx]

## Sheet: Dataset S1 Bacterial OTUs 
Dataset S1 Bacterial s and their relative abundance in different samples
	GutA1	GutA6	GutB1	GutB4	GutC1	GutC5	GutC7	GutD1	GutD6	GutE1	GutE6	GutF1	GutF5	GutG1	H10GA1	H10GA2	H10GA3	H10GA4	H10GA5	H15GA1	H15GA2	H15GA3	H15GA4	H15GA5	H25GA1	H25GA2	H25GA3	H25GA4	H25GA5	H40GA1	H40GA2	H40GA3	H40GA4	H40GA5	HP1	HP2	HP3	HP4	HP5	HX1	HX2	HX3	HX4	HX5	I10GA1	I10GA2	I10GA3	I10GA4	I10GA5
OUT1	5589	8071	3864	6197	5024	10963	12859	6200	9346	5332	8572	6089	6204	2697	152	169	622	293	829	857	325	350	441	438	337	551	972	397	523	242	177	117	3649	296	514	796	588	584	990	115	639	1039	899	863	8358	910	5982	6273	7621
OUT10	304	388	264	574	331	367	461	506	315	419	229	463	171	292	258	357	611	362	827	712	480	335	490	408	227	488	627	408	256	67	35	17	156	21	4	37	30	1	40	3	566	900	697	571	199	97	249	120	263
OUT100	0	0	0	0	0	1	0	0	0	0	0	1	0	3	106	2	0	4	0	0	1	51	127	37	12	119	14	5	1886	127	7	36	0	6	0	0	0	0	0	11	0	0	0	3	0	0	0	0	1
OUT1000	8	5	0	9	7	8	11	15	4	0	4	0	0	1	1	0	5	3	1	4	0	0	0	4	1	4	7	2	1	0	3	0	13	1	13	1	0	155	42	1	4	3	1	10	3	0	5	6	1
OUT1002	3	0	0	5	4	0	0	0	3	3	1	0	0	0	0	0	4	0	6	0	0	0	0	0	2	3	1	0	0	0	0	0	2	1	34	93	40	74	0	12	1	6	0	1	5	0	9	2	3
OUT1003	0	26	1	0	5	1	7	7	0	9	4	0	1	16	0	0	0	1	3	7	0	0	0	0	0	1	2	0	0	5	0	0	7	0	0	0	0	0	0	0	0	0	2	1	8	3	2	0	0
OUT1004	0	15	0	0	21	9	0	0	0	0	4	0	7	0	4	1	1	5	0	1	0	0	2	0	4	3	4	7	0	0	0	0	0	0	41	203	77	121	185	5	4	3	5	2	0	0	0	4	0
OUT1005	14	8	13	5	7	16	0	18	12	6	2	1	2	13	18	20	11	1	20	20	16	15	5	7	1	7	12	7	11	0	0	1	19	1	7	27	7	0	48	6	9	18	7	7	4	0	10	5	17
OUT10062	10	2	5	5	1	0	2	0	0	4	9	0	6	4	4	2	0	1	5	9	4	2	3	3	0	1	0	6	1	0	0	2	0	1	0	0	0	0	0	1	2	7	9	1	0	7	5	4	2
OUT101	36	79	26	93	27	76	47	18	11	94	52	60	44	27	20	21	36	22	56	72	30	34	28	34	18	63	76	35	19	12	7	6	14	8	10	2	50	22	1	0	39	74	69	76	30	17	40	155	31
OUT1010	0	0	0	10	1	0	8	0	0	0	5	0	0	0	3	2	0	1	1	1	3	1	4	8	1	0	3	4	0	0	6	0	19	0	0	0	0	0	0	0	2	6	0	0	4	0	0	0	0
OUT1012	0	1	0	0	0	0	0	0	0	0	0	0	0	0	0	0	0	0	0	0	0	0	0	0	0	0	0	1	0	6	3	3	10	4	0	0	0	1	0	0	0	0	0	0	0	5	4	2	0
OUT1013	6	0	0	4	0	7	0	0	0	0	6	0	4	0	5	16	12	4	21	9	7	1	1	1	4	16	10	4	6	0	2	8	13	2	19	0	0	0	0	0	3	12	9	8	8	2	6	9	8
OUT1014	3	10	25	0	0	0	5	0	0	0	0	25	0	1	1	2	5	1	1	0	0	1	3	3	0	0	0	0	7	0	0	0	0	3	0	0	0	0	0	0	5	4	0	6	2	1	0	5	0
OUT1017	0	0	0	6	0	1	0	0	11	0	0	13	0	0	0	12	3	3	4	6	0	0	3	3	1	9	2	2	2	4	1	0	3	0	0	0	0	0	0	0	5	1	0	5	0	0	2	15	0
OUT102	12	43	17	20	35	19	30	32	13	43	11	20	5	4	5	7	14	8	22	12	6	15	6	14	14	16	11	9	9	0	0	0	1	2	443	695	654	1349	988	176	12	37	28	24	17	19	12	8	1
OUT1021	0	0	7	24	0	8	5	0	0	15	0	0	0	0	3	1	4	4	4	2	0	1	1	0	1	0	0	1	0	0	4	0	7	1	12	15	26	0	0	1	4	1	3	0	10	3	11	7	4
OUT1024	21	15	11	12	0	12	22	2	28	1	3	1	5	2	4	6	19	6	10	18	6	14	14	12	3	12	11	12	6	11	4	2	14	2	16	0	16	48	0	0	6	26	17	11	5	17	11	45	3
OUT1026	5	0	0	0	0	0	0	66	2	3	3	4	0	0	0	3	0	3	0	13	7	8	1	2	3	1	2	1	3	0	0	0	0	0	18	0	1	0	0	0	15	19	11	8	1	0	6	2	0
OUT1027	22	0	4	0	0	0	0	2	9	0	0	0	7	4	1	0	0	2	9	3	0	0	3	1	0	1	0	3	0	5	0	0	4	0	0	0	0	0	0	0	3	0	1	3	3	4	4	2	1
OUT10283	1	15	1	1	0	2	1	16	10	11	0	5	5	0	0	1	2	4	7	5	2	8	4	0	2	3	3	1	5	0	0	1	3	1	11	0	38	62	0	0	0	1	0	0	0	5	4	3	3
OUT10286	4	16	0	1	6	2	2	2	1	8	4	2	7	3	6	3	5	0	1	10	0	5	2	5	4	3	2	1	2	2	2	2	1	3	5	2	0	0	0	1	9	3	3	7	3	3	7	9	4
OUT103	46	66	51	38	63	57	46	24	51	40	34	45	28	66	18	12	26	18	15	34	30	25	28	17	13	18	25	19	74	0	4	2	21	5	20	30	106	42	14	16	16	41	21	16	35	30	61	15	35
OUT1034	0	0	12	0	0	0	17	1	0	0	8	0	5	0	0	5	3	11	6	8	8	6	7	3	1	0	1	5	2	0	0	0	0	0	0	0	0	0	0	0	9	2	9	6	9	0	1	2	0
OUT10344	23	10	0	9	3	0	7	2	0	11	5	4	12	16	0	1	0	0	1	1	0	0	7	4	1	4	9	3	7	0	0	0	1	0	0	0	0	0	0	0	1	0	1	2	6	141	39	15	5
OUT1035	0	0	0	1	10	10	0	16	0	0	3	0	0	22	1	9	9	5	9	3	1	0	3	4	1	0	3	1	4	0	1	0	0	1	8	62	0	0	0	4	0	5	5	2	0	0	0	1	1
OUT1037	7	0	11	0	34	0	13	27	0	15	4	16	0	0	1	4	7	10	6	12	9	3	6	5	3	14	10	11	8	3	2	1	0	9	0	1	1	0	0	8	3	1	4	2	9	19	10	6	0
OUT1038	8	6	2	21	4	2	1	39	1	19	2	4	11	13	1	0	5	3	6	0	0	0	0	0	0	2	0	0	0	5	5	0	0	0	0	0	0	0	0	0	0	0	0	2	0	5	0	4	0
OUT104	31	22	31	35	12	30	30	54	5	16	5	18	28	14	7	20	36	24	36	27	26	6	23	14	8	16	41	14	17	32	22	4	36	12	11	1	0	40	0	0	24	50	26	31	20	20	51	73	38
OUT1041	18	0	12	0	0	15	0	21	0	0	0	1	0	6	2	7	2	9	16	4	15	4	5	7	3	16	20	4	1	0	0	0	0	0	0	1	0	42	0	4	8	1	9	1	2	4	2	4	10
OUT1042	8	2	0	2	0	0	2	0	8	42	12	7	17	18	1	1	9	6	4	10	6	5	3	4	10	2	2	2	2	1	0	0	0	0	0	0	0	0	0	0	4	10	5	2	7	3	3	4	2
OUT10447	5	1	1	4	1	3	0	1	0	13	1	6	16	1	2	1	3	1	11	0	6	3	3	3	7	6	2	2	0	0	0	0	0	0	10	0	0	0	12	0	7	0	8	1	6	4	16	3	7
OUT1046	6	0	0	0	0	2	0	53	2	2	11	0	0	0	3	12	2	3	0	15	7	14	8	13	8	13	6	0	9	5	1	0	0	2	2	0	0	0	0	0	9	5	8	7	6	0	5	3	0
OUT1047	6	0	21	0	0	0	0	0	0	29	4	0	0	0	2	1	11	0	33	8	8	0	1	5	2	12	12	8	3	0	0	2	0	0	0	0	0	0	0	0	1	7	6	7	10	0	0	2	0
OUT1048	12	0	14	0	19	1	4	0	0	13	5	0	0	0	0	2	11	2	7	10	7	1	0	3	0	7	2	5	5	3	0	0	11	3	0	0	0	0	0	0	7	4	4	3	8	5	0	1	0
OUT105	44	10	20	24	2	5	17	13	40	43	14	55	14	10	6	18	29	21	28	35	17	24	21	18	6	37	26	7	15	12	1	3	26	2	0	0	1	0	0	0	28	61	43	27	12	10	25	107	16
OUT1051	0	10	8	8	0	3	30	0	10	17	5	0	4	0	4	2	17	0	0	0	14	1	0	3	0	3	4	0	4	0	0	1	0	1	0	0	0	0	0	0	0	4	0	0	8	0	4	6	2
OUT1052	13	1	9	0	0	11	0	5	0	0	2	0	3	8	2	2	10	4	18	10	8	3	2	5	4	10	7	3	0	2	0	0	12	2	0	0	0	0	0	0	3	4	12	6	7	6	11	23	6
OUT1054	8	0	2	0	0	1	0	0	0	28	0	0	0	21	0	0	0	0	0	4	1	0	1	0	3	0	5	0	2	0	8	0	0	0	0	0	0	0	0	0	0	7	0	1	19	0	3	6	0
OUT1055	10	2	0	2	0	22	13	14	0	12	0	0	0	0	1	5	2	3	8	4	5	3	3	2	2	11	5	10	8	1	3	0	1	1	0	3	0	0	0	1	2	2	3	0	7	7	11	2	0
OUT1056	0	3	1	1	0	0	6	0	0	0	7	0	5	9	0	5	0	2	0	2	1	0	2	0	0	1	3	0	0	0	0	0	0	2	43	17	0	46	78	8	1	3	3	5	4	8	3	1	4
OUT106	20	2	40	9	29	24	39	48	15	72	4	4	13	8	9	11	27	20	67	44	27	28	49	31	11	18	29	20	16	21	4	4	59	4	0	0	0	97	30	1	22	51	45	33	15	42	9	122	13
OUT1060	0	0	0	0	0	0	0	0	0	0	0	19	0	0	0	3	10	5	11	7	9	1	2	12	0	5	11	7	2	0	0	1	0	0	0	0	0	39	0	0	9	3	6	0	1	0	4	12	0
OUT1061	24	10	0	12	21	3	15	1	11	0	15	0	18	0	2	3	8	4	9	13	6	5	4	4	6	9	4	16	0	2	1	0	1	1	15	0	0	117	15	1	1	14	16	4	4	5	1	2	10
OUT1064	0	0	0	12	0	8	0	0	6	0	5	0	26	3	2	8	2	2	1	3	1	1	8	7	1	8	2	2	4	0	4	0	0	1	0	0	0	0	0	0	3	11	2	0	0	2	8	8	4
OUT1065	0	1	0	7	0	4	10	15	0	14	9	0	8	0	1	3	5	2	2	8	2	5	1	2	0	6	7	4	1	4	1	5	9	1	1	2	1	0	0	0	2	7	0	14	5	4	6	0	3
OUT1067	8	0	1	0	1	7	0	0	1	0	14	9	0	0	0	2	6	3	5	1	1	0	0	4	8	0	6	3	4	0	0	0	0	0	0	0	0	0	0	0	0	5	2	1	13	3	7	10	6
OUT10671	0	0	0	0	0	1	0	0	1	1	0	0	1	0	0	0	0	0	0	0	1	0	2	0	0	1	1	0	0	0	0	0	0	0	0	0	0	0	0	0	0	2	0	0	124	1044	1	1	0
OUT107	50	53	38	55	42	43	42	37	40	96	17	47	17	7	14	32	22	27	49	93	53	12	37	44	19	51	61	23	30	23	32	5	80	5	7	27	40	111	0	19	59	91	43	51	31	40	35	100	21
OUT1072	8	1	1	3	0	24	3	0	14	8	13	0	0	0	4	2	9	8	6	6	4	2	4	5	4	5	13	2	6	1	6	0	7	0	0	0	0	0	0	0	2	21	31	8	17	3	4	5	1
OUT1073	6	0	3	5	0	5	22	0	0	0	0	0	1	0	0	0	0	1	3	0	0	3	0	1	1	0	2	1	1	0	6	0	0	0	3	0	0	0	0	0	0	4	1	0	0	0	2	4	3
OUT10747	3	0	16	23	10	19	3	23	2	2	5	0	6	10	3	4	8	8	37	11	3	3	7	8	5	6	13	8	19	0	5	4	14	3	4	2	2	0	1	2	4	16	22	16	58	3	13	8	3
OUT1075	0	0	0	0	0	4	0	0	10	0	4	0	0	0	1	4	7	3	3	12	9	9	1	14	3	14	8	3	5	0	1	0	7	0	0	0	0	0	0	6	13	12	11	7	2	5	4	2	3
OUT1077	0	5	0	21	0	0	17	1	33	0	10	13	6	1	7	11	13	5	18	16	15	4	4	11	4	8	16	10	10	10	6	0	33	8	1	1	0	0	0	7	17	29	11	10	17	15	3	45	20
OUT1079	0	18	0	7	37	3	8	0	11	7	11	0	0	9	1	0	2	0	8	1	5	2	0	0	0	0	0	0	0	5	5	1	7	0	0	0	0	0	0	0	6	0	3	4	5	6	3	6	4
OUT108	15	1	15	8	11	7	1	2	0	2	8	0	7	1	0	2	12	11	13	12	5	3	4	12	3	12	21	3	4	17	27	15	79	24	1	1	1	43	10	0	13	10	13	31	41	49	38	54	1
OUT10821	16	34	13	9	0	0	15	21	3	24	9	55	22	9	0	2	7	6	21	4	6	9	10	3	3	6	15	9	9	5	0	0	5	2	0	52	21	0	0	0	3	11	26	2	12	4	25	18	4
OUT1083	8	1	10	7	0	3	1	0	1	1	0	0	0	11	0	1	7	2	11	4	5	3	1	3	1	1	1	0	0	3	1	1	3	1	0	0	0	1	0	0	3	5	5	18	8	2	3	10	8
OUT1084	14	0	0	0	0	1	12	20	8	9	0	0	24	1	1	5	0	9	8	0	6	3	1	3	2	1	15	3	1	0	0	0	0	0	0	0	0	0	0	0	0	3	6	0	3	4	1	4	12
OUT1086	0	7	4	0	0	0	8	0	1	6	0	0	2	0	0	1	1	1	7	2	7	6	3	3	1	6	5	7	4	0	0	0	0	0	0	0	0	0	0	0	6	6	0	0	0	0	0	0	0
OUT109	61	93	69	136	184	57	73	254	76	167	65	85	53	153	13	14	52	20	64	33	11	17	27	30	25	40	34	15	11	29	24	18	70	23	10	1	0	0	14	1	30	67	24	14	34	50	30	39	35
OUT1091	7	26	0	0	0	4	22	0	3	0	3	0	0	0	9	4	4	13	6	7	6	0	6	5	3	1	8	0	0	1	0	0	7	0	0	0	0	5	0	0	1	13	3	17	9	5	0	5	8
OUT1092	0	5	9	7	0	2	10	0	0	0	1	0	1	0	3	0	7	15	0	1	3	3	3	0	0	7	2	2	7	0	0	0	0	1	0	0	0	69	0	0	8	3	2	4	3	0	2	1	6
OUT1097	6	0	6	3	13	0	5	0	0	19	2	0	0	0	0	0	5	0	1	9	11	3	4	2	3	3	2	3	2	0	0	0	0	0	0	0	0	0	0	0	1	18	16	6	9	0	0	2	11
OUT11	5	11	8	6	1	40	31	14	2	4	9	11	8	18	411	149	53	111	11	3	1	3	185	8	520	0	5	404	59	584	937	627	16	3315	50	43	33	0	0	62	0	3	2	12	9	714	78	89	898
OUT110	41	37	56	50	21	53	30	47	39	68	32	12	19	14	11	29	36	33	60	47	51	22	26	18	18	33	59	23	27	3	11	5	41	5	29	0	0	21	29	28	21	37	29	38	36	48	57	30	55
OUT1100	7	0	6	1	8	0	0	0	0	1	8	0	0	0	0	1	0	2	1	8	0	2	0	0	4	1	0	4	2	0	3	1	8	0	0	0	0	0	0	0	6	0	6	3	1	1	9	11	0
OUT1101	0	8	7	15	0	3	0	0	0	8	2	0	0	0	2	1	4	4	16	7	9	5	5	1	1	10	10	2	4	0	4	0	3	0	0	0	0	0	25	0	7	9	3	8	0	0	0	2	0
OUT1103	9	10	1	10	19	7	16	9	3	23	10	8	5	8	0	1	0	0	2	6	2	0	3	0	1	0	2	0	0	0	0	0	3	1	3	0	0	0	0	0	0	1	3	3	2	2	3	2	13
OUT1105	12	0	0	8	0	2	11	0	1	22	0	0	12	0	2	5	10	7	12	3	19	1	3	7	2	1	3	5	0	14	0	0	2	2	2	47	0	0	36	20	4	20	12	12	8	2	13	0	8
OUT1106	6	27	0	9	2	5	5	0	3	0	2	0	0	21	3	3	16	5	10	7	8	5	8	3	3	6	22	5	8	3	1	1	23	1	0	0	0	0	0	0	7	8	12	14	3	12	6	23	1
OUT1107	0	48	0	25	0	6	3	0	0	0	8	0	2	0	0	5	14	2	26	17	5	10	2	18	5	15	2	16	2	0	1	0	0	2	0	0	0	0	0	0	6	16	7	0	12	0	2	11	0
OUT11072	251	54	70	22	122	44	38	87	22	99	33	83	48	80	4	4	2	1	6	15	7	0	3	1	1	7	4	1	3	1	0	0	13	1	5	2	0	1	0	0	4	12	5	8	28	14	15	18	15
OUT1109	16	8	13	39	4	13	12	3	11	1	1	37	16	1	9	10	19	9	9	18	10	5	16	11	7	15	20	16	11	2	0	1	3	0	0	132	62	152	93	24	10	35	12	10	8	5	7	12	3
OUT11097	105	651	71	663	437	740	956	388	666	450	873	341	759	374	12	0	4	1	0	0	2	1	0	4	1	1	5	1	1	1	0	0	9	0	0	1	0	0	1	8	0	1	1	1	5	0	5	1	10
OUT111	8	0	11	0	0	2	0	0	0	0	0	0	0	0	0	0	3	0	3	4	0	1	0	0	0	0	0	0	0	0	1	37	4	3	1	0	1	0	0	0	0	0	0	0	0	0	0	0	2
OUT112	52	33	39	32	56	34	30	73	53	8	45	44	51	58	9	1	9	7	7	12	4	12	5	7	1	7	3	4	8	4	3	0	6	0	90	50	74	185	14	0	6	7	9	20	26	4	14	28	14
OUT1121	0	0	1	9	2	3	17	0	12	0	1	3	8	0	0	4	6	0	0	3	8	0	1	1	2	3	1	3	0	0	0	0	0	0	0	0	0	0	0	0	1	10	1	2	0	1	6	0	3
OUT1123	0	0	0	6	12	0	4	1	5	1	5	0	0	4	0	1	0	2	0	1	0	0	0	0	1	0	4	0	0	0	4	0	0	0	0	0	0	0	0	3	1	0	0	2	0	7	10	3	11
OUT1124	0	0	4	0	0	0	0	0	1	1	0	0	2	13	2	0	1	3	12	10	3	5	4	4	0	0	5	4	5	1	5	0	18	2	0	0	0	0	0	0	12	4	1	4	1	0	0	2	4
OUT1125	0	2	0	0	1	9	0	0	19	1	0	1	11	0	9	7	8	6	17	10	3	3	10	9	4	12	25	11	7	3	0	0	0	1	0	0	0	0	0	0	10	27	14	10	4	0	5	5	1
OUT1126	3	0	0	4	1	17	8	0	0	0	1	38	0	3	0	1	7	2	0	0	3	0	0	0	0	2	5	0	2	0	0	0	0	0	0	0	0	0	0	0	0	1	0	9	7	1	10	13	6
OUT11289	1	0	0	0	0	7	32	0	17	0	0	0	0	1	0	1	2	0	0	0	1	5	2	4	2	6	6	2	6	0	1	0	0	0	0	0	0	0	0	0	9	5	11	3	11	12	8	23	4
OUT1129	0	0	0	0	1	0	10	1	0	0	4	12	4	0	0	1	0	2	0	0	0	0	0	0	0	0	5	3	2	0	1	1	0	9	0	0	1	0	0	0	8	0	6	0	5	0	2	28	8
OUT113	207	90	44	113	147	111	108	68	81	95	80	147	60	79	50	78	76	63	112	107	76	58	70	67	43	86	145	78	77	49	52	42	165	40	69	46	74	76	52	3	83	126	108	62	132	94	126	341	77
OUT1131	6	3	10	0	0	1	3	8	0	0	0	19	0	0	0	2	14	0	0	4	5	1	0	1	3	3	12	2	3	0	0	0	7	0	5	0	0	0	0	0	3	7	4	5	7	8	1	8	0
OUT1132	3	2	0	4	0	0	0	0	3	0	1	10	9	0	4	1	3	6	4	4	6	2	4	5	0	7	3	4	3	3	0	0	7	0	0	0	0	0	0	0	9	7	4	10	2	0	2	0	0
OUT1133	8	17	0	25	7	0	0	0	10	18	3	0	7	0	1	5	14	8	18	12	9	5	7	8	1	8	8	6	13	0	0	1	4	2	0	0	0	0	0	0	12	9	17	26	4	8	4	5	0
OUT1135	1	1	0	0	6	0	1	0	1	0	7	12	0	0	1	0	7	5	0	2	0	3	1	2	4	1	4	8	1	0	0	0	6	0	0	0	0	0	0	0	1	2	2	3	6	0	9	4	0
OUT1137	3	0	0	0	0	1	0	12	6	0	0	0	0	0	0	4	0	2	1	0	0	0	2	0	1	4	3	1	0	5	0	0	13	2	0	0	0	0	0	0	3	8	3	6	5	1	6	1	3
OUT11385	19	10	30	0	46	7	12	71	3	38	2	41	11	20	1	4	3	6	12	4	5	6	11	1	1	6	7	2	7	6	0	0	3	0	0	1	0	0	0	0	3	4	1	1	14	5	3	6	2
OUT1139	0	0	41	8	7	8	0	1	37	1	3	59	4	88	4	1	0	0	1	0	5	0	0	0	0	1	0	0	8	0	1	0	0	0	24	47	0	3	1	807	0	1	5	0	0	7	0	0	5
OUT114	35	32	41	16	112	27	22	94	40	92	37	72	23	114	11	6	17	6	46	16	14	22	15	20	5	15	26	18	9	22	10	8	36	8	0	1	0	0	0	0	19	29	19	10	18	9	20	12	19
OUT1142	1	0	12	4	11	0	12	0	0	0	1	0	2	4	0	9	17	12	12	12	0	4	9	0	4	3	10	7	1	4	1	0	12	1	0	0	0	0	16	1	13	20	9	6	2	11	1	34	2
OUT1143	18	10	25	10	5	33	4	0	22	4	25	25	6	7	3	6	26	7	22	15	5	20	4	13	8	10	28	3	3	1	0	0	0	0	0	0	0	1	60	0	20	31	13	8	17	0	5	45	11
OUT11474	0	0	5	0	9	5	8	21	15	0	0	11	3	4	0	0	1	0	5	11	0	6	2	4	4	2	6	0	2	1	3	1	0	0	23	0	1	0	94	15	3	4	1	7	1	1	1	0	0
OUT1148	0	0	12	0	0	0	8	1	0	0	6	24	0	1	0	3	0	2	0	0	2	0	3	3	1	0	9	0	2	0	0	0	0	2	0	0	0	0	0	0	0	0	0	1	0	1	1	0	0
OUT115	42	51	39	44	86	16	29	165	21	31	27	61	23	60	5	3	7	8	24	7	14	7	6	15	2	13	19	4	1	18	9	3	36	12	0	0	1	0	0	1	8	27	12	12	12	15	16	14	6
OUT1156	0	0	0	0	0	9	0	0	0	12	10	1	15	0	3	5	1	2	14	0	0	3	3	5	3	6	5	0	2	0	3	0	0	0	0	20	0	0	0	0	0	12	1	5	2	1	17	0	11
OUT11566	0	0	0	1	15	0	4	0	0	1	0	17	0	0	0	0	0	2	17	0	0	0	2	0	2	1	1	8	1	0	4	0	0	0	0	0	0	0	0	0	0	6	0	6	5	0	0	9	0
OUT1158	10	24	0	0	0	0	0	0	0	9	0	0	3	3	0	0	5	0	2	1	4	0	1	0	0	4	0	1	0	1	1	0	0	4	0	0	0	0	0	0	3	10	3	4	0	0	1	6	0
OUT116	54	7	9	28	13	18	40	23	35	12	18	21	14	12	8	20	24	15	16	19	16	12	19	29	11	15	43	12	9	33	29	7	66	23	5	42	44	132	5	0	12	33	19	29	66	73	77	351	15
OUT1160	9	7	0	0	35	11	15	0	10	0	0	0	0	13	4	6	2	10	17	16	11	2	1	1	4	10	11	8	6	0	2	1	3	1	0	0	0	0	0	0	0	3	18	3	8	6	7	4	2
OUT1162	40	6	0	2	0	7	2	37	6	19	6	0	12	8	7	5	3	7	5	15	3	0	8	8	0	4	9	6	8	0	4	0	10	2	11	0	17	0	0	0	9	12	10	5	9	0	4	0	1
OUT1164	14	13	7	20	18	3	0	0	0	0	8	15	0	0	0	1	14	6	0	2	9	1	5	0	1	4	0	0	4	0	0	4	23	3	0	0	0	0	0	0	0	12	7	6	3	0	4	10	4
OUT11643	5	0	0	9	16	2	10	0	29	0	0	0	12	0	5	6	11	0	11	14	3	0	3	1	0	0	3	0	2	0	0	0	11	0	0	0	0	0	0	0	11	7	2	0	12	0	0	2	1
OUT1167	1	0	0	0	5	3	2	1	14	0	3	1	0	0	4	0	1	2	13	5	1	0	2	5	0	5	1	2	1	1	0	2	3	6	16	1	1	0	0	3	7	1	4	1	4	1	10	1	5
OUT117	59	61	11	10	18	16	44	30	11	41	8	39	16	6	10	17	21	21	25	24	37	28	27	14	13	20	42	25	11	20	20	13	21	12	18	24	0	0	0	4	15	19	27	24	24	12	30	51	30
OUT1170	0	1	0	0	14	5	1	0	2	0	3	0	0	4	2	0	0	2	0	0	2	0	0	2	1	0	1	1	1	1	5	0	5	0	0	0	0	0	0	0	0	1	6	0	4	4	4	10	5
OUT1171	11	17	1	0	16	34	13	0	8	19	0	13	22	5	2	6	14	1	13	26	2	8	11	6	4	10	15	2	4	0	0	0	5	1	2	101	2	0	22	1	4	1	3	4	2	0	3	21	22
OUT1173	10	0	13	10	0	14	11	0	9	0	9	18	18	0	1	0	6	0	0	0	3	9	7	3	3	3	3	0	4	0	0	0	0	0	16	17	19	0	17	8	3	13	6	10	2	1	7	3	3
OUT1174	5	5	6	5	28	6	0	1	3	28	7	20	0	20	1	2	3	0	3	1	3	3	2	3	3	4	4	4	1	4	3	0	6	0	0	0	0	0	0	0	3	7	3	5	2	2	4	1	5
OUT11773	2	0	0	26	10	0	0	0	0	0	5	2	0	1	2	4	17	2	18	11	13	3	16	3	4	2	7	12	3	2	1	1	6	0	0	0	0	0	0	0	0	0	1	3	4	2	4	3	7
OUT1179	15	20	2	12	1	8	6	18	4	23	18	1	0	0	8	3	8	4	5	8	13	2	5	2	2	12	11	5	2	0	0	0	0	1	1	1	2	0	0	1	10	20	2	3	5	1	7	2	7
OUT118	4	25	15	33	2	37	44	14	20	24	7	9	13	18	12	6	37	21	19	28	3	6	9	6	6	23	170	13	46	5	4	4	161	11	20	108	39	135	57	0	9	9	26	14	109	22	29	22	15
OUT1180	10	4	1	16	0	1	6	31	1	10	13	0	6	15	0	1	12	7	5	12	12	6	7	11	3	11	6	0	1	3	0	0	19	0	0	0	0	0	0	0	1	17	7	6	9	0	5	12	13
OUT1181	0	0	0	5	5	1	5	0	21	0	4	0	11	7	7	2	1	13	5	0	4	6	3	4	1	4	9	7	1	0	0	0	0	0	0	0	2	0	0	0	2	14	16	12	1	1	6	0	4
OUT1182	17	14	0	0	0	5	0	0	4	0	0	0	0	0	0	0	0	0	8	0	0	4	0	0	0	0	0	0	0	0	0	0	0	2	0	0	0	0	0	0	0	0	1	0	5	0	5	12	6
OUT11827	7	6	17	1	0	0	0	0	0	0	0	0	0	1	1	0	0	5	10	0	0	1	4	5	0	1	1	5	0	0	0	0	0	4	0	0	0	0	0	0	2	22	3	2	0	1	6	0	6
OUT11835	0	0	0	0	6	7	1	19	10	0	4	15	4	1	0	1	2	3	8	2	0	0	2	3	1	1	2	3	0	29	21	14	55	7	5	1	0	40	1	11	0	5	2	3	47	27	18	29	3
OUT1186	1	0	2	0	0	2	9	1	0	0	10	33	23	0	0	0	0	0	0	0	0	0	0	5	0	3	1	2	1	0	0	0	0	0	0	0	0	48	0	0	2	5	1	3	4	5	10	7	4
OUT1188	13	34	43	25	28	18	2	50	15	30	7	41	10	15	0	7	3	2	7	4	5	1	1	7	4	7	9	1	0	14	1	1	8	3	0	0	0	0	0	0	3	7	3	8	3	3	0	12	4
OUT119	7	4	3	0	0	1	0	25	0	0	1	11	1	0	11	2	0	0	7	0	0	1	2	0	18	0	1	1	1	51	11	401	24	961	18	0	4	0	32	0	0	4	3	1	3	1	0	0	3
OUT1193	9	23	13	23	1	29	40	42	23	41	24	22	13	14	3	9	12	4	19	3	10	11	11	20	5	14	20	10	8	3	0	4	7	1	19	36	12	67	134	8	12	21	5	29	27	28	14	13	39
OUT11931	15	11	18	19	5	12	10	5	6	2	8	0	12	7	3	7	6	2	12	17	13	10	8	2	7	26	24	25	10	2	0	1	1	3	1	0	0	0	0	0	9	14	11	16	9	8	14	16	18
OUT1196	10	1	7	19	0	20	0	0	1	9	0	0	12	3	1	11	28	4	15	19	2	5	13	7	2	4	22	14	11	2	2	0	4	0	1	74	14	0	1	0	26	25	11	9	15	5	19	19	19
OUT1197	11	0	0	22	1	6	1	0	6	0	0	0	1	0	3	0	5	8	9	0	18	2	6	14	5	7	2	2	1	0	1	0	0	0	0	1	0	0	0	0	3	5	7	11	4	5	6	1	15
OUT12	70	20	38	2	13	32	30	6	33	10	16	6	25	2	361	0	27	42	10	15	1	5	17	9	21	3	11	11	66	172	4	1501	4	13	10	0	4	1	0	11	9	16	17	7	17	42	20	26	46
OUT120	48	13	30	25	7	5	0	23	22	2	2	22	16	14	0	2	13	3	19	17	5	6	8	12	4	7	14	8	6	7	3	0	2	2	4	1	22	0	54	8	6	32	6	20	14	0	11	32	13
OUT1202	1	6	4	4	0	4	0	15	2	6	1	0	0	0	1	1	1	0	0	1	1	0	6	4	1	3	4	1	0	0	0	1	0	1	0	0	0	42	0	1	2	1	1	6	3	1	1	5	0
OUT1206	1	11	0	1	2	12	0	23	5	1	3	11	2	5	0	1	0	0	7	2	1	0	3	0	0	0	2	7	0	7	3	3	3	3	10	0	24	1	0	0	2	4	7	1	3	1	1	2	3
OUT12077	0	1	0	8	30	9	10	2	7	0	1	0	11	19	1	2	4	0	10	16	0	3	0	10	4	2	6	8	0	7	0	0	0	0	0	0	1	0	0	2	7	2	5	0	6	2	13	12	0
OUT1208	10	31	10	0	1	7	0	0	0	0	0	0	0	0	1	3	2	2	3	23	5	6	2	1	3	2	1	1	6	1	0	1	2	0	0	0	0	0	0	0	1	2	3	8	0	6	2	2	0
OUT121	82	47	41	95	54	74	72	51	57	65	29	12	67	23	10	30	81	26	56	82	20	34	32	53	17	58	47	40	25	9	10	0	45	15	24	2	0	38	10	3	41	79	84	48	58	26	39	76	47
OUT1212	0	5	1	4	0	0	16	8	11	0	6	0	0	0	0	4	0	0	6	7	1	0	5	0	0	0	1	1	0	0	0	1	0	0	0	0	0	0	0	1	2	0	0	8	4	0	0	0	0
OUT1216	5	1	2	12	12	6	0	0	0	0	0	11	0	0	8	6	5	2	8	11	9	6	7	0	0	8	5	3	6	1	1	0	3	0	11	0	0	30	0	0	10	19	4	13	5	4	4	8	0
OUT1219	3	5	14	13	2	0	11	0	0	2	0	3	0	19	3	0	0	3	0	13	1	0	0	2	0	6	7	3	0	2	1	0	0	0	0	0	0	0	1	0	5	3	1	1	2	8	1	0	2
OUT122	83	104	34	45	11	105	93	39	79	14	70	104	69	7	5	17	33	27	44	69	24	25	22	26	10	31	37	28	23	7	13	1	23	5	2	35	10	0	2	0	34	40	56	36	51	11	58	57	72
OUT12210	1	0	0	3	0	0	0	0	0	0	0	0	0	0	24	3	1	2	7	1	2	6	160	12	22	2	16	72	17	365	0	30	0	3	1	0	0	0	0	0	0	1	0	0	1	29	0	0	1
OUT1223	18	1	6	0	3	1	11	3	8	1	6	1	9	9	3	2	13	2	7	2	16	2	8	2	4	3	9	2	3	3	1	1	5	1	0	0	14	29	55	0	3	12	2	1	10	8	6	24	1
OUT1226	3	0	0	20	1	8	4	21	0	0	9	0	11	13	4	3	7	2	6	18	4	0	10	8	2	9	7	10	6	6	7	1	5	4	14	0	24	0	0	0	3	10	3	8	5	7	4	17	1
OUT12271	12	1	3	2	8	6	21	0	1	1	4	0	3	12	8	3	7	3	6	7	3	5	5	1	2	9	20	4	6	9	4	1	7	4	2	0	1	0	0	0	9	15	15	9	3	9	6	9	7
OUT1228	4	0	0	0	0	14	4	22	11	4	7	14	3	2	1	0	3	0	9	6	3	1	2	2	1	3	0	2	0	6	0	0	0	0	0	0	0	0	0	0	4	8	5	3	4	0	1	8	6
OUT123	0	0	2	0	1	8	2	4	3	0	0	1	1	1	4	0	0	0	3	5	1	7	1	6	5	3	7	2	3	36	38	15	67	9	34	58	0	65	0	0	1	10	6	0	18	26	5	33	7
OUT12310	1	0	0	0	49	0	0	0	0	0	0	2	0	0	1	0	2	0	0	0	0	0	1	0	0	0	0	0	0	3	0	2	10	3	0	0	0	0	0	0	0	0	0	2	4	4	9	1	0
OUT1232	26	15	0	11	1	0	10	0	0	2	22	0	14	9	5	3	5	13	13	8	7	7	4	0	10	1	19	13	6	3	5	0	0	0	19	67	30	0	35	12	0	12	4	11	3	0	2	2	3
OUT1235	16	0	9	4	8	0	8	11	0	15	4	1	1	10	0	0	1	0	3	0	0	2	4	2	2	0	8	0	1	1	0	0	0	0	0	14	8	59	0	0	0	6	4	2	0	4	3	1	0
OUT1236	4	18	0	22	15	1	3	1	0	13	0	16	12	0	8	1	9	5	4	5	8	0	7	2	3	3	10	3	0	2	0	1	0	0	0	43	0	0	0	7	6	7	5	12	4	9	4	5	9
OUT1237	3	2	0	0	1	13	11	16	3	10	3	26	5	0	3	0	0	4	5	0	8	4	6	12	3	6	6	6	7	4	3	0	2	0	9	101	26	121	47	5	3	2	12	6	0	1	9	2	2
OUT1239	0	10	12	19	5	5	21	0	12	0	0	1	1	0	2	2	17	2	2	8	3	0	505	2	36	4	7	21	96	114	8	80	0	47	1	1	18	0	33	21	6	11	3	13	3	2	3	2	47
OUT124	1	1	0	22	1	9	5	13	1	14	2	0	10	0	3	3	6	7	4	19	5	4	5	6	2	10	8	1	5	4	1	0	2	3	220	625	492	1034	640	84	2	5	27	8	0	0	4	7	0
OUT1240	8	0	0	2	25	3	0	31	3	0	5	0	4	11	1	3	5	0	7	6	0	0	5	7	2	3	5	0	2	3	3	2	10	4	6	0	2	0	0	0	7	1	0	0	0	0	5	2	3
OUT1241	39	16	0	17	8	26	36	53	8	1	11	2	10	1	3	10	18	12	13	20	5	18	20	18	5	12	16	3	9	0	0	0	5	0	0	0	12	0	0	10	23	20	11	22	5	1	25	6	14
OUT12424	2	0	0	12	4	2	4	1	0	25	0	1	9	0	0	7	0	3	8	3	1	0	1	2	2	3	1	5	2	1	5	0	0	2	1	14	0	0	0	0	9	0	4	4	0	0	2	3	9
OUT1245	4	12	0	20	7	9	2	45	6	2	14	8	3	0	0	0	10	0	3	0	0	0	0	3	1	2	5	5	2	0	2	0	0	0	24	39	0	0	1	7	1	0	0	4	0	2	6	2	0
OUT12450	13	12	0	0	0	15	5	26	1	0	8	18	0	3	5	4	16	7	6	14	9	2	9	11	2	5	14	7	6	4	3	0	14	0	23	23	20	0	0	3	9	17	9	8	0	0	3	3	0
OUT12472	8	0	3	7	15	5	27	10	5	0	3	0	1	0	2	2	9	13	13	33	1	4	10	1	0	2	13	4	12	0	0	1	4	0	0	49	0	0	0	0	6	19	5	9	7	1	2	19	4
OUT125	45	32	1	36	92	54	42	79	36	56	12	245	17	32	6	2	8	8	46	8	2	21	12	5	9	24	12	12	2	8	2	3	41	0	10	61	23	33	22	32	5	15	11	11	19	25	36	18	38
OUT1250	0	2	0	0	8	0	3	0	0	0	0	0	6	0	0	2	0	3	8	1	3	1	10	3	5	3	0	8	4	0	4	0	7	2	2	0	0	1	0	0	6	12	4	4	2	0	2	14	16
OUT1251	7	0	3	21	3	1	19	1	2	26	9	9	0	1	5	6	18	1	8	12	8	3	5	4	4	9	10	5	2	4	2	0	8	1	4	0	0	0	0	1	7	10	6	7	1	12	11	1	5
OUT12511	20	8	7	30	0	3	1	0	0	0	2	4	0	1	7	0	6	4	17	17	4	10	10	3	3	13	11	4	3	5	0	2	1	1	0	0	0	0	1	0	12	8	12	21	10	7	11	13	0
OUT1254	18	8	0	0	1	3	10	0	0	1	4	0	1	0	0	0	8	7	5	1	6	0	1	9	2	1	3	0	0	0	0	0	0	0	0	0	0	0	0	0	1	3	3	3	5	4	4	13	2
OUT1255	12	0	345	18	10	10	19	21	28	35	3	87	7	184	8	8	12	6	10	3	8	12	4	3	0	16	10	4	11	1	5	0	0	2	18	0	1	0	1	214	1	11	4	9	11	1	4	2	6
OUT1257	9	28	5	0	0	5	11	0	0	0	0	0	1	0	8	9	10	7	8	6	2	7	6	4	5	2	10	8	3	2	0	0	1	0	0	0	0	0	0	0	5	14	9	16	5	2	5	2	3
OUT126	24	15	23	8	28	42	24	43	18	80	13	37	35	1	18	25	37	33	55	58	22	14	25	24	15	29	31	10	14	45	15	8	39	9	0	16	36	45	0	4	40	87	32	27	24	20	43	72	32
OUT1260	0	17	0	12	0	6	0	0	0	9	8	0	4	0	5	12	14	8	11	5	3	6	2	1	1	12	14	1	3	0	0	0	0	0	0	0	1	0	0	0	6	20	0	0	1	0	3	0	8
OUT12604	8	0	0	1	0	0	5	1	0	0	0	7	2	6	0	1	1	0	1	1	0	0	2	2	0	2	0	3	0	0	0	0	4	0	0	0	0	63	25	0	0	1	3	0	4	5	0	2	9
OUT1268	0	0	10	2	0	1	10	16	4	0	0	0	4	0	0	1	2	0	4	5	6	0	0	5	0	0	0	0	2	8	0	0	0	0	0	0	0	0	0	0	2	5	9	0	0	0	3	0	0
OUT1269	0	0	16	4	14	4	15	5	0	0	0	0	22	0	8	0	11	0	6	6	1	3	1	0	2	3	18	0	1	0	0	0	6	0	0	0	0	0	0	0	0	0	4	3	8	2	10	0	11
OUT12691	17	7	0	10	0	0	0	1	0	0	0	1	1	7	0	3	0	0	0	2	6	0	0	0	0	4	0	0	0	0	1	1	0	0	0	0	0	0	0	0	0	1	0	0	0	4	0	0	0
OUT127	43	32	11	56	52	45	53	33	49	7	43	3	16	42	6	8	19	19	15	19	15	5	11	5	15	11	14	16	7	4	8	5	7	0	0	20	22	1	0	3	17	26	16	11	50	21	27	29	42
OUT1272	4	0	0	3	0	24	0	0	5	0	0	9	6	0	0	2	8	7	4	9	7	0	1	4	3	1	33	0	9	0	0	1	34	4	1	1	0	0	16	0	3	8	10	23	40	7	4	2	8
OUT1274	9	7	0	0	0	0	0	0	6	0	0	12	0	0	1	4	0	0	8	4	1	3	0	1	0	3	5	1	4	7	0	0	0	0	0	0	0	0	0	0	3	4	6	7	0	3	1	0	0
OUT12767	2	0	1	3	12	4	16	1	10	0	5	23	5	0	4	0	4	4	8	9	5	5	4	2	4	4	8	8	1	1	9	7	13	5	0	1	0	0	0	0	4	8	12	21	10	0	11	24	4
OUT128	32	9	14	34	40	26	25	101	15	38	14	62	1	52	2	8	3	3	18	11	15	2	15	2	3	7	17	5	2	0	1	0	23	1	0	0	0	0	0	0	6	8	16	14	1	22	11	7	9
OUT1282	0	0	0	5	0	7	0	1	5	6	0	0	5	0	2	2	3	1	11	3	8	1	3	2	1	2	1	3	1	0	0	0	0	0	0	0	0	0	0	0	16	10	5	6	2	0	0	0	0
OUT1284	9	0	0	4	16	15	0	0	0	0	3	0	0	0	3	3	20	5	11	5	11	4	8	1	2	7	29	6	1	3	2	0	5	0	0	0	0	0	1	0	8	12	11	3	8	1	1	26	0
OUT1288	77	0	0	6	19	2	7	0	5	0	3	1	0	0	0	2	5	0	1	3	1	2	2	0	1	2	6	0	0	1	1	0	0	0	0	0	0	0	0	0	0	2	3	5	5	1	2	0	3
OUT129	45	37	3	58	21	36	44	41	17	24	8	1	26	11	8	19	25	12	25	21	18	20	11	12	9	13	31	20	24	11	4	2	41	2	32	28	45	57	0	8	12	39	15	22	31	19	33	32	8
OUT1290	0	0	20	7	0	2	1	0	0	0	0	0	0	0	0	0	3	4	5	1	3	7	2	0	0	0	4	0	0	0	0	0	0	0	15	1	23	0	26	0	9	6	9	2	0	0	3	3	0
OUT12920	24	0	0	17	10	0	9	1	0	0	1	0	1	0	2	7	10	8	4	8	4	1	6	5	0	6	7	4	1	0	0	0	0	0	0	0	0	1	3	0	4	11	5	10	3	0	2	1	0
OUT1293	0	13	0	5	0	13	10	4	0	1	0	0	4	21	3	4	0	0	2	5	0	2	2	1	6	0	9	1	0	0	1	0	0	0	0	0	0	17	0	0	0	12	15	6	6	5	8	7	9
OUT1295	7	0	0	7	0	8	2	7	3	1	3	13	9	0	5	0	2	4	1	9	5	7	2	5	1	1	9	0	1	1	0	0	3	1	5	1	0	0	0	0	1	7	0	5	6	6	7	10	2
OUT12969	1	19	2	21	47	0	17	32	23	35	23	44	48	3	5	2	16	6	11	7	18	5	7	1	0	6	26	3	9	0	1	0	4	4	48	57	14	140	60	6	10	2	22	8	14	0	9	4	10
OUT1297	0	21	7	0	12	2	5	0	0	0	11	10	1	0	2	2	5	5	4	7	4	4	1	1	2	5	7	7	2	0	0	0	0	0	1	0	0	0	0	0	1	8	2	11	0	0	3	1	8
OUT1299	0	17	10	1	1	8	8	0	9	0	5	0	8	0	0	0	1	1	1	6	1	0	1	1	0	7	1	0	0	0	0	0	0	0	0	0	0	0	0	0	3	3	0	0	3	0	12	4	13
OUT13	332	790	386	507	492	664	758	905	640	686	474	713	748	578	101	57	142	64	135	108	104	75	67	88	45	76	137	52	67	46	24	21	166	28	466	1375	778	1178	984	155	96	119	149	124	418	84	363	274	523
OUT130	22	13	21	27	41	35	35	81	15	9	18	12	13	25	14	14	25	20	25	14	18	18	29	17	9	21	11	30	13	23	4	2	7	7	6	3	44	77	65	62	17	10	25	22	18	15	9	60	17
OUT1302	12	0	1	8	0	22	2	1	0	0	0	0	0	10	0	1	0	0	2	1	5	1	3	0	0	0	4	0	0	0	0	0	0	0	0	0	0	0	0	1	0	0	0	0	0	2	7	12	0
OUT1306	5	0	1	0	1	2	3	18	0	11	21	7	4	34	2	6	3	7	11	16	9	3	1	10	13	21	12	11	6	1	0	0	0	0	1	1	2	1	1	2	9	4	10	24	0	1	6	0	2
OUT131	31	13	0	5	27	2	10	0	20	8	5	9	0	9	0	3	8	15	2	9	4	8	7	12	1	3	7	2	3	4	7	8	24	4	1	1	0	0	0	0	13	3	4	7	23	9	14	23	3
OUT13109	9	22	10	6	63	8	1	19	13	0	2	0	5	7	1	2	11	3	5	20	2	5	7	3	0	9	5	7	1	0	0	0	23	2	0	0	0	0	0	0	11	29	12	9	2	2	3	1	0
OUT13124	0	0	0	2	7	2	26	9	0	1	12	10	8	23	6	5	3	0	2	7	9	6	4	4	5	15	17	3	4	0	1	0	4	1	11	0	0	0	0	0	10	11	12	3	10	0	5	2	4
OUT1314	15	0	1	3	4	3	3	6	12	1	6	0	8	18	0	2	2	5	6	2	3	12	1	1	0	2	7	4	0	0	0	0	0	2	0	0	0	0	0	0	4	3	2	0	1	0	1	5	8
OUT1318	9	11	2	10	19	20	17	75	14	2	6	19	9	20	3	3	19	1	17	10	2	13	10	9	3	6	18	5	9	2	1	0	29	0	0	11	0	0	0	1	12	14	22	5	2	6	6	8	29
OUT132	7	7	6	26	30	19	35	0	21	35	1	1	25	8	6	10	41	33	39	42	12	13	13	16	12	26	26	12	10	12	3	2	12	1	1	26	0	0	0	0	18	40	42	15	3	13	15	66	5
OUT1323	8	5	2	21	0	4	8	0	11	14	4	14	1	8	0	2	2	0	2	0	0	2	0	5	1	12	7	1	0	5	0	2	0	0	0	0	1	0	0	0	4	0	0	16	0	5	2	1	5
OUT1326	13	22	1	0	0	4	2	14	0	2	10	12	6	0	4	0	7	2	2	15	3	5	0	4	0	1	7	1	10	0	5	0	6	0	4	0	11	0	52	0	10	6	3	3	2	2	2	3	6
OUT13273	0	0	0	6	0	9	0	15	0	9	2	6	0	1	26	0	3	5	1	1	0	1	18	0	0	6	2	0	0	133	1	30	1	1	0	0	0	0	0	20	9	5	0	4	6	3	9	3	23
OUT133	9	6	7	43	22	23	11	31	9	2	20	2	5	1	3	7	10	27	5	9	18	16	5	10	9	29	8	15	4	12	8	1	0	1	16	0	0	0	36	1	11	17	16	10	44	25	50	58	44
OUT13300	9	0	6	16	0	9	0	1	16	0	7	2	1	0	1	0	4	2	2	24	3	3	3	0	0	4	8	8	5	5	1	0	1	0	1	0	0	0	0	0	5	0	5	0	1	0	4	12	0
OUT1334	20	14	1	3	1	0	0	0	0	13	0	17	8	0	0	6	3	3	1	18	14	0	7	0	0	0	4	1	0	0	0	0	0	0	32	0	0	162	1	0	4	0	3	6	7	20	12	0	10
OUT13348	0	0	0	0	1	1	4	16	1	6	9	1	0	7	0	3	1	9	5	6	3	0	5	2	0	0	0	2	2	1	1	0	2	1	0	0	0	0	0	0	4	3	1	4	7	2	4	1	3
OUT134	2	0	15	11	21	7	20	29	9	10	5	37	9	7	6	0	6	10	10	12	14	4	8	3	3	8	9	7	1	1	2	3	10	0	1	0	0	20	22	1	8	34	13	20	46	50	53	61	34
OUT1346	4	11	5	12	10	5	2	1	0	13	5	2	1	6	3	8	7	7	14	6	4	3	3	8	2	5	9	10	3	0	2	0	0	1	0	0	0	0	0	0	7	2	5	14	2	0	3	0	4
OUT135	210	51	174	58	253	48	37	230	73	209	59	179	40	186	2	3	6	6	7	34	0	9	8	7	2	9	28	12	4	4	0	1	2	0	50	54	11	44	11	0	18	23	37	59	8	7	27	31	10
OUT13504	23	16	1	60	16	31	33	0	26	14	19	0	11	12	1	1	0	0	0	3	0	1	0	2	1	5	3	4	0	2	0	0	6	1	15	5	9	0	0	0	0	10	7	4	17	0	16	5	24
OUT1351	2	1	2	16	0	0	1	14	0	0	2	14	10	28	1	7	3	6	4	7	7	5	5	5	4	10	19	30	3	1	0	0	0	0	12	1	34	0	40	13	6	3	12	5	0	6	0	5	2
OUT1356	5	0	6	17	24	12	8	0	9	2	6	0	6	12	4	4	9	7	18	11	8	1	4	4	6	14	0	8	9	1	4	0	5	2	0	11	0	27	0	0	2	13	10	2	11	15	6	21	10
OUT13585	11	0	0	0	0	1	0	20	0	9	0	25	7	0	0	0	0	2	3	9	1	0	1	1	0	1	3	8	3	0	0	1	0	0	0	29	0	0	25	10	4	0	3	0	4	4	7	8	4
OUT1359	0	0	0	0	19	0	0	0	0	0	0	0	3	14	5	15	11	6	10	11	9	3	6	5	2	11	8	3	2	2	3	0	12	0	0	0	0	0	0	0	9	6	22	14	3	0	4	1	14
OUT136	21	15	0	32	17	12	22	21	11	13	30	40	17	13	4	7	26	12	21	31	6	6	11	17	8	24	30	17	19	105	52	54	125	39	25	82	53	63	137	3	24	44	19	3	111	100	46	91	22
OUT1361	5	0	11	13	0	5	8	0	0	44	6	0	0	0	2	4	2	5	16	5	1	2	6	1	3	2	12	3	1	1	0	0	5	0	0	0	28	0	43	0	5	16	3	3	1	0	2	8	5
OUT1362	6	0	11	0	1	7	9	34	0	0	10	0	5	7	0	1	0	3	0	0	0	0	3	1	0	1	13	6	0	0	0	0	0	1	0	0	0	2	0	4	3	5	4	2	3	2	0	1	4
OUT1369	10	0	8	15	0	0	0	0	0	0	9	0	20	0	5	1	3	3	8	8	6	6	5	2	7	8	3	2	3	0	10	0	0	4	0	0	0	0	0	0	10	10	5	1	6	0	1	6	4
OUT137	59	25	20	15	10	35	20	42	26	18	38	24	23	2	10	8	21	14	26	31	20	20	21	18	11	11	35	8	12	5	15	0	15	0	0	21	0	1	0	0	15	30	45	27	15	8	10	17	8
OUT1370	3	0	0	0	0	0	0	23	0	0	0	0	5	12	0	1	9	1	0	8	0	0	0	1	1	0	6	1	2	0	0	0	0	0	0	0	0	0	0	0	0	7	0	4	0	0	4	0	0
OUT1373	19	2	11	16	32	4	14	48	11	23	1	11	12	0	0	1	3	2	5	6	4	4	1	7	3	10	10	3	2	6	1	1	12	0	0	14	0	0	0	0	2	3	11	5	13	2	1	2	14
OUT13738	0	78	1	3	1	12	5	7	0	0	11	0	18	0	0	0	3	1	2	1	2	0	0	5	0	2	0	0	0	0	0	0	0	0	0	7	0	0	16	0	8	12	0	1	5	0	8	3	8
OUT1375	8	1	0	10	1	7	6	0	0	0	2	1	2	6	1	6	3	2	6	12	3	15	3	9	2	4	2	1	0	3	0	0	0	0	0	17	1	0	0	0	2	6	6	2	1	3	0	8	0
OUT1376	0	0	0	4	0	4	2	0	11	0	3	0	0	10	3	3	3	0	6	14	6	5	5	1	1	4	2	4	0	4	0	0	0	0	0	0	0	0	0	0	1	1	0	3	2	0	4	0	0
OUT1379	7	0	2	4	0	1	0	0	0	30	0	0	0	0	0	2	4	3	14	11	4	5	10	5	3	3	10	1	2	0	1	0	0	0	0	0	0	0	0	0	9	14	5	2	3	8	3	13	0
OUT138	15	53	17	47	6	55	84	160	54	91	28	58	43	51	4	19	12	23	9	34	4	8	13	21	8	11	27	10	5	10	2	4	11	4	89	62	229	113	146	21	8	19	14	22	19	12	21	50	60
OUT1385	3	7	1	3	21	5	12	34	8	0	1	2	2	6	0	3	3	0	0	1	2	0	1	1	0	6	0	3	1	6	2	0	11	2	0	0	0	0	0	0	2	4	3	2	2	7	0	0	0
OUT1387	1	0	0	0	0	0	6	0	0	16	0	0	0	0	2	9	0	3	15	5	7	14	4	11	0	7	14	1	1	0	0	0	0	0	0	0	0	0	0	0	3	14	9	7	0	0	5	0	5
OUT1389	43	1	0	0	1	7	13	1	0	0	0	0	0	0	7	4	9	0	3	3	0	1	0	0	1	1	0	0	2	0	0	0	0	0	0	0	0	0	0	0	7	0	21	5	6	7	4	4	0
OUT139	30	37	37	79	46	17	37	36	6	28	16	50	12	49	13	8	15	3	14	12	17	21	20	7	0	8	11	7	1	10	9	1	20	0	0	0	0	0	0	0	3	21	18	26	4	12	12	11	11
OUT1390	0	2	15	2	2	2	1	2	1	2	0	0	1	1	2	0	7	0	1	2	0	3	5	2	0	4	1	5	2	0	1	2	4	1	4	31	0	0	0	1	1	1	10	1	2	0	0	0	0
OUT1393	1	29	9	8	17	26	13	6	10	5	6	24	16	24	3	2	9	5	0	8	4	9	7	1	4	3	10	2	4	5	4	2	8	0	22	0	0	0	0	0	16	5	7	2	6	4	12	9	10
OUT1399	5	19	9	3	0	24	8	20	0	0	2	0	3	0	2	0	11	0	10	6	3	3	9	11	0	5	16	0	2	4	2	1	9	3	0	32	1	0	0	0	5	4	9	18	13	2	8	26	11
OUT14	45	253	118	51	66	47	69	125	40	67	106	71	79	65	1074	48	134	1392	200	145	92	116	99	99	14411	138	274	50	79	847	25	139	31	88	32	31	23	0	101	11	137	201	125	101	64	33	20	30	48
OUT140	20	11	16	5	24	19	24	68	30	87	23	32	18	22	13	9	17	22	21	33	17	6	9	19	11	6	16	13	23	3	3	0	40	7	0	1	1	1	0	0	24	19	22	21	57	10	6	7	15
OUT1404	0	0	0	0	1	0	3	0	11	0	0	0	0	0	0	0	0	8	10	5	4	1	1	0	2	7	0	0	0	0	3	0	2	2	0	0	24	0	0	0	2	0	0	0	4	1	2	6	0
OUT14069	8	0	25	1	1	1	13	3	0	1	2	0	6	0	9	1	4	6	6	1	7	7	0	9	6	8	3	2	0	1	0	1	0	0	0	0	0	0	0	0	7	3	1	4	4	18	5	2	1
OUT141	24	38	5	25	19	7	13	32	22	15	10	17	6	10	2	3	13	8	9	10	9	1	13	7	4	10	8	3	10	0	4	1	16	6	35	13	0	76	1	0	9	21	14	4	18	11	14	210	17
OUT1411	17	5	4	9	0	7	5	0	0	0	5	0	16	0	1	0	7	7	7	1	2	3	0	13	0	1	5	3	2	0	0	0	20	1	0	0	0	0	0	0	4	4	4	3	3	3	2	5	3
OUT1414	14	0	0	2	0	4	5	0	19	0	11	0	1	0	1	0	5	3	6	3	4	2	4	4	1	11	0	0	0	0	0	2	0	2	0	0	0	0	0	0	2	7	5	2	7	6	1	9	0
OUT142	23	24	13	21	20	13	26	21	0	14	15	14	16	15	15	10	30	11	36	34	20	8	6	22	13	23	26	24	24	9	1	2	1	2	2	0	2	0	0	1	21	30	46	25	24	12	23	19	23
OUT1422	23	21	9	49	15	26	5	46	21	9	5	34	18	15	6	9	15	14	20	20	14	8	10	15	6	17	23	13	10	0	2	0	12	0	16	0	1	0	0	0	6	33	14	9	14	13	9	10	13
OUT1423	20	30	0	0	9	7	0	0	10	23	5	0	6	0	4	0	5	4	12	3	4	2	3	5	2	4	4	0	3	0	0	1	0	0	5	0	0	0	0	0	6	6	6	2	3	2	1	4	17
OUT1424	67	5	0	0	1	3	10	95	13	0	8	0	0	0	0	4	14	6	7	1	11	3	11	2	1	3	1	2	5	2	0	0	1	0	0	1	0	0	5	8	19	24	11	15	1	4	5	2	4
OUT14271	0	0	16	28	19	19	10	0	0	0	11	0	15	0	13	3	2	15	33	26	15	7	7	5	8	16	28	8	8	0	3	0	9	1	0	0	0	0	0	0	18	25	20	7	5	3	17	12	25
OUT14285	10	38	8	12	0	5	29	82	5	25	15	22	25	21	8	10	51	19	63	44	22	26	36	26	7	34	52	19	13	3	4	1	5	0	0	18	34	59	72	7	34	33	40	36	3	3	5	6	17
OUT1429	7	2	0	16	0	17	0	0	7	27	9	0	0	0	2	11	11	2	7	2	6	5	0	8	3	5	3	2	1	1	0	0	0	5	13	2	0	36	1	8	10	3	2	7	1	2	1	0	1
OUT143	50	126	34	56	110	58	17	150	40	108	25	64	52	45	17	17	38	22	44	28	15	4	24	17	12	21	44	10	9	16	11	2	34	6	23	2	87	1	62	8	32	19	10	14	46	61	24	42	47
OUT1433	22	17	12	0	0	0	9	0	5	0	0	0	13	0	3	9	12	8	3	10	5	8	5	9	1	13	8	9	2	0	0	0	16	0	0	0	18	0	1	0	2	6	15	3	1	1	6	30	5
OUT1434	0	0	0	5	0	7	4	0	15	0	5	0	0	0	0	2	16	3	10	7	1	7	2	5	1	0	6	4	3	1	1	1	17	0	0	0	0	0	0	0	0	3	2	4	0	7	7	6	4
OUT14351	7	2	8	0	1	2	6	0	0	1	1	0	1	17	1	1	2	4	3	8	6	3	5	5	0	3	4	9	2	6	2	2	17	3	20	0	1	0	0	0	2	9	14	4	2	10	2	13	0
OUT1436	0	31	0	0	0	1	0	0	0	0	0	16	0	1	0	0	0	0	1	0	0	1	2	0	5	0	2	7	2	0	1	3	0	7	0	0	14	0	0	0	1	4	1	2	4	11	5	0	4
OUT1437	0	0	0	0	2	0	0	0	0	0	0	0	0	8	0	0	0	0	0	0	0	0	0	0	0	2	0	0	0	3	6	3	15	2	0	0	0	0	0	0	0	0	0	0	5	11	7	4	0
OUT1438	12	0	0	0	0	3	27	14	7	0	8	6	12	0	0	0	0	0	0	0	0	0	0	0	0	1	9	0	0	0	0	0	0	0	0	0	0	0	10	0	0	0	0	0	9	0	14	0	0
OUT144	17	17	52	35	96	22	33	93	52	54	19	64	44	18	3	4	17	3	26	18	6	8	4	17	10	7	6	17	3	16	2	3	11	5	0	0	0	0	0	0	13	14	9	14	6	14	13	13	12
OUT1441	24	22	2	12	1	6	19	0	12	8	19	13	15	6	2	2	5	5	5	9	3	0	8	3	0	3	16	6	3	1	0	0	1	0	12	0	23	52	37	1	6	16	3	7	20	2	8	17	10
OUT1444	127	25	0	10	16	36	41	53	22	28	26	45	31	0	0	23	10	9	27	17	9	14	13	15	5	30	16	11	12	0	3	1	0	4	1	8	0	0	0	0	5	11	16	2	15	14	23	27	29
OUT14441	0	0	0	14	0	0	7	0	1	1	0	0	0	1	3	2	4	0	18	13	6	5	4	2	4	1	0	2	4	0	0	0	4	0	0	0	0	0	0	0	9	11	8	6	0	3	10	2	6
OUT1449	0	7	6	5	0	7	1	0	0	0	0	0	4	1	2	4	3	5	2	18	8	2	7	2	3	4	12	5	6	0	0	1	0	0	0	1	0	0	0	2	2	15	12	1	0	0	0	0	0
OUT145	37	13	3	38	1	15	22	27	29	24	10	21	6	0	19	18	27	23	39	44	25	11	17	21	8	14	38	21	13	5	4	1	25	5	0	0	0	0	46	0	14	37	37	37	17	18	15	63	6
OUT14596	4	6	0	0	0	0	0	1	0	1	10	0	5	0	2	0	0	3	4	13	3	0	2	7	0	2	2	0	1	2	0	0	0	0	2	0	0	0	0	0	1	6	0	2	0	0	1	6	0
OUT146	18	27	5	24	32	21	9	32	32	11	23	41	10	16	4	5	17	8	7	29	4	9	6	10	12	10	23	18	7	6	6	1	0	2	46	153	107	81	68	4	9	4	27	13	20	11	35	17	31
OUT14613	0	1	0	10	11	0	3	43	3	1	5	10	0	1	4	6	1	0	9	16	6	9	7	3	5	3	6	10	0	5	2	0	5	1	0	0	1	30	0	0	6	1	5	3	12	0	2	32	1
OUT1462	5	13	3	4	1	5	1	5	4	0	6	0	7	1	0	4	7	0	6	14	6	2	7	4	2	4	11	2	2	1	0	0	4	0	5	1	0	21	0	8	6	5	1	12	3	2	3	1	10
OUT1463	0	30	0	0	0	8	7	19	9	0	0	1	0	13	2	2	1	5	19	1	5	0	8	7	2	0	9	6	3	0	1	1	0	0	0	0	0	0	0	0	5	1	5	6	4	6	8	3	3
OUT1464	0	1	2	12	0	0	20	0	0	20	0	0	4	0	2	6	7	0	13	8	3	3	8	5	4	0	8	0	0	4	3	1	23	3	0	1	0	0	0	0	4	12	2	0	7	2	6	10	0
OUT147	48	67	5	35	0	58	32	51	23	46	29	19	23	19	18	12	57	42	52	27	27	23	22	33	19	30	45	29	24	18	23	6	43	12	16	0	11	0	0	0	40	63	47	21	27	53	49	458	22
OUT14700	8	6	6	7	0	0	3	0	5	0	0	3	13	0	1	1	11	2	15	8	7	1	4	2	2	5	3	5	4	3	1	0	0	0	0	0	0	0	0	0	10	8	4	9	1	2	5	1	1
OUT1471	20	10	10	34	5	4	5	6	15	6	2	7	27	24	2	13	13	12	28	15	12	14	15	11	11	24	11	13	6	3	2	4	4	1	33	44	17	25	0	0	12	38	9	6	7	16	12	7	9
OUT14712	0	0	8	11	0	0	0	17	0	0	4	0	3	1	2	4	0	4	0	2	1	0	2	1	3	0	3	2	5	0	2	0	0	0	0	0	0	0	0	0	4	0	3	1	3	10	0	5	3
OUT1475	0	11	2	0	0	1	0	0	6	15	13	10	4	0	2	0	3	10	5	4	2	5	6	2	1	2	0	7	1	3	1	1	0	0	0	0	0	0	0	0	5	3	4	12	0	0	3	1	0
OUT148	31	37	47	22	60	88	54	51	59	50	75	29	34	32	0	6	4	7	2	6	2	1	3	0	0	9	28	10	4	0	0	0	8	2	0	0	0	0	0	0	5	16	10	10	41	3	41	42	44
OUT1480	4	3	3	0	1	0	2	15	3	0	2	0	3	9	3	1	4	12	9	3	8	8	6	8	1	3	13	3	2	1	3	1	1	3	1	1	0	40	0	0	4	7	6	4	8	3	1	13	5
OUT1482	13	1	0	4	10	0	0	0	0	1	0	0	0	0	6	0	4	0	0	3	5	0	4	3	2	1	9	5	1	4	1	2	2	1	0	0	0	0	0	0	6	2	1	0	0	0	0	2	0
OUT1484	0	0	6	1	8	15	8	10	2	1	2	0	0	0	2	2	1	0	4	8	3	3	1	2	1	11	3	3	0	3	0	0	2	0	1	0	0	0	0	1	3	9	6	2	0	0	1	6	0
OUT1488	9	0	0	0	13	3	1	0	1	0	11	0	11	0	1	0	1	0	9	2	1	0	1	0	0	3	4	0	1	3	0	1	5	0	0	16	1	0	0	0	1	4	4	17	0	4	4	4	13
OUT149	27	29	10	57	0	21	37	62	53	50	27	8	15	24	13	17	51	37	38	26	28	22	36	26	23	21	33	18	18	20	6	1	40	11	66	46	3	39	3	5	38	34	68	45	34	18	42	37	25
OUT14952	8	19	13	13	15	5	25	27	5	6	13	4	9	4	2	8	7	4	9	3	6	3	5	0	4	5	6	9	7	3	5	0	18	2	0	0	0	24	0	0	4	1	5	13	4	1	5	8	0
OUT1496	1	11	1	26	10	4	14	39	8	20	9	0	0	0	6	9	28	11	21	23	16	25	20	13	30	15	23	4	4	1	0	3	4	7	27	0	1	0	0	0	12	26	19	14	5	20	4	29	0
OUT1497	11	4	0	4	8	6	53	28	0	39	4	12	8	13	9	4	21	6	9	13	2	2	16	5	7	16	16	16	3	0	0	0	14	3	7	0	0	0	0	6	8	19	19	8	11	5	9	0	8
OUT1498	3	0	2	3	47	6	0	0	0	0	0	5	0	0	0	0	0	0	2	0	0	0	0	0	0	1	0	0	0	6	2	5	21	2	0	0	0	0	0	0	0	0	2	1	5	0	4	6	0
OUT15	348	312	202	405	362	447	424	549	327	452	328	464	244	251	196	293	384	310	459	443	272	267	229	248	153	301	437	284	163	110	81	68	424	45	34	44	10	22	5	6	323	540	354	367	333	144	289	804	312
OUT150	32	83	48	55	61	19	8	112	41	66	10	25	20	62	1	3	25	12	18	10	13	10	7	17	8	8	10	11	12	13	10	13	42	6	0	0	0	0	0	0	10	18	16	25	10	16	2	16	14
OUT1501	0	9	1	2	8	5	24	36	8	8	16	25	0	8	1	2	5	0	8	13	3	1	3	9	4	13	20	6	12	0	2	1	6	0	0	0	0	0	0	0	11	4	19	12	7	4	7	24	0
OUT1503	37	6	17	0	29	23	20	23	3	23	4	43	7	24	8	6	15	7	27	19	10	15	11	23	1	10	28	5	10	14	4	1	39	1	1	1	0	24	16	1	14	14	41	14	4	10	9	17	8
OUT1504	0	0	1	1	0	0	9	0	1	0	0	0	0	0	7	7	11	6	7	0	3	9	5	2	1	8	12	1	0	0	0	0	0	0	0	0	0	0	0	0	18	0	7	7	0	8	0	8	0
OUT151	3	4	5	2	1	1	6	0	7	1	1	4	0	0	0	2	2	0	3	0	0	1	2	3	0	1	4	0	0	50	20	11	108	17	0	41	0	0	0	0	3	1	2	1	48	32	28	50	1
OUT1510	42	3	1	11	0	11	9	0	38	25	17	0	1	13	8	2	9	9	4	0	9	3	3	6	2	4	8	2	6	0	0	0	0	0	1	1	52	1	0	24	9	12	0	10	32	1	2	10	5
OUT1511	0	0	0	8	0	1	1	1	0	0	2	0	0	0	1	2	3	1	1	0	0	3	4	2	0	8	0	6	1	0	0	0	0	0	0	0	6	0	0	0	2	4	3	1	2	0	0	1	0
OUT1512	0	0	0	0	0	3	4	0	0	0	2	0	1	13	2	3	2	6	9	1	9	1	3	1	4	4	0	0	10	0	0	0	0	0	0	0	0	0	0	0	1	7	0	7	4	0	5	0	0
OUT1513	0	0	2	0	0	28	7	0	0	0	6	0	2	1	0	0	1	9	4	0	6	6	0	1	3	8	0	0	1	0	2	0	6	0	0	0	0	0	0	0	1	0	2	0	2	1	23	9	13
OUT15142	14	0	3	6	7	1	4	44	2	0	2	0	7	4	1	1	3	1	3	0	0	3	4	2	4	0	6	3	0	11	4	0	0	5	0	0	0	0	0	0	2	0	0	1	2	2	1	0	1
OUT1517	2	0	0	5	4	2	14	0	0	0	13	9	1	0	1	0	6	0	4	0	0	2	3	2	0	2	3	0	1	3	0	1	0	1	0	0	0	0	0	0	0	0	6	2	6	4	4	9	1
OUT1518	0	0	17	0	1	2	0	0	1	0	0	0	0	1	6	6	8	2	4	4	0	0	4	3	1	6	5	2	0	0	0	1	1	1	0	0	0	0	0	0	2	8	0	0	0	4	0	8	6
OUT1519	34	33	0	3	0	16	1	23	8	1	7	7	8	0	4	6	16	5	6	1	13	14	16	5	3	15	11	16	11	0	4	3	25	0	3	0	0	0	0	9	10	18	15	28	4	4	7	16	5
OUT152	17	7	0	0	14	10	0	1	1	0	11	0	2	16	7	2	4	0	0	8	0	3	5	0	2	2	5	1	2	0	0	0	0	0	0	0	0	1	28	0	5	0	9	2	5	1	1	1	8
OUT1523	0	0	0	0	0	0	0	0	0	0	0	0	1	0	0	0	1	2	6	4	0	0	1	3	1	3	1	4	3	1	3	0	0	3	0	0	0	0	0	0	1	0	5	10	1	0	3	0	1
OUT1526	1	0	8	14	0	0	13	0	0	5	0	0	2	0	4	1	2	2	10	6	8	1	3	5	4	2	0	3	1	3	2	0	2	0	0	0	0	0	0	0	5	1	7	6	4	2	4	8	0
OUT153	24	58	24	16	48	29	36	69	31	63	14	21	32	16	11	7	38	30	30	19	10	17	11	8	9	12	25	24	31	12	5	4	65	13	4	0	1	0	48	1	13	38	23	36	65	12	19	26	45
OUT1537	15	5	5	2	0	17	25	5	10	0	11	31	13	9	6	3	5	10	12	9	13	6	11	23	11	6	10	14	4	15	2	2	6	1	4	0	0	20	0	4	17	12	20	6	3	24	7	16	0
OUT154	12	29	15	56	50	51	52	35	39	66	19	6	27	36	3	7	17	13	40	13	13	9	19	14	7	15	20	12	9	28	35	25	30	26	47	121	160	121	106	19	46	34	19	25	34	12	18	35	35
OUT1542	0	0	0	0	21	0	0	6	0	0	0	0	5	0	3	4	2	7	5	5	6	2	3	3	2	3	17	1	4	0	0	0	0	0	0	0	0	0	0	0	14	5	15	8	0	0	0	0	0
OUT15467	6	10	0	1	0	4	5	0	1	1	10	0	4	11	2	1	0	1	3	7	1	5	4	0	1	1	7	0	2	0	0	1	0	0	0	0	0	0	0	0	14	3	2	6	6	0	4	0	2
OUT1547	0	0	0	0	0	7	0	54	1	0	0	0	26	2	0	1	8	10	9	39	8	4	14	14	7	18	7	3	3	1	0	0	0	0	0	0	0	25	1	0	6	19	13	9	7	2	5	1	0
OUT155	265	49	5	10	49	54	26	0	26	1	29	0	46	38	8	36	21	18	21	54	31	21	10	9	9	33	37	13	10	0	0	4	12	2	7	1	0	1	0	0	17	26	21	25	32	4	15	29	53
OUT1551	10	0	4	41	1	15	19	38	22	2	13	11	9	12	0	3	9	17	25	10	5	13	7	9	2	4	13	5	6	0	0	3	1	0	27	0	0	1	39	5	11	29	7	25	7	7	5	13	8
OUT1554	0	5	20	0	7	10	0	1	14	13	0	0	1	0	2	1	8	1	3	12	2	1	0	0	0	3	0	5	4	0	1	2	0	1	0	0	0	0	0	0	0	4	0	0	4	3	0	1	0
OUT1556	12	1	1	6	0	1	0	0	0	12	0	0	5	0	4	1	2	8	16	7	10	2	4	0	2	3	4	2	6	1	1	0	18	0	0	0	0	0	0	0	7	9	13	7	1	1	3	2	8
OUT15563	6	5	0	23	22	16	4	0	1	3	2	5	6	4	1	4	8	0	1	5	0	2	2	8	1	6	3	2	2	0	0	0	0	2	0	0	0	0	22	0	1	2	7	2	0	13	10	11	0
OUT1557	7	11	0	10	0	8	8	0	7	22	1	14	9	13	5	16	24	6	7	14	15	14	9	2	5	3	32	8	5	1	2	0	6	0	0	0	0	0	0	0	13	27	22	10	0	4	2	0	4
OUT156	308	45	18	15	49	71	39	31	14	40	24	55	49	38	6	58	46	18	43	48	24	12	27	21	9	28	70	22	12	0	36	0	1	1	27	0	0	0	0	10	31	24	28	18	34	1	33	15	26
OUT1560	4	14	11	0	0	9	5	15	0	9	0	0	0	0	0	3	4	7	1	4	1	5	1	4	4	2	6	9	3	0	0	0	0	1	0	0	0	0	0	0	1	7	0	2	0	4	0	5	0
OUT1564	34	1	16	0	0	13	11	2	14	1	0	1	12	1	4	2	8	2	1	3	8	1	5	4	3	5	11	5	2	0	0	0	0	1	0	0	0	0	0	1	6	3	8	5	8	7	7	3	7
OUT1565	6	4	0	0	0	5	3	17	0	7	1	0	0	10	2	0	1	0	4	8	2	0	1	3	0	5	6	6	0	0	2	1	0	0	4	0	0	0	0	0	1	7	11	2	2	19	1	1	2
OUT1567	1	0	7	0	0	0	0	1	0	12	0	0	3	1	1	7	5	3	7	6	4	2	1	4	1	5	5	4	4	0	1	0	0	0	0	0	0	0	0	0	4	1	11	6	1	5	4	2	3
OUT157	46	70	23	25	39	16	30	1	42	12	11	53	1	17	29	20	30	35	67	58	45	42	49	17	17	34	43	23	26	27	13	10	31	13	0	0	0	0	0	0	25	38	40	38	24	7	21	107	12
OUT1573	0	0	14	1	3	0	1	1	1	3	5	0	0	2	0	1	1	2	11	0	3	5	1	2	0	1	5	0	0	3	1	4	3	4	0	41	0	0	0	0	1	0	5	10	1	1	5	5	0
OUT1577	0	5	14	3	8	4	0	19	3	13	4	0	0	0	1	1	2	0	0	0	0	1	1	0	0	6	0	1	0	0	0	1	3	0	0	0	0	0	0	0	6	0	1	0	0	4	0	3	1
OUT158	2	16	3	27	36	26	6	26	0	15	14	9	30	24	4	5	4	3	13	10	8	2	5	16	4	10	78	10	23	2	5	1	161	28	20	58	1	0	0	0	4	30	24	10	121	27	29	29	37
OUT1581	7	0	0	4	50	0	0	0	9	2	0	19	0	6	0	0	18	5	17	0	1	0	5	0	0	1	2	3	0	0	0	1	0	0	0	0	0	0	0	0	5	13	3	7	8	1	2	20	8
OUT1582	10	19	1	1	0	7	7	59	8	0	9	27	16	18	5	14	18	5	21	11	7	4	10	6	3	12	11	6	7	7	1	0	2	5	25	96	7	87	1	3	5	12	1	7	24	22	16	31	12
OUT1588	0	0	0	2	0	9	4	0	1	7	1	0	0	1	4	0	3	9	8	5	1	2	1	4	3	2	4	3	2	0	3	0	20	3	0	0	0	0	25	0	4	18	1	6	4	1	3	7	0
OUT159	15	12	12	19	47	31	32	72	41	10	15	12	4	34	9	6	16	9	21	25	19	6	11	17	5	22	60	13	6	6	6	2	20	2	2	0	2	0	0	0	15	54	17	20	18	15	19	17	12
OUT1597	12	29	5	7	1	0	20	0	1	0	2	17	12	0	0	1	27	1	9	16	7	4	4	7	1	9	9	1	0	4	9	1	4	0	0	0	0	0	0	1	11	7	12	19	4	0	3	26	14
OUT1598	10	22	14	0	0	20	0	11	0	12	0	1	4	6	1	3	3	0	7	14	5	2	3	4	4	5	2	2	0	0	3	0	0	0	0	0	0	0	0	0	6	5	1	15	0	18	10	13	0
OUT16	594	462	305	670	258	543	624	472	444	616	320	573	257	325	263	404	622	494	669	725	506	480	441	494	240	588	781	463	290	149	106	59	450	80	126	163	145	163	221	25	580	867	759	796	375	257	492	1735	413
OUT160	16	25	12	38	0	15	4	36	20	10	30	77	15	8	5	18	22	23	36	15	11	16	15	20	16	24	22	22	17	6	4	5	21	5	2	0	0	14	9	18	14	33	40	23	13	37	11	94	13
OUT16014	9	17	0	3	0	5	0	4	0	0	0	6	0	0	5	0	9	1	3	5	0	0	4	3	0	1	3	0	2	6	0	2	0	0	23	52	0	75	0	1	0	12	0	4	2	5	0	3	0
OUT1602	3	6	2	10	0	0	0	0	1	0	0	7	7	2	0	3	3	6	9	15	3	8	10	2	3	5	2	1	5	3	0	0	0	0	0	38	10	22	36	1	3	7	4	0	8	0	7	9	3
OUT1604	0	0	0	9	54	0	3	0	8	0	5	1	0	9	0	0	0	0	0	0	0	0	0	0	2	3	2	0	0	5	2	1	10	2	0	0	0	0	0	0	0	6	0	2	3	11	82	6	3
OUT1605	18	1	0	15	1	5	11	0	18	21	22	5	9	0	2	0	4	1	11	10	4	4	9	4	2	1	4	1	2	5	0	2	10	2	0	0	0	0	0	0	3	6	3	5	5	1	17	19	18
OUT16093	10	4	0	0	14	4	0	1	0	0	2	2	3	1	2	6	5	5	2	6	6	0	4	3	0	2	8	0	1	2	0	0	0	0	8	0	16	0	32	0	9	11	0	0	0	4	0	1	2
OUT161	36	41	39	15	26	11	24	38	40	15	58	43	45	26	5	7	18	8	56	20	8	6	14	23	6	17	23	7	9	0	9	1	6	2	68	77	49	147	218	40	12	51	20	17	26	16	51	18	24
OUT1610	0	0	1	0	14	0	0	0	16	0	0	8	0	0	2	3	9	5	15	12	0	0	5	6	0	7	6	7	3	1	0	0	14	0	0	0	0	0	0	0	5	17	6	9	1	6	6	3	0
OUT16114	0	0	0	0	0	0	0	0	0	0	1	1	0	0	0	0	0	0	0	0	0	0	0	0	10	2	0	0	0	3	1	1823	7	3	0	0	0	0	0	8	0	0	0	2	0	1	3	1	0
OUT162	75	26	65	76	120	15	17	113	33	86	25	50	18	59	8	9	12	10	41	9	3	8	8	13	6	8	11	5	16	12	21	5	15	4	8	0	1	0	0	0	6	21	7	9	25	21	13	11	25
OUT1620	0	0	9	0	0	0	3	0	0	0	1	0	0	1	3	4	3	4	1	4	0	0	3	3	2	2	8	1	0	0	0	0	1	1	0	0	0	0	0	0	3	1	0	5	0	4	3	8	3
OUT163	19	42	39	24	78	12	28	55	32	29	1	12	50	57	2	4	2	10	14	6	9	6	16	2	0	6	4	5	3	19	6	9	34	5	0	0	0	0	0	0	1	11	10	0	11	9	5	12	11
OUT16395	81	46	71	54	83	74	86	83	87	1017	36	82	201	78	46	16	24	14	58	62	11	66	33	27	12	550	249	21	28	18	15	1662	54	12	28	19	18	1	83	3	23	78	48	46	43	47	43	55	41
OUT164	19	45	17	25	27	5	3	35	32	84	6	28	25	51	0	2	8	1	5	4	5	3	4	2	1	7	9	6	6	8	4	0	23	1	0	1	0	0	0	0	5	7	7	4	2	7	4	11	14
OUT1641	9	0	10	0	24	0	12	50	0	1	4	0	4	0	0	2	0	5	13	9	8	1	0	4	1	3	3	4	2	0	2	0	0	0	0	8	0	41	1	1	3	3	7	2	0	1	3	3	5
OUT16436	2	0	11	0	4	0	8	0	2	30	0	0	3	0	0	0	3	1	4	3	2	0	0	4	0	0	6	2	2	0	2	0	0	0	8	24	23	111	74	16	1	0	0	2	1	0	1	1	0
OUT1644	0	1	10	3	0	0	0	16	0	1	8	3	0	0	4	1	1	7	14	4	2	5	5	3	1	1	0	1	4	0	2	0	1	1	0	0	0	0	0	0	8	23	2	5	0	0	1	0	0
OUT165	25	55	16	24	75	5	12	110	16	43	18	6	14	2	0	4	2	2	4	3	4	4	6	9	1	11	11	4	4	9	4	3	29	2	0	0	0	0	1	0	8	9	2	10	10	11	19	18	10
OUT1650	6	0	0	0	0	0	13	4	0	9	1	0	0	0	9	0	7	5	0	5	1	6	7	2	1	2	10	6	7	0	0	1	10	5	0	0	0	0	0	0	10	4	3	10	4	0	1	16	4
OUT16503	0	1	0	1	13	9	9	1	8	0	1	10	0	1	4	5	4	0	8	0	2	3	5	0	1	4	2	5	2	2	2	1	10	2	1	1	21	0	0	0	6	2	0	1	1	0	1	4	8
OUT1654	4	15	0	3	16	0	2	0	1	0	0	14	1	0	0	1	2	3	8	4	8	3	1	0	2	0	7	0	0	4	0	0	6	0	0	0	0	0	0	1	5	0	1	6	0	0	0	10	0
OUT1655	0	0	8	4	0	0	0	0	0	33	1	0	0	8	0	4	0	10	5	3	1	2	0	2	7	4	4	8	0	4	2	0	0	0	0	0	0	0	0	0	7	6	0	1	2	6	0	0	0
OUT1658	1	0	0	6	0	15	5	23	28	20	8	22	1	0	2	6	1	2	3	10	8	5	5	7	0	1	16	7	4	3	0	0	0	2	15	0	0	30	0	2	14	2	4	8	13	2	9	10	1
OUT166	9	12	0	0	11	9	9	0	0	0	0	1	0	14	3	1	2	0	2	0	1	3	0	1	1	3	0	1	45	0	0	2	0	73	0	0	0	0	0	0	4	1	0	5	0	0	4	0	0
OUT1660	0	13	0	0	1	7	0	0	10	20	20	0	9	0	2	2	2	7	15	17	6	8	13	0	10	8	2	2	10	0	0	1	3	0	0	0	0	0	0	0	10	7	4	9	0	0	11	2	7
OUT167	10	1	1	7	14	7	3	32	4	9	1	1	8	0	1	6	0	4	10	5	2	5	4	4	0	3	10	3	1	1	0	0	0	0	310	668	351	784	656	91	9	9	13	11	2	5	5	5	7
OUT1670	4	7	5	0	1	1	0	0	15	0	8	0	0	0	0	0	2	3	0	2	0	6	0	1	0	1	0	2	1	1	0	2	0	0	25	0	0	0	0	0	0	5	7	0	2	3	1	0	7
OUT1673	1	9	9	23	18	12	11	28	19	3	3	11	13	36	0	2	16	5	7	4	2	2	4	1	0	2	1	3	2	1	3	0	0	1	2	1	0	0	17	0	0	4	3	5	4	4	7	4	12
OUT1677	3	0	0	10	0	29	37	0	0	13	0	0	0	0	1	8	3	8	7	6	7	0	9	6	2	6	15	1	3	7	1	0	2	0	0	0	42	0	0	0	12	4	10	8	16	6	5	9	2
OUT168	65	77	33	60	26	17	64	142	39	53	22	11	14	17	35	41	62	24	74	54	34	19	33	49	22	48	63	17	37	9	12	2	25	5	26	0	11	51	20	5	50	68	52	55	17	16	33	42	25
OUT1680	2	4	0	0	11	7	1	0	0	0	0	1	0	11	3	2	4	10	1	1	0	4	12	3	3	5	3	0	0	0	0	0	7	0	0	0	0	0	0	0	7	26	5	1	4	0	1	0	5
OUT169	7	0	5	28	1	0	5	4	2	1	4	1	4	1	0	3	13	7	5	10	7	1	8	1	4	11	9	1	4	15	21	18	43	9	0	0	0	0	1	0	4	14	7	11	22	42	28	24	5
OUT1692	6	0	31	0	0	1	0	0	0	0	4	0	22	0	0	0	1	0	17	3	0	2	0	1	0	1	1	5	4	2	4	0	0	0	0	0	0	0	0	0	3	10	0	1	7	0	6	6	6
OUT16962	4	1	16	1	6	0	3	17	7	0	5	11	0	21	1	0	3	0	0	3	0	0	0	0	0	2	2	1	0	0	1	1	0	0	0	0	0	0	0	0	3	2	1	1	2	2	1	0	3
OUT17	363	381	221	564	433	292	435	520	392	471	349	462	184	290	242	227	659	358	858	964	334	387	655	501	513	627	794	401	513	1011	59	109	76	28	62	19	57	47	43	145	638	1107	750	776	158	1655	167	114	192
OUT170	280	0	0	0	70	49	84	102	0	46	16	0	10	55	11	70	21	8	31	35	18	29	26	11	4	23	29	14	17	0	0	0	7	2	0	0	0	0	0	0	0	43	29	49	13	19	24	35	41
OUT1700	10	0	0	5	1	0	0	2	6	1	12	0	0	1	0	3	2	2	6	11	1	0	1	0	0	1	4	2	6	0	0	1	1	0	0	38	0	2	0	0	0	1	5	9	1	0	10	4	2
OUT1701	33	10	1	0	0	8	12	0	0	0	9	1	3	0	1	0	0	2	2	0	1	3	1	0	1	3	2	1	2	0	0	0	0	0	0	0	0	0	0	0	0	4	0	6	0	0	8	12	13
OUT1707	27	37	0	17	17	18	34	0	41	25	6	0	5	4	2	12	20	29	34	18	15	17	9	4	11	4	30	6	17	1	1	0	0	0	25	37	0	52	24	0	31	13	11	16	16	7	24	7	17
OUT171	0	9	2	41	17	32	2	13	20	21	6	5	7	10	9	3	9	4	12	17	3	6	0	8	6	5	10	5	9	3	0	3	0	5	6	0	4	0	3	0	3	8	7	5	184	137	175	160	171
OUT1714	7	12	3	2	8	12	8	11	10	0	7	1	14	17	16	7	7	4	16	11	7	7	2	3	5	3	22	6	3	3	5	0	9	2	16	18	0	65	0	1	9	20	8	18	5	4	5	0	15
OUT1715	0	0	0	9	1	1	0	15	0	0	1	4	0	0	1	0	5	1	0	11	7	1	1	15	1	5	7	5	1	0	2	0	0	0	0	0	1	0	0	0	1	11	1	5	2	3	4	0	14
OUT1718	1	11	13	0	1	10	15	0	2	7	3	0	0	0	1	2	3	7	13	3	3	6	0	6	1	0	21	3	2	0	0	0	10	1	0	0	0	0	0	0	11	11	4	6	5	7	14	0	2
OUT1719	0	0	0	13	0	2	5	0	7	0	2	0	0	0	0	2	5	8	3	5	0	13	4	2	1	11	4	0	0	1	0	0	0	0	0	0	0	2	1	2	4	7	10	10	0	2	0	0	0
OUT172	33	62	15	14	39	11	4	81	1	19	13	22	11	10	1	2	6	1	9	4	5	7	4	3	1	8	2	2	4	3	11	5	25	4	0	0	41	0	0	0	9	15	8	0	6	3	4	2	4
OUT1723	0	0	1	0	1	0	18	0	0	0	11	0	0	0	9	1	0	2	4	2	0	5	7	0	3	10	1	1	1	0	0	3	0	0	0	0	0	0	0	0	6	8	3	0	0	2	0	0	0
OUT1725	9	8	17	9	8	0	0	0	0	0	5	0	5	13	3	1	13	5	6	3	2	8	4	2	2	0	12	10	8	0	1	0	0	0	10	60	0	0	0	0	5	3	4	8	2	1	3	5	1
OUT1728	24	12	20	4	8	23	12	0	1	0	1	26	0	0	2	3	1	1	1	7	5	0	3	6	3	1	6	2	1	4	2	2	0	0	0	0	0	0	0	0	7	0	10	0	6	0	2	12	7
OUT173	2	17	3	1	2	0	12	0	0	1	3	0	2	1	1	5	3	2	21	10	8	2	4	2	4	10	1	3	1	9	19	7	35	22	0	0	0	0	23	11	7	10	7	2	16	24	16	28	2
OUT1732	7	32	55	0	14	2	0	0	0	0	0	0	0	26	1	4	3	3	7	2	4	2	6	1	0	6	0	2	1	2	0	0	0	0	4	0	0	0	0	12	10	5	2	2	2	0	0	1	0
OUT1734	1	1	0	0	0	0	15	0	0	0	0	0	0	0	3	0	7	10	15	11	3	3	1	8	6	1	5	9	0	0	2	0	0	1	0	0	0	0	0	0	2	14	7	1	3	0	0	0	6
OUT1738	11	0	0	1	2	8	0	0	6	8	2	32	3	2	2	3	2	3	0	11	3	3	5	0	1	1	5	1	0	0	2	1	7	0	0	1	1	0	0	0	3	0	0	4	4	9	14	0	10
OUT174	42	22	49	22	2	33	3	54	1	5	10	6	13	22	7	8	22	7	15	19	15	11	14	18	10	27	26	12	11	2	5	3	14	40	86	136	80	0	317	22	8	10	16	10	32	8	22	12	26
OUT1743	4	11	2	14	0	6	2	11	0	12	0	2	5	6	0	9	0	8	9	3	2	1	1	1	2	2	8	1	0	0	1	6	0	2	0	0	0	0	0	0	4	1	5	5	1	2	5	0	2
OUT1745	7	10	3	3	1	0	6	0	0	0	0	0	8	6	1	0	0	1	10	12	1	0	4	2	0	0	1	5	0	0	0	1	0	0	0	0	0	0	0	0	11	11	0	6	7	0	7	8	0
OUT17456	12	32	7	13	21	31	50	5	36	35	19	28	18	15	1	11	13	17	14	22	7	15	7	18	3	15	26	9	6	0	0	0	3	2	34	8	1	0	0	1	5	24	11	15	11	13	11	10	23
OUT1746	6	17	14	8	19	4	0	0	1	0	0	12	1	11	4	2	8	7	4	2	0	3	5	5	1	4	12	2	2	0	6	0	0	2	0	0	0	0	0	0	7	2	0	8	4	8	7	7	7
OUT175	84	16	34	36	17	47	20	86	33	64	29	57	20	14	40	42	43	29	65	55	25	39	24	31	30	73	41	42	37	39	21	8	93	15	2	61	44	75	36	5	74	73	63	40	62	35	40	87	37
OUT17519	13	9	0	0	0	8	7	53	0	14	2	0	3	16	2	2	0	2	3	2	2	2	0	1	2	1	1	1	0	0	0	0	4	0	0	0	0	1	0	0	0	7	0	3	6	4	0	0	1
OUT1752	1	1	1	1	1	12	0	17	0	8	4	10	0	3	0	3	5	8	2	9	3	8	6	0	4	1	15	4	8	0	0	0	2	1	0	35	0	0	0	0	5	13	8	12	3	0	2	3	0
OUT1755	0	0	0	0	11	0	8	0	0	30	0	0	0	0	0	7	0	0	10	3	9	9	3	6	3	7	7	14	5	0	0	0	1	0	0	0	0	0	0	0	6	4	6	2	0	0	0	0	3
OUT1756	12	0	0	0	5	1	1	0	0	0	4	6	13	1	2	1	4	3	6	3	1	6	0	5	2	3	3	1	1	0	1	0	6	1	0	0	15	0	0	0	3	11	11	4	1	0	1	1	3
OUT1759	0	0	5	0	17	5	0	17	0	10	0	12	0	4	0	1	2	5	9	18	1	5	9	3	2	4	1	1	1	0	1	0	7	0	0	0	5	0	0	0	1	1	4	2	1	5	1	2	0
OUT176	5	12	10	17	55	31	15	4	2	12	1	3	20	25	2	6	20	18	7	12	9	1	14	13	6	7	4	5	15	1	1	1	0	2	17	0	1	0	17	0	18	10	9	5	14	15	14	18	22
OUT1764	22	16	14	9	2	10	16	2	13	1	3	0	10	0	10	14	9	6	23	23	12	22	6	10	0	14	20	10	5	10	0	2	15	6	12	0	5	0	0	2	14	25	15	21	8	10	5	5	0
OUT17658	0	0	0	0	0	1	6	7	0	0	0	1	0	0	0	5	5	0	4	4	2	1	2	0	1	2	1	2	2	0	6	0	0	0	0	0	19	0	0	0	0	1	4	1	0	0	4	0	0
OUT177	47	21	22	17	20	9	13	21	19	18	23	2	19	10	20	18	53	18	46	41	25	47	22	22	22	44	68	21	26	9	2	4	16	1	80	40	0	1	28	3	32	88	67	49	8	6	19	34	24
OUT1770	12	0	0	0	0	0	5	0	0	0	9	0	2	6	0	1	9	3	5	3	3	0	1	2	0	0	2	3	2	3	0	0	6	0	0	0	0	0	0	0	4	2	2	1	10	6	2	2	3
OUT1772	28	0	0	4	0	11	5	0	1	0	0	0	3	0	9	6	7	0	1	10	4	4	2	3	5	7	29	5	4	1	3	0	0	0	0	0	0	0	0	0	8	16	6	5	1	0	7	9	7
OUT1773	87	2	0	5	0	54	36	0	20	24	11	1	9	0	4	25	13	16	6	15	3	6	16	6	2	10	22	14	13	0	4	0	0	0	1	0	0	30	0	0	3	7	8	9	8	7	20	4	17
OUT1775	4	0	0	6	13	7	2	0	5	19	0	0	5	0	1	0	1	0	0	8	1	0	0	0	2	0	1	1	5	0	0	0	12	0	0	32	1	81	1	4	3	4	4	6	0	1	11	3	0
OUT1776	34	11	0	0	23	0	17	0	10	0	7	7	0	2	6	2	0	0	1	1	2	0	1	2	1	0	1	0	1	0	0	0	0	1	0	0	0	0	0	0	1	4	0	0	4	0	5	0	0
OUT178	2	18	1	0	0	11	8	1	3	19	17	5	4	6	11	16	47	59	68	53	28	15	18	31	9	38	45	30	12	3	0	0	0	0	0	0	0	0	0	0	13	40	38	19	9	0	2	6	0
OUT1784	6	4	6	5	12	2	2	12	5	6	6	8	0	0	237	1632	158	4908	9	2	39	525	1405	893	152	83	787	66	118	149	580	960	68	2733	2	3	5	4	5	2	3	1	2	5	6	40	5	3	10
OUT1788	0	17	0	0	0	15	2	0	0	5	0	0	0	0	0	0	4	1	6	9	0	0	0	4	3	0	1	3	0	1	0	4	1	0	0	0	0	0	0	0	0	0	1	4	2	0	6	13	0
OUT17896	0	0	5	10	0	0	4	36	5	13	0	1	4	1	1	0	4	2	3	7	0	1	7	6	0	1	2	2	2	0	0	0	0	0	0	0	0	0	0	0	3	11	11	7	0	2	1	0	1
OUT179	301	27	17	43	16	59	51	25	49	36	47	49	2	59	6	24	25	19	7	30	16	22	18	22	5	6	48	5	6	0	0	4	1	0	0	1	1	42	0	0	13	26	7	18	17	6	32	68	44
OUT1792	24	8	15	7	1	1	1	0	11	0	2	0	5	8	3	6	7	7	12	4	8	7	2	3	0	1	8	11	2	5	1	1	11	0	0	0	0	0	22	1	3	2	5	2	1	1	3	0	0
OUT1793	1	26	8	27	0	0	12	0	0	0	0	4	11	26	7	14	3	7	24	18	11	2	11	13	8	6	22	11	2	1	1	3	0	0	0	0	0	0	0	0	8	25	9	12	2	2	2	11	0
OUT1796	3	6	0	1	15	3	0	0	4	0	1	0	5	0	2	4	1	2	1	4	3	3	5	8	5	2	12	1	5	0	0	0	4	0	0	0	0	0	0	0	2	6	0	13	1	4	1	1	0
OUT1797	5	0	13	1	21	20	0	0	1	0	0	1	10	0	0	0	1	6	6	3	2	1	0	3	1	0	0	0	0	7	0	2	0	0	0	20	1	0	0	5	1	1	0	1	4	6	5	5	1
OUT18	56	29	61	47	39	45	20	79	36	35	29	33	27	40	412	5	14	12	22	2	7	10	44	21	1139	18	73	26	10	481	9	788	5	23	16	2	15	94	8	56	17	27	38	18	17	11	30	7	26
OUT180	24	11	20	55	0	13	33	30	17	17	4	24	16	3	7	8	7	10	26	18	17	6	17	11	11	7	16	11	12	8	5	3	35	3	32	0	2	1	11	0	19	37	33	9	26	23	15	63	7
OUT1801	16	3	6	11	26	46	15	0	25	42	12	36	9	7	6	2	15	11	8	13	22	7	14	12	5	12	34	5	2	3	1	2	9	0	0	1	0	0	0	0	16	19	17	8	5	1	12	13	5
OUT1802	0	0	0	1	0	0	0	0	12	0	0	20	4	2	8	2	2	0	18	9	11	0	4	1	2	1	6	5	7	0	0	0	0	0	0	0	0	0	0	0	0	13	2	5	2	0	0	0	2
OUT181	0	0	0	0	0	2	0	0	0	0	0	0	0	0	0	0	1	0	0	0	0	0	0	0	0	0	1	0	0	0	0	0	0	0	2	0	0	0	0	0	0	0	0	0	0	0	0	0	1
OUT1811	18	0	13	5	23	12	26	0	18	1	0	44	9	1	2	1	4	1	12	6	0	2	3	1	0	0	15	3	2	1	0	0	0	0	0	0	0	0	15	0	3	6	12	5	2	6	7	1	5
OUT1819	6	0	0	0	20	4	6	0	0	1	1	0	0	15	0	3	1	4	3	3	0	0	0	7	0	0	0	2	0	0	2	0	0	1	0	0	0	0	0	0	0	0	3	2	5	0	0	13	5
OUT182	32	75	15	62	75	81	75	107	58	117	45	25	41	10	0	6	2	1	9	9	4	2	3	3	0	5	20	2	1	0	2	0	7	0	1	0	10	0	0	0	8	4	0	9	41	23	40	29	50
OUT1820	0	5	0	0	1	7	0	0	0	21	2	0	0	0	5	6	1	5	7	2	0	3	3	1	3	0	5	0	3	5	4	4	0	0	0	0	0	0	0	0	3	5	9	0	3	4	0	6	0
OUT18248	1	0	0	1	1	7	0	5	0	0	6	1	1	0	1	0	11	7	16	5	7	2	8	2	0	6	2	0	5	1	2	0	0	0	2	0	0	0	17	1	9	8	5	8	2	0	3	4	1
OUT1827	3	13	11	13	6	12	13	12	5	8	11	13	2	0	1	0	1	0	1	5	2	0	2	1	0	3	0	0	1	5	0	0	2	0	0	0	0	0	0	0	1	5	5	2	10	0	4	0	1
OUT183	16	22	6	39	24	22	9	39	33	31	36	32	19	14	13	11	26	13	37	23	15	12	9	4	6	13	34	10	19	2	2	0	92	22	11	0	0	0	10	1	12	10	7	24	105	9	9	24	29
OUT1833	27	0	0	12	18	13	30	11	39	46	23	13	28	26	10	33	27	10	12	26	14	14	11	9	17	16	23	11	5	17	2	11	25	4	18	18	0	74	24	1	18	21	8	20	13	7	23	22	15
OUT1835	0	14	0	0	0	16	0	0	0	0	0	0	0	0	1	3	0	5	21	0	2	0	1	7	1	9	0	7	3	0	0	0	0	0	29	41	0	80	0	0	6	3	7	6	2	0	1	0	0
OUT184	14	22	4	7	5	4	7	13	5	9	18	15	2	0	6	14	10	10	12	18	13	7	14	12	14	18	22	5	11	14	2	0	7	7	10	1	48	0	60	0	22	28	28	17	10	17	7	41	11
OUT1846	1	5	0	12	0	7	0	2	0	0	0	0	0	0	8	12	6	1	5	6	8	9	7	2	5	5	12	2	5	3	1	0	7	0	0	10	29	0	0	0	14	21	9	7	1	1	11	0	6
OUT185	0	0	1	0	0	1	0	0	0	0	0	0	0	0	1	0	0	0	0	0	0	0	0	0	0	0	0	0	0	0	0	3	10	0	0	0	0	0	0	0	0	0	0	0	0	0	1	1	0
OUT1853	20	8	1	0	0	25	0	0	3	0	0	0	0	4	2	6	9	4	1	3	6	2	3	5	2	6	0	4	10	0	0	1	0	0	0	0	0	0	0	0	0	0	9	7	2	0	0	13	4
OUT1854	78	16	9	8	23	26	32	37	4	29	17	19	9	32	6	17	27	29	36	38	14	35	12	19	15	28	45	16	14	12	19	1	24	1	22	1	11	3	62	0	24	16	20	21	17	24	26	34	30
OUT186	210	46	9	9	40	7	58	22	14	1	12	48	15	7	11	28	22	18	3	28	14	13	6	8	11	19	34	18	8	1	0	0	2	3	0	19	0	0	0	16	25	65	32	23	5	0	27	15	12
OUT18601	3	0	2	1	0	0	0	2	0	0	0	1	0	0	7	111	64	14	0	0	168	32	20	30	10	9	5	89	82	15	63	99	4	91	2	0	0	0	0	0	1	0	0	1	14	16	0	0	26
OUT187	709	43	9	16	29	64	35	6	29	11	43	5	26	36	8	39	42	22	51	52	26	17	22	27	17	20	78	16	11	2	0	1	52	5	2	1	1	1	1	0	25	84	36	44	53	3	49	18	66
OUT1871	7	11	1	1	1	11	4	11	4	0	7	1	1	0	0	1	0	2	17	4	1	2	7	1	2	4	8	1	0	0	0	0	3	1	0	0	1	1	0	0	0	15	6	0	8	3	9	2	6
OUT1872	0	0	4	0	22	2	14	7	15	8	4	0	10	8	1	4	5	2	3	4	0	0	2	0	0	3	0	6	0	0	7	0	6	0	1	1	0	0	0	3	2	7	1	1	10	2	7	3	8
OUT1875	5	2	23	7	2	1	1	2	9	36	9	1	14	0	2	2	4	6	29	4	2	15	11	4	6	6	7	4	0	0	0	1	0	0	0	0	0	0	0	0	5	12	11	4	9	1	7	0	0
OUT188	32	51	15	45	23	24	14	27	17	30	19	28	24	28	29	31	46	36	64	48	32	34	19	31	12	39	48	33	19	10	7	3	3	0	58	2	29	65	2	1	58	62	30	46	20	8	25	18	8
OUT18830	0	15	0	0	0	3	9	0	0	0	0	0	9	0	2	0	0	0	1	5	0	0	0	3	0	4	3	7	3	0	0	0	0	1	0	0	0	0	0	0	4	6	0	1	2	3	1	8	3
OUT1885	13	0	0	0	0	0	0	13	12	0	7	16	7	0	2	0	10	5	7	4	4	0	4	1	0	16	7	3	5	0	0	1	0	0	0	0	0	0	0	0	11	8	4	3	0	0	3	0	4
OUT1887	0	5	0	0	24	0	6	25	0	1	0	0	0	0	0	0	0	4	0	0	6	0	5	2	1	4	3	0	0	0	0	0	0	1	38	0	0	74	3	2	12	0	2	0	3	0	1	5	0
OUT18894	0	0	0	0	0	0	0	0	0	0	0	0	0	0	5	0	0	0	0	0	0	0	0	0	0	0	0	0	1	0	4	1	0	3	0	0	0	0	0	5	0	0	4	2	1	14	0	0	0
OUT189	32	14	0	20	0	11	12	2	18	1	12	1	15	0	0	16	17	2	16	28	18	10	8	6	6	14	24	4	5	28	1	0	8	8	0	0	0	0	0	1	14	18	12	4	14	10	12	58	4
OUT1895	0	0	0	38	0	0	0	0	0	0	2	0	0	0	3	4	2	4	0	6	1	7	5	0	0	1	3	0	0	3	0	0	5	0	0	0	0	0	0	0	0	12	2	3	1	2	4	17	9
OUT19	3	5	1	5	0	4	1	6	0	0	0	0	1	6	1	1	4	3	3	1	2	3	0	7	29	0	4	1	3	173	240	62	5	3	1	2	4	0	3	1	0	2	1	1	11	1493	4	6	59
OUT190	35	12	1	14	23	6	3	0	13	5	5	0	4	0	0	4	16	3	15	14	8	8	3	17	11	11	9	7	5	5	10	6	33	5	26	50	43	19	0	5	7	1	19	10	4	7	10	23	5
OUT191	25	106	37	0	20	36	33	42	4	79	28	30	19	5	10	15	24	26	27	37	20	25	9	19	30	25	24	21	14	18	6	2	50	4	7	8	2	0	40	0	15	25	33	67	33	16	17	27	51
OUT1915	13	3	7	2	0	11	10	0	3	2	5	12	14	13	3	1	0	6	6	7	2	3	2	0	2	1	7	1	4	3	0	1	0	0	7	35	0	81	73	15	3	4	10	0	15	4	20	15	3
OUT1917	7	0	0	0	0	1	4	0	6	0	4	0	0	6	2	1	0	0	19	1	1	0	2	0	1	9	3	1	0	0	2	1	0	0	0	0	1	0	0	0	1	5	4	2	3	1	6	17	2
OUT1919	15	45	30	19	26	20	65	71	41	15	10	6	14	23	6	9	10	8	24	22	8	13	5	16	11	6	27	8	5	17	5	1	27	5	3	1	7	0	33	5	24	16	14	13	11	10	22	26	1
OUT192	28	14	7	26	2	5	19	16	16	18	14	12	4	21	7	7	18	12	44	40	9	10	17	16	4	24	35	13	16	8	3	2	31	7	6	0	0	21	18	2	34	46	26	31	16	15	24	77	7
OUT1920	14	13	5	13	0	4	34	2	25	0	0	1	9	0	11	3	4	11	3	18	9	13	13	12	4	9	4	5	2	1	1	0	12	0	0	1	0	0	18	6	10	37	12	7	12	6	0	11	14
OUT193	32	9	13	2	18	12	30	85	32	3	43	9	24	10	2	4	14	6	9	3	3	2	1	2	4	4	0	11	2	0	2	0	0	0	35	0	1	0	279	6	5	0	0	14	4	2	25	12	19
OUT1930	9	0	11	6	0	2	1	0	0	0	5	0	7	0	4	4	16	2	7	2	6	6	5	15	2	2	0	1	4	0	0	3	2	0	0	0	0	0	0	0	7	3	0	0	7	1	2	6	5
OUT1935	13	0	5	0	0	1	8	20	27	0	20	10	13	0	0	5	5	1	18	5	0	1	2	4	0	2	9	1	0	0	3	0	7	1	0	0	0	0	0	3	8	4	5	4	11	7	13	1	0
OUT1937	8	0	0	3	0	13	17	1	1	20	1	0	1	0	0	2	2	0	4	6	0	1	1	9	1	0	9	0	0	4	0	0	0	0	10	0	0	0	0	1	2	2	7	2	1	0	3	9	9
OUT1939	14	2	11	0	15	5	10	0	0	20	6	22	4	3	8	2	5	1	4	11	6	9	2	10	8	4	9	12	1	7	2	1	0	2	0	0	0	0	0	0	1	13	5	5	14	2	8	13	2
OUT194	3	0	0	0	4	0	0	1	3	0	0	0	0	0	0	0	0	0	0	0	0	0	0	1	1	0	1	0	0	1	0	0	0	0	0	0	0	0	0	0	0	0	0	0	0	0	0	0	3
OUT1940	8	5	1	0	2	13	8	3	3	9	6	0	12	13	0	1	5	2	1	4	11	1	3	4	3	4	5	1	2	8	0	1	0	1	8	6	9	0	15	0	6	2	3	13	6	2	5	5	2
OUT1948	0	0	0	20	33	7	2	1	0	6	8	3	0	0	3	0	3	0	12	4	8	2	5	5	2	12	2	4	2	0	2	2	5	0	0	0	22	0	0	7	4	16	2	10	7	0	6	13	8
OUT195	22	50	43	40	38	22	29	42	51	44	5	1	9	2	13	23	33	29	47	52	26	30	21	36	17	35	42	19	21	11	8	3	18	5	29	0	0	0	0	0	31	44	55	34	36	20	32	137	24
OUT1950	0	0	0	0	0	0	3	0	0	16	0	0	3	0	1	1	8	6	3	3	3	1	2	2	3	3	4	4	6	7	0	2	0	0	0	0	0	0	0	0	6	14	1	8	1	3	1	12	0
OUT1951	0	0	0	0	0	0	1	10	0	0	4	0	7	3	1	3	1	6	5	3	0	4	2	2	5	2	2	6	5	0	0	2	0	0	5	0	0	0	0	0	5	1	1	1	7	2	4	5	5
OUT1952	21	7	0	0	7	1	5	0	4	1	0	0	0	5	2	0	1	1	14	8	8	4	7	4	1	4	11	5	0	3	0	4	0	0	0	0	0	0	0	0	1	10	5	3	5	7	4	5	0
OUT1953	24	0	3	20	0	7	2	1	0	0	4	0	5	0	1	1	3	12	10	8	4	2	9	0	4	7	8	4	1	0	0	0	0	0	0	0	0	0	0	5	4	10	2	0	2	0	4	1	4
OUT1957	34	11	0	21	40	3	2	0	28	25	21	0	0	12	3	5	16	11	3	11	9	4	7	7	8	0	10	0	7	2	1	7	0	1	1	0	15	0	0	1	12	8	1	0	13	0	20	0	20
OUT1958	4	2	0	0	0	0	1	0	13	15	0	0	6	0	0	2	0	3	4	16	1	4	3	3	4	1	0	0	1	5	0	0	9	0	0	0	0	0	0	0	4	21	12	0	0	1	1	13	15
OUT196	19	26	9	11	262	36	30	5	13	1	19	25	14	1	1	0	7	0	11	13	2	7	7	6	4	6	4	3	2	1	6	1	16	1	154	73	65	0	67	3	12	6	19	7	20	4	14	20	4
OUT1962	7	19	10	1	0	0	0	0	0	0	0	0	0	12	2	3	3	5	6	0	0	7	0	6	1	1	0	4	4	11	0	4	0	3	0	0	1	0	0	0	0	7	0	1	2	11	3	16	0
OUT197	46	1	7	27	6	14	33	101	12	10	24	11	61	30	15	8	22	14	35	43	24	28	12	18	1	19	36	18	16	13	16	3	25	5	30	31	13	0	0	2	14	55	32	28	20	34	36	87	14
OUT1976	25	8	1	17	1	28	12	1	7	12	6	10	8	11	4	8	14	4	14	36	5	8	7	10	9	11	23	6	9	0	0	3	16	0	0	0	2	0	2	10	13	24	6	17	23	19	5	29	12
OUT19765	3	7	1	11	3	3	0	8	0	8	6	0	0	6	4	2	6	3	11	8	0	4	8	6	1	9	3	2	0	3	3	0	1	4	13	0	8	9	0	0	5	4	1	1	0	3	2	4	1
OUT198	34	27	10	24	15	15	28	36	15	5	32	59	24	1	10	15	16	26	11	10	9	7	8	11	14	10	46	25	14	23	20	2	44	11	15	0	0	1	21	0	21	29	24	13	39	23	35	14	9
OUT1986	2	57	13	1	2	16	0	8	2	9	0	4	1	1	0	4	11	1	1	0	3	3	1	3	2	2	1	3	1	1	1	1	11	0	0	0	0	0	2	0	1	8	2	2	5	0	4	0	2
OUT199	12	14	8	18	10	9	16	0	18	16	3	15	6	7	9	9	25	26	43	28	9	25	5	8	15	16	18	15	5	2	0	0	0	0	25	29	0	0	21	0	10	24	24	28	6	8	8	4	11
OUT1991	17	1	8	31	14	12	13	0	4	58	4	1	20	7	4	12	5	15	33	11	8	16	12	5	7	8	13	3	4	3	5	1	2	0	12	94	0	163	1	12	8	22	28	27	6	14	19	9	0
OUT19987	0	0	0	0	17	0	7	0	6	0	0	0	0	0	0	0	3	1	0	2	0	0	4	0	1	2	2	0	2	1	0	0	3	0	0	0	1	0	0	0	11	9	3	4	0	1	0	11	0
OUT20	1	1	3	0	1	6	2	6	0	3	0	0	0	0	7	144	27	847	5	5	0	3	4233	10	1193	5	19	3573	17	6171	58	1306	738	5342	0	1	1	0	1	1	0	2	2	3	6	3	57	0	6
OUT200	3	6	16	0	22	6	27	6	1	13	18	32	3	6	6	3	9	4	28	21	14	7	3	4	2	18	21	26	9	1	2	4	14	0	22	0	0	0	1	0	21	25	19	24	10	6	11	14	6
OUT2004	21	4	12	1	11	16	0	17	0	1	1	0	9	17	10	18	5	13	12	15	19	11	9	3	1	12	10	4	11	2	3	1	6	1	0	0	0	0	0	0	18	26	7	11	2	1	10	19	4
OUT201	51	61	1	47	41	24	48	10	66	64	46	4	9	57	11	15	34	10	54	48	10	15	36	17	21	16	55	16	68	7	4	8	193	41	86	178	155	246	208	8	30	77	31	69	199	54	33	41	43
OUT2012	10	0	0	12	10	0	0	0	5	0	0	0	6	0	4	0	3	3	3	3	4	2	0	11	0	1	4	9	0	5	1	1	0	3	0	0	0	0	0	0	4	3	2	5	4	0	5	19	0
OUT20163	16	0	5	5	25	19	5	1	3	39	0	35	0	20	11	3	5	23	25	27	6	26	16	7	1	8	16	3	11	10	3	3	0	0	30	3	0	1	3	0	23	40	34	23	11	4	7	38	6
OUT202	36	35	11	42	8	13	13	14	9	9	7	14	1	31	2	10	22	17	43	26	20	15	43	29	6	40	40	15	11	20	17	2	50	2	0	26	0	0	0	0	28	72	25	20	15	20	18	99	8
OUT203	4	20	0	19	1	7	7	0	0	1	7	1	10	19	9	7	10	10	44	15	16	18	18	14	3	9	21	2	16	1	0	0	0	0	0	0	0	0	0	0	14	26	15	18	0	4	13	3	9
OUT2031	45	0	0	0	0	3	9	0	0	0	0	0	4	23	2	4	4	7	8	13	12	6	2	2	4	7	3	0	1	0	0	0	3	1	0	0	17	0	0	10	4	8	1	7	1	2	3	6	15
OUT2032	0	3	0	1	2	2	0	15	0	9	3	14	0	0	7	0	0	2	13	13	6	4	5	4	2	0	15	2	0	0	0	0	2	0	0	34	4	40	30	3	4	7	3	6	9	0	4	1	7
OUT204	14	46	18	17	31	5	9	22	29	22	21	24	3	8	1	1	6	3	14	8	1	7	0	0	0	0	2	3	0	2	6	2	22	0	0	0	0	0	0	0	4	16	11	8	3	1	1	4	0
OUT20438	1	7	5	8	0	0	8	12	2	1	0	0	2	1	0	1	5	3	7	0	1	1	3	2	2	0	9	2	5	2	4	1	0	0	4	0	0	0	0	0	2	5	2	1	0	4	5	5	0
OUT2046	17	14	25	33	0	27	42	44	28	65	29	46	30	25	16	18	47	17	39	45	21	23	30	19	11	21	41	17	21	7	5	1	1	5	16	22	52	48	46	24	24	62	30	23	16	18	32	19	12
OUT205	44	12	8	57	13	41	84	68	33	87	18	40	42	10	24	22	25	41	36	17	30	18	16	15	33	13	34	10	23	9	16	3	5	11	7	0	0	0	0	0	21	27	28	10	20	13	37	19	41
OUT20511	2	1	4	7	1	3	4	12	12	10	9	4	12	1	251	3	1	3	21	4	3	50	104	42	732	16	3	0	261	1315	11	16	2	3	0	1	20	1	0	27	5	5	2	15	5	1	3	0	2
OUT20522	10	6	0	0	6	1	1	1	1	0	3	6	2	0	0	0	0	6	3	4	0	0	1	0	2	0	2	1	18	2	3	0	48	4	12	0	0	0	0	0	0	1	0	8	56	16	1	4	5
OUT2053	12	0	0	0	13	0	0	22	8	1	1	6	0	0	1	2	8	9	18	11	10	1	7	5	1	5	5	6	4	3	0	0	10	1	0	0	0	0	0	1	10	1	3	2	0	2	15	14	3
OUT206	305	3	5	20	1	12	28	0	0	0	20	3	9	3	8	13	31	6	31	41	12	5	2	18	2	6	13	3	9	0	0	0	0	0	0	0	0	0	0	0	4	18	3	12	13	1	9	7	20
OUT2064	17	14	24	43	14	19	68	12	37	1	9	1	44	17	13	7	13	4	15	12	20	9	16	17	9	3	12	9	12	1	1	0	0	3	14	0	0	71	0	4	0	19	12	9	4	4	35	16	30
OUT20657	6	0	3	7	35	4	21	26	5	11	4	16	2	12	1	0	9	1	15	1	5	3	0	5	2	0	9	0	4	4	2	2	3	0	0	0	0	1	0	0	1	0	0	4	0	0	0	0	7
OUT20691	0	0	0	0	0	0	13	0	0	0	0	0	3	0	0	0	3	1	0	4	2	6	4	4	0	2	5	2	0	1	0	0	10	0	0	1	0	47	290	1	1	1	0	3	0	2	0	4	2
OUT207	27	0	6	11	6	41	14	44	30	91	20	20	24	17	11	12	26	11	33	33	13	16	12	15	5	21	31	15	9	18	12	3	48	4	1	0	0	23	0	7	23	46	27	39	25	15	13	69	27
OUT2070	2	19	0	17	1	0	6	30	10	0	7	14	13	0	2	1	5	0	0	1	1	0	1	9	1	0	8	6	3	1	0	0	0	1	0	56	14	0	63	1	9	1	5	3	1	0	1	0	0
OUT2076	0	0	1	13	0	0	0	17	0	8	0	0	3	0	0	0	0	0	12	2	3	0	5	3	1	4	7	2	8	0	0	0	1	0	0	0	0	0	0	6	4	0	7	16	0	0	0	0	0
OUT2079	6	8	9	0	1	7	15	22	1	0	1	9	0	6	3	8	7	4	14	21	2	11	4	14	3	6	8	0	7	0	0	2	0	0	0	0	0	0	1	0	1	3	8	19	6	0	0	1	25
OUT208	42	21	28	6	45	29	23	51	16	45	12	12	20	38	1	6	3	8	4	15	16	9	2	6	4	7	9	4	3	5	5	0	23	10	0	0	0	0	0	0	8	6	4	16	17	5	2	7	6
OUT20826	0	0	6	0	22	2	4	0	12	0	5	1	8	0	0	1	2	7	8	8	1	2	2	1	1	0	12	0	13	1	3	0	61	15	1	1	0	0	11	0	3	13	3	0	61	4	3	25	17
OUT2087	6	7	0	12	0	0	0	0	6	0	0	9	0	1	4	3	6	5	7	7	0	2	5	9	6	3	11	1	4	0	0	0	7	0	15	0	0	0	0	0	4	6	7	5	0	0	0	2	0
OUT20894	7	0	0	0	0	5	1	0	4	12	9	12	0	0	0	2	2	5	4	2	0	2	1	0	1	1	5	1	2	0	0	0	2	0	1	50	1	0	0	0	6	0	4	1	3	2	1	6	8
OUT209	30	4	7	41	13	17	13	10	7	10	18	11	5	18	3	4	8	16	17	22	12	16	8	20	11	21	19	6	11	19	1	3	16	1	4	0	3	0	0	0	9	21	22	22	14	5	17	31	21
OUT2092	8	2	0	0	0	7	8	0	6	0	10	0	1	0	1	2	5	1	9	6	1	1	6	0	0	1	10	0	9	5	0	0	0	0	29	47	1	66	0	13	0	0	3	0	4	0	5	5	2
OUT21	85	77	70	56	6	105	116	52	78	26	53	86	49	23	32	9	69	11	33	36	16	5	84	15	12	20	42	18	22	18	18	263	20	1291	17	4	0	27	5	17	34	41	43	69	33	115	60	28	72
OUT210	36	25	0	3	20	18	14	9	18	7	22	43	9	4	4	13	8	15	22	17	22	23	26	17	7	4	11	6	5	11	8	7	23	4	30	1	21	0	15	0	20	24	34	25	21	12	14	38	25
OUT2108	4	0	0	0	0	1	0	0	0	12	0	0	0	0	0	7	7	2	12	6	2	5	7	1	3	3	8	5	2	4	0	1	1	0	0	0	9	0	0	0	4	8	12	7	1	2	1	4	12
OUT211	4	0	0	5	128	0	1	0	2	1	5	0	0	1	0	1	2	1	0	0	2	1	1	2	1	1	0	5	0	56	19	15	59	20	0	0	0	0	0	0	0	3	2	0	26	67	14	41	16
OUT2118	4	11	2	22	0	10	0	0	0	1	0	1	3	0	6	3	3	1	9	6	5	7	8	0	0	8	1	2	4	0	2	0	1	0	0	0	0	0	0	0	4	2	4	12	1	3	4	5	3
OUT212	6	19	16	22	31	12	27	37	6	39	19	14	0	62	6	10	23	5	24	8	9	8	11	8	5	6	26	2	5	6	6	2	9	1	0	0	0	0	0	0	4	7	8	2	8	7	3	6	6
OUT21219	5	11	5	11	32	13	17	7	6	16	19	0	5	3	5	3	11	8	6	5	3	5	10	9	2	4	23	7	6	13	1	1	7	1	1	2	4	0	0	5	8	15	22	10	8	6	12	8	3
OUT2126	0	0	0	13	0	4	0	0	11	0	1	0	5	22	4	7	3	3	8	9	0	5	3	5	1	7	9	4	4	0	0	0	2	0	7	0	0	0	0	0	0	0	2	5	1	0	11	16	6
OUT21267	7	19	0	17	0	9	14	0	5	0	13	20	6	0	2	1	0	2	4	1	2	3	4	8	0	2	3	4	2	0	0	0	0	0	0	29	0	41	22	0	5	0	2	1	10	2	5	4	12
OUT213	7	6	13	25	0	28	49	1	18	51	17	24	80	0	0	0	5	2	0	0	1	2	0	0	0	0	1	0	4	0	0	0	0	0	20	0	36	0	0	43	0	9	9	4	14	0	38	17	44
OUT214	25	24	7	27	10	20	11	19	33	2	4	0	18	0	3	8	16	8	16	19	17	3	12	14	11	15	22	11	6	0	0	3	21	0	30	2	17	0	17	4	24	19	10	22	8	8	20	15	14
OUT2140	5	9	16	3	2	6	17	1	1	1	13	16	11	29	3	7	10	15	13	19	9	3	7	6	6	17	8	8	1	0	0	1	0	0	12	17	0	0	0	0	1	1	10	10	12	0	9	12	3
OUT2142	22	0	0	8	31	2	15	2	1	0	7	0	18	0	6	5	6	6	22	19	6	0	22	4	4	6	34	6	2	0	7	1	21	0	0	45	17	0	0	1	11	29	13	10	3	10	8	13	11
OUT2148	9	17	6	10	48	6	22	40	16	11	1	23	4	6	1	13	22	19	18	29	13	8	14	3	8	3	12	9	5	0	1	0	15	0	27	34	0	32	0	6	16	18	11	21	20	2	7	16	14
OUT215	24	24	17	67	18	36	5	66	29	37	18	28	32	9	13	21	31	25	35	56	25	18	25	40	14	9	36	21	15	5	3	0	9	1	17	0	13	0	78	0	39	50	29	52	9	11	17	5	20
OUT2152	3	12	0	0	19	0	5	0	0	0	6	0	6	0	3	3	0	1	5	4	8	2	8	7	1	10	10	4	4	0	0	0	0	0	3	0	0	0	0	0	7	0	9	7	6	5	5	15	14
OUT21553	2	0	0	9	0	1	7	0	4	0	7	12	1	0	1	2	13	0	2	4	3	1	2	0	3	0	0	1	2	0	0	0	0	0	28	0	0	84	0	0	3	6	7	6	4	0	3	0	3
OUT2157	16	0	7	1	8	0	13	0	13	1	15	7	29	0	1	5	5	3	2	7	3	6	4	10	4	2	10	2	7	0	1	0	1	3	22	29	2	66	2	8	6	1	11	1	6	0	9	13	1
OUT216	0	0	1	0	0	0	0	0	0	1	0	0	0	0	0	0	0	0	0	0	0	0	0	0	0	0	0	2	0	0	0	0	0	0	0	0	0	0	0	0	0	0	1	2	0	0	0	0	0
OUT2167	0	0	23	10	0	19	1	0	11	39	2	1	0	19	2	0	2	0	9	16	4	4	3	2	5	5	3	7	3	8	0	0	0	0	0	0	35	0	0	0	8	5	7	7	7	6	0	26	2
OUT217	4	72	18	39	18	16	13	48	15	5	14	28	21	25	0	1	0	8	2	5	5	3	6	3	0	3	5	4	1	7	12	2	11	4	0	0	0	0	0	0	11	12	7	9	5	2	1	7	0
OUT2172	14	2	8	28	1	11	6	19	15	4	2	0	9	0	9	3	4	5	1	8	1	1	6	0	2	4	6	3	2	1	0	2	0	1	14	0	0	0	0	9	7	12	15	13	0	4	13	3	5
OUT218	40	44	20	69	37	79	44	35	43	1	57	41	59	19	10	2	13	15	10	40	12	3	16	17	10	25	18	7	1	11	6	3	18	6	9	1	1	0	1	0	26	33	29	16	45	42	52	58	33
OUT219	2	5	8	12	6	18	7	83	19	32	24	75	15	8	8	21	32	13	46	45	12	23	10	31	15	35	30	19	12	1	3	1	14	2	0	1	42	5	1	3	42	69	47	40	16	10	8	48	13
OUT2193	10	6	0	18	16	5	6	0	5	1	9	2	8	11	1	1	7	3	7	8	3	1	4	3	1	0	27	4	10	5	1	0	4	0	0	75	0	1	0	0	2	3	1	10	9	0	1	16	0
OUT2198	3	4	0	8	2	12	12	0	0	44	3	48	23	17	1	7	9	7	15	11	9	6	11	14	1	8	15	11	4	1	3	1	5	0	0	0	0	0	0	0	18	14	5	9	5	7	2	11	0
OUT22	195	316	318	396	509	143	171	570	302	373	159	402	163	368	46	48	84	82	133	132	80	92	88	65	37	90	165	63	37	113	69	46	106	43	8	4	2	1	0	1	88	109	77	94	131	107	64	103	107
OUT220	13	36	19	32	45	21	31	54	31	64	16	43	15	20	23	18	25	41	55	31	23	26	29	24	11	32	39	18	13	5	4	1	30	4	5	20	0	64	9	1	31	52	36	29	25	7	27	17	36
OUT2200	0	0	0	0	1	0	3	0	15	23	0	12	0	1	8	3	4	11	15	7	2	10	4	1	2	12	27	7	6	0	5	2	8	0	0	2	0	0	0	0	9	7	2	15	2	0	7	12	0
OUT221	213	13	5	14	18	42	33	47	39	0	31	37	22	12	5	19	4	11	15	31	6	13	6	8	2	24	26	7	4	0	0	0	9	3	0	0	0	0	0	0	1	22	13	2	25	1	17	5	22
OUT2213	40	56	36	46	29	85	70	17	21	83	46	12	50	13	5	4	25	14	27	21	10	14	10	6	4	2	10	11	6	0	0	1	16	2	0	0	0	31	0	0	16	10	12	12	24	0	41	38	50
OUT2214	0	0	0	0	4	13	7	0	5	0	7	0	0	0	0	0	1	0	2	4	0	3	0	3	1	0	2	1	0	0	2	0	0	0	17	0	0	0	24	5	1	1	11	5	4	7	2	5	3
OUT222	42	38	27	19	50	33	32	80	45	87	21	65	30	8	7	2	17	10	48	51	27	19	19	19	12	18	46	15	12	0	5	3	5	3	34	0	15	79	101	0	32	28	23	28	3	13	10	4	21
OUT2222	9	0	0	0	11	5	2	0	20	0	1	1	0	2	3	3	4	5	4	7	1	2	2	10	0	5	5	2	2	3	0	0	0	1	6	0	0	0	0	3	13	17	7	3	2	4	4	8	12
OUT2226	9	0	0	22	15	0	7	0	0	23	2	5	7	0	1	9	10	6	25	8	8	2	1	5	3	3	1	7	3	2	0	0	1	0	0	0	0	0	0	0	6	6	13	10	3	0	0	0	0
OUT223	2	11	0	8	21	3	14	0	2	0	15	8	2	7	0	0	3	1	3	2	2	1	5	6	1	7	5	0	0	7	11	7	37	6	0	0	0	30	0	2	2	3	0	0	13	21	22	37	9
OUT2230	0	0	0	7	0	14	6	0	0	11	0	11	4	25	2	2	5	0	4	2	4	5	2	0	0	3	5	4	6	0	1	0	0	0	0	7	0	0	0	0	7	4	8	3	0	0	4	1	4
OUT224	0	7	0	11	110	7	11	1	12	10	2	1	5	1	1	1	5	3	0	1	1	0	0	0	1	0	1	8	8	12	7	3	17	3	0	0	0	0	0	1	0	0	1	3	16	18	183	12	9
OUT225	22	67	5	7	41	22	36	4	16	35	21	30	19	5	3	3	11	0	7	11	1	0	5	2	1	6	5	2	0	0	2	9	1	0	31	0	44	0	27	0	4	10	6	0	18	2	27	12	13
OUT2251	20	0	0	0	0	3	4	1	3	0	7	0	5	0	4	3	9	7	4	10	10	1	4	3	2	3	3	9	1	2	0	0	3	0	0	0	1	0	1	0	1	2	3	2	1	0	4	2	1
OUT226	43	13	3	1	1	2	22	38	22	1	16	16	3	6	9	7	11	8	9	7	3	10	11	8	7	11	10	3	9	9	3	4	6	2	17	42	0	0	0	1	10	33	13	16	14	15	26	55	12
OUT2260	9	0	2	0	0	9	6	18	0	0	2	0	8	8	0	2	1	1	18	4	3	0	2	2	0	5	4	3	2	5	0	0	3	0	0	0	0	0	0	0	2	2	5	3	1	0	3	8	1
OUT2267	1	0	7	10	0	1	0	0	0	12	8	5	6	0	0	0	4	0	15	0	0	1	6	1	0	5	18	10	5	1	0	0	4	3	15	0	0	0	0	0	2	11	4	11	1	6	1	12	0
OUT227	36	10	1	0	0	22	14	0	0	0	5	0	0	0	9	9	29	19	17	12	16	18	26	15	8	6	36	4	20	0	1	0	5	0	2	0	0	0	0	0	26	22	16	24	9	0	24	12	10
OUT2272	17	25	7	22	10	2	27	1	2	11	9	0	10	1	4	1	6	7	12	18	0	5	8	1	0	8	4	8	12	5	4	2	10	0	24	0	13	0	1	7	23	14	7	10	14	1	12	0	4
OUT228	9	7	8	5	0	2	2	17	4	26	16	0	7	0	6	8	13	17	16	13	10	12	15	9	12	16	15	17	7	0	0	0	5	0	13	2	34	0	63	0	15	29	11	8	0	3	8	7	11
OUT2280	17	10	1	5	2	16	20	0	0	18	6	1	12	0	0	1	7	4	12	6	1	7	4	9	3	9	9	9	0	0	3	0	0	0	0	0	0	0	0	0	7	2	18	16	2	0	6	2	0
OUT229	23	19	12	33	27	17	24	4	25	17	20	0	32	32	8	20	22	13	33	20	8	9	8	5	7	5	19	19	13	4	8	2	29	5	0	0	0	0	0	0	3	25	21	19	8	8	8	13	16
OUT2290	0	0	0	14	0	3	11	0	8	0	0	23	4	0	0	4	9	6	4	6	0	2	2	14	6	8	21	5	2	0	0	0	0	0	0	0	0	0	0	0	7	12	6	5	8	0	0	7	0
OUT2293	9	0	2	0	0	6	3	0	0	11	5	0	9	0	1	4	0	1	4	4	0	5	1	0	0	0	6	6	0	0	0	0	0	0	0	1	0	0	0	0	9	0	6	5	0	0	1	3	11
OUT2296	0	7	0	0	17	0	3	0	8	1	13	0	0	4	2	0	3	1	14	5	5	0	3	0	2	0	9	3	0	0	0	0	13	0	0	0	0	0	0	0	4	10	9	4	2	1	1	19	2
OUT22990	11	0	0	4	0	5	2	7	0	0	0	0	7	8	0	1	1	1	12	0	6	5	1	1	0	0	3	2	0	4	0	0	0	0	0	0	0	0	0	0	5	1	20	6	6	0	1	7	10
OUT23	135	147	98	231	82	89	82	211	91	194	76	176	44	119	21270	7055	291	172	1795	311	138	145	158	3139	384	466	254	117	2161	227	11485	91	66	1155	3	3	3	0	0	10	167	412	276	237	35	32	91	28	348
OUT230	5	44	4	41	4	17	11	35	19	18	14	18	24	12	9	21	12	33	12	32	29	28	6	22	24	4	48	19	28	11	10	4	4	6	18	62	2	63	4	5	7	23	33	23	12	10	11	26	14
OUT23039	11	0	0	0	0	2	11	0	5	1	0	0	2	1	1	2	3	0	0	5	6	4	3	0	5	2	3	1	0	0	0	0	0	0	0	15	0	0	83	48	0	16	3	0	1	0	6	0	0
OUT231	4	17	32	4	1	3	22	11	3	8	4	16	17	0	3	9	20	7	12	30	12	15	17	7	8	7	8	13	9	4	2	1	28	3	0	0	0	0	0	1	23	26	7	8	3	0	11	26	3
OUT2313	11	0	5	0	0	5	0	0	0	0	8	0	10	0	2	11	4	8	16	4	5	8	4	5	1	0	13	2	0	0	0	0	0	0	0	0	0	0	0	0	2	0	1	0	3	1	1	5	5
OUT2315	5	0	0	6	12	1	0	19	9	0	0	0	0	0	0	4	4	7	0	0	0	0	3	3	0	4	6	0	0	0	0	0	0	0	0	0	0	0	0	0	7	20	0	0	0	4	0	0	3
OUT232	86	131	6	262	3	387	197	59	316	235	123	489	187	222	7	26	38	14	44	23	11	27	24	22	19	30	35	12	13	5	2	0	9	2	5	0	8	22	13	2	25	42	32	25	15	172	215	33	25
OUT2325	53	4	0	16	1	5	0	0	5	1	0	2	1	0	3	10	11	0	0	7	1	3	11	0	2	15	16	2	2	0	0	2	0	3	11	0	0	67	0	0	8	18	9	5	10	5	2	0	6
OUT233	9	19	0	35	0	18	10	1	19	6	28	58	16	11	19	29	40	31	42	41	48	52	47	47	15	56	51	31	31	1	0	1	6	2	15	36	0	0	0	1	54	64	86	57	2	0	15	5	43
OUT2333	13	1	2	3	2	1	4	2	3	7	5	1	4	5	0	2	5	0	0	0	0	0	2	3	0	4	8	7	2	0	0	1	5	0	0	0	28	0	0	0	1	2	5	0	7	31	14	3	4
OUT23392	0	0	0	0	0	0	0	0	0	0	0	0	0	0	3	0	0	1	0	0	1	0	10	1	1	0	0	1	8	2	25	12	0	9	0	0	0	0	0	0	0	0	0	0	0	37	17	0	25
OUT234	18	50	20	25	33	10	42	23	9	52	2	9	18	12	12	7	41	19	37	41	10	27	14	28	20	20	19	22	16	8	4	5	5	5	88	0	15	69	10	1	9	49	29	25	44	28	56	90	43
OUT235	18	20	5	39	36	28	26	61	66	124	40	29	17	52	9	45	47	57	82	82	68	38	51	41	30	34	57	37	26	4	18	4	44	8	1	84	2	1	1	3	32	71	68	51	29	17	28	48	50
OUT2350	0	0	0	0	0	0	0	0	0	0	0	0	0	0	1	5	4	8	4	30	4	0	0	4	0	10	0	0	3	6	0	1	0	0	0	0	0	0	0	0	8	0	1	0	0	0	9	12	10
OUT2357	16	12	9	29	26	4	9	0	35	49	5	16	0	22	0	1	2	6	9	4	6	5	3	8	2	9	6	4	2	0	2	1	17	0	1	0	0	0	0	0	14	8	1	4	0	5	0	4	8
OUT236	25	31	6	23	39	37	31	44	5	28	4	25	12	0	1	0	0	1	1	0	1	0	6	1	0	0	5	1	0	1	0	0	3	0	0	0	0	0	0	0	0	2	4	0	16	1	16	12	26
OUT2363	15	0	7	3	0	3	10	22	8	8	0	0	2	0	0	1	6	0	10	4	1	2	0	1	1	0	5	4	4	0	0	0	5	0	0	0	6	1	6	0	10	6	1	6	2	4	4	2	2
OUT237	32	9	32	18	8	22	11	36	12	13	10	17	12	41	3	16	20	9	29	22	11	8	22	17	5	16	17	15	21	7	2	1	4	2	5	52	20	1	13	47	24	21	37	11	5	3	16	19	6
OUT23719	0	1	0	0	0	0	4	0	0	0	0	1	0	0	203	0	1	0	4	0	2	0	2	2	38	0	1	0	143	182	5	2168	14	118	0	11	1	0	0	0	0	0	1	8	0	161	2	0	0
OUT2378	0	0	0	0	0	0	6	0	4	0	0	0	9	0	0	6	1	3	13	0	1	0	2	2	2	5	8	2	4	1	0	6	4	0	0	0	0	0	0	0	1	2	4	3	0	3	3	4	2
OUT238	18	21	0	7	7	14	1	13	18	0	12	11	0	3	1	2	18	4	10	7	9	6	9	4	2	5	4	9	1	0	4	2	22	3	20	0	1	42	2	2	20	15	36	12	5	7	13	5	14
OUT2385	0	0	0	0	3	0	11	0	0	0	0	0	0	0	0	0	1	0	0	0	0	0	1	0	0	0	0	0	0	2	0	0	11	0	0	0	0	0	0	0	0	7	0	6	1	5	3	0	0
OUT239	25	5	6	10	7	6	7	12	7	19	9	23	15	6	10	19	19	13	18	11	9	10	12	13	7	8	32	10	4	11	0	0	18	3	22	1	1	2	0	2	8	43	22	22	11	13	30	42	20
OUT2397	7	11	2	0	0	0	20	15	0	11	0	0	1	0	0	1	1	5	0	1	9	0	3	5	3	2	8	2	1	8	1	2	7	2	0	0	0	0	1	5	0	8	0	4	4	3	1	0	5
OUT24	156	130	105	169	49	195	183	123	325	118	174	56	155	45	46	51	87	66	123	157	80	75	81	96	75	114	264	68	302	23	28	11	1078	254	41	0	14	0	6	0	123	174	120	139	1504	189	181	144	207
OUT240	13	18	16	27	18	30	6	53	10	7	4	16	14	8	16	17	28	23	18	30	22	14	12	23	12	30	35	20	11	0	3	4	15	4	7	76	11	0	0	5	24	28	21	19	16	21	24	38	23
OUT241	0	0	0	16	0	2	0	0	0	0	0	0	0	0	0	0	2	0	0	6	0	0	0	0	1	1	0	0	0	0	0	0	0	1	13	0	0	0	0	0	2	3	2	2	5	1	3	0	2
OUT2413	4	3	0	1	0	0	0	7	4	12	4	0	3	0	0	1	8	2	4	7	3	3	3	0	2	1	7	2	0	5	2	0	5	4	0	0	0	0	0	0	0	6	5	1	0	1	3	7	0
OUT242	9	9	10	4	8	1	5	38	4	10	9	22	2	28	2	2	5	0	9	3	2	2	4	5	7	1	11	8	1	7	5	3	7	1	0	0	2	0	0	0	4	1	5	4	4	4	2	7	6
OUT243	15	47	1	34	1	23	15	23	13	2	20	59	8	17	9	8	21	15	14	34	20	19	23	23	12	23	31	13	5	15	4	0	47	8	0	0	38	10	10	4	17	46	39	34	41	22	21	38	20
OUT2437	0	0	1	23	0	21	10	14	0	0	2	3	5	0	20	4	11	6	17	12	15	6	12	12	2	5	25	3	5	0	0	0	0	0	0	0	11	0	0	0	23	40	22	16	6	0	3	3	0
OUT244	29	68	8	44	47	22	2	21	4	46	17	20	30	53	2	1	8	2	8	6	2	5	3	8	4	4	6	2	2	9	4	0	15	3	0	0	0	0	1	0	5	11	7	5	18	5	2	18	4
OUT2445	0	12	0	0	13	0	5	0	0	0	1	1	3	0	1	6	4	1	7	9	3	2	5	0	0	6	2	6	4	0	0	0	4	0	0	0	0	0	0	0	4	25	3	7	6	8	2	1	0
OUT2446	7	0	0	0	0	7	15	1	3	32	2	0	0	0	2	3	1	10	16	3	8	2	6	1	0	3	4	4	2	7	1	0	0	1	14	0	1	0	32	0	0	3	5	6	5	0	1	0	2
OUT245	1	5	0	9	1	3	2	17	2	8	0	2	3	0	0	0	1	0	0	0	1	0	0	0	1	0	0	0	0	30	14	7	46	6	0	0	0	0	0	0	0	0	2	0	24	35	8	45	2
OUT2456	49	0	4	3	0	8	8	0	0	19	0	0	0	9	3	5	3	0	6	8	3	3	3	2	1	0	2	4	4	0	0	0	0	0	0	0	0	0	0	0	1	0	0	0	0	0	6	7	0
OUT246	21	8	10	34	28	4	16	30	16	49	28	60	0	17	1	2	7	2	18	8	2	11	5	2	10	5	5	5	4	0	1	3	3	1	0	1	0	0	0	0	2	7	7	2	5	6	8	5	8
OUT24657	3	0	0	0	2	1	11	30	0	0	3	0	10	0	5	3	12	4	24	6	3	8	6	0	4	3	13	2	2	1	0	0	0	0	0	26	0	1	80	10	11	8	10	6	1	3	0	1	0
OUT2468	4	0	0	18	0	6	4	9	0	0	3	19	0	0	0	2	0	0	0	0	0	2	0	0	1	1	0	0	0	0	0	0	0	1	0	0	0	0	0	0	0	0	3	0	1	8	9	4	0
OUT247	20	37	7	48	20	20	35	41	33	36	29	44	16	40	4	8	24	3	5	17	5	4	3	8	1	9	21	5	10	1	0	1	0	0	132	41	90	301	75	7	3	11	20	1	21	8	20	14	8
OUT2474	8	0	0	9	0	0	1	6	6	8	0	19	0	0	0	3	0	1	5	4	2	1	6	3	2	6	5	3	9	0	0	0	1	0	0	3	0	0	0	0	2	14	7	4	7	4	3	4	0
OUT2476	3	0	0	2	0	1	0	0	0	0	0	6	4	0	5	0	6	8	0	6	3	5	12	1	0	8	5	1	2	2	0	0	0	0	0	0	0	0	0	0	2	4	0	9	2	0	4	8	5
OUT248	31	3	18	21	1	39	46	85	15	26	9	6	25	0	8	10	18	0	20	26	5	3	3	3	11	16	11	2	5	3	0	7	12	0	14	0	8	38	0	0	4	7	15	32	14	28	31	23	11
OUT249	0	16	18	12	0	0	4	0	10	1	4	0	10	21	5	2	11	10	32	26	12	7	11	2	4	19	21	7	4	0	4	0	0	0	0	0	0	0	0	0	20	15	11	19	1	0	6	5	10
OUT24947	1	2	9	8	23	1	0	24	1	2	4	0	0	2	5	0	5	5	17	9	1	2	1	5	0	4	2	0	2	0	1	0	2	0	3	0	1	0	0	0	3	18	1	11	1	3	6	2	12
OUT25	159	167	127	166	322	270	275	332	160	266	124	235	131	92	129	144	192	125	268	233	166	191	126	129	125	160	229	146	105	60	55	29	200	38	233	342	159	472	411	82	167	327	235	164	198	157	192	249	208
OUT250	17	26	0	20	11	36	25	76	11	13	37	35	28	4	6	5	17	7	10	7	2	8	0	2	1	1	6	6	8	0	19	0	6	0	0	1	0	0	0	51	1	1	8	7	31	3	16	4	15
OUT25056	1	0	30	18	14	10	1	0	1	11	2	0	7	0	1	2	8	1	1	2	0	6	1	1	0	4	4	5	2	0	0	0	0	0	0	0	0	0	0	0	1	4	3	0	11	8	3	7	4
OUT251	16	11	0	17	4	3	15	0	26	0	18	13	6	9	2	5	15	5	25	22	4	19	5	2	5	12	11	2	15	11	2	0	94	17	0	1	0	0	1	1	5	9	11	10	58	10	9	53	15
OUT2514	0	0	0	36	0	3	0	0	16	0	8	0	6	0	3	1	6	6	9	4	8	11	2	3	7	6	8	7	5	0	0	0	0	2	0	17	0	0	16	0	0	13	1	6	0	0	9	2	0
OUT2515	0	13	0	5	18	2	6	1	6	0	2	31	14	1	0	0	1	1	4	1	1	1	1	6	1	4	0	3	1	0	0	0	0	1	11	0	1	1	0	0	5	19	9	4	0	1	0	1	5
OUT25150	0	0	10	0	0	2	0	18	1	0	0	0	0	0	0	0	4	1	4	4	2	3	6	6	0	4	2	3	2	1	1	0	0	0	0	0	12	1	26	1	1	11	8	1	1	5	2	0	3
OUT252	82	80	23	66	76	69	65	87	53	61	51	61	26	24	6	8	98	13	41	14	24	10	9	20	5	16	27	17	11	1	2	1	5	2	27	61	40	193	133	12	36	55	18	28	44	21	61	39	76
OUT25209	0	0	0	0	0	0	0	0	0	1	0	0	0	0	0	0	3	2	0	1	1	0	3	2	0	0	1	0	0	1	0	0	0	0	64	134	66	126	246	10	0	1	0	3	1	0	1	1	0
OUT2524	11	15	9	9	0	10	36	40	0	54	5	0	20	8	8	10	6	13	17	17	15	14	16	13	11	23	31	19	10	5	0	1	7	8	0	0	0	0	0	3	7	5	7	30	12	9	9	6	11
OUT253	16	15	2	9	15	16	15	13	23	21	11	2	15	15	7	10	24	9	25	27	18	11	28	10	5	27	18	15	20	11	1	1	6	5	19	0	1	17	0	0	25	28	20	14	9	9	15	22	14
OUT25334	37	2	17	7	7	4	2	1	0	19	0	0	6	0	0	1	4	2	6	7	2	4	3	4	0	6	0	0	1	3	5	0	10	5	0	0	0	0	0	0	5	4	3	12	1	9	12	78	8
OUT254	3	36	11	9	13	6	11	52	0	19	5	28	9	3	5	5	3	1	9	0	1	2	1	2	2	4	5	2	2	1	1	3	12	4	0	0	0	0	0	0	1	0	1	1	2	4	5	1	3
OUT255	9	15	4	19	0	8	4	11	20	4	1	5	10	1	3	5	14	12	18	21	11	10	8	23	4	9	10	8	5	2	0	0	1	1	3	0	0	11	0	4	5	11	21	5	5	3	3	6	5
OUT25539	18	0	0	13	27	0	27	0	0	0	0	0	0	0	0	0	3	0	0	4	8	0	1	0	0	0	5	3	1	0	3	0	0	0	1	0	0	0	0	0	0	14	0	0	7	5	7	10	7
OUT256	20	44	7	23	42	52	45	103	18	41	42	55	26	14	17	11	34	34	73	61	26	26	34	25	21	29	42	29	36	19	7	2	61	21	0	79	11	0	20	1	34	33	37	51	78	17	28	57	19
OUT25633	3	0	3	0	0	0	0	2	0	0	0	0	1	0	29	0	1	0	0	0	0	0	0	2	0	0	1	0	0	1	0	116	0	1	0	0	0	0	0	0	0	0	0	0	2	0	0	0	0
OUT257	0	2	3	10	13	11	23	2	2	23	1	13	5	3	7	4	18	10	13	21	2	6	8	7	6	9	22	8	6	1	0	0	2	0	14	0	2	0	1	0	9	18	7	13	44	38	44	57	54
OUT2571	4	0	0	0	0	0	0	0	5	0	0	12	8	15	3	4	5	6	9	1	3	4	11	5	0	0	0	3	1	0	6	1	5	0	0	0	0	1	0	0	0	12	1	17	0	2	7	12	0
OUT2579	19	0	1	5	7	9	0	0	0	0	4	0	7	0	0	3	11	1	8	5	0	4	2	10	5	9	10	1	5	2	2	0	0	0	0	0	0	47	54	0	7	13	10	0	8	4	2	4	10
OUT258	1	7	10	13	22	16	5	17	47	1	4	0	8	0	4	9	7	10	18	25	2	2	7	21	4	6	18	3	3	0	0	0	1	0	10	0	13	0	0	0	23	8	17	5	8	4	14	5	11
OUT259	19	8	17	18	7	18	32	0	10	3	13	18	2	5	4	4	13	1	1	5	5	4	3	12	7	17	12	7	3	3	1	2	13	0	0	0	0	0	0	0	4	11	13	5	10	2	12	19	5
OUT26	4	3	2	2	1	1	2	1	2	4	0	2	1	0	6471	1473	210	373	16	7	437	10	194	240	233	41	2	234	1023	235	5654	57	11	1816	0	0	0	0	0	99	0	1	3	4	3	30	8	5	88
OUT260	11	17	0	5	0	6	2	0	8	20	5	2	4	2	0	0	4	3	4	5	2	2	3	2	2	0	4	5	1	1	0	0	6	2	12	104	187	344	25	5	5	9	5	1	1	4	4	0	1
OUT261	16	46	23	45	28	39	13	81	17	65	9	24	22	0	9	11	20	11	39	17	21	15	15	28	16	36	33	23	16	1	1	3	6	3	38	46	25	53	1	11	25	46	22	42	14	16	25	17	27
OUT2612	0	0	0	0	0	7	1	0	0	32	0	0	13	0	0	5	8	5	1	0	7	0	9	2	0	4	5	6	0	2	0	0	11	0	0	37	0	0	0	0	2	0	5	0	0	0	0	0	0
OUT2614	0	0	0	0	0	0	13	0	0	23	0	10	0	0	15	5	4	5	5	7	4	6	0	7	2	1	5	0	0	2	1	0	0	0	0	0	0	0	0	0	10	1	15	2	0	4	4	3	0
OUT26151	24	2	23	39	19	25	28	70	22	14	17	26	13	21	19	16	26	20	29	25	20	22	13	22	12	25	29	27	27	10	6	5	0	2	48	2	27	27	14	2	26	50	46	46	20	14	17	24	11
OUT262	5	8	11	26	10	13	4	7	16	1	26	23	12	9	9	27	31	32	25	53	29	22	31	25	12	29	33	24	17	0	3	2	0	0	0	0	0	0	1	0	32	51	38	30	14	0	3	8	5
OUT26281	1	6	3	1	0	1	0	18	0	0	0	4	2	0	1	2	3	0	4	1	1	4	6	0	1	0	4	2	2	0	0	2	0	0	0	22	14	61	72	17	6	8	8	1	3	4	0	2	2
OUT263	47	0	3	8	1	12	0	1	0	17	3	0	0	0	10	12	26	18	9	23	12	18	15	15	7	29	30	25	6	2	0	0	13	0	5	24	40	28	40	1	14	35	23	7	1	3	4	1	3
OUT2633	11	3	20	10	13	21	10	0	10	16	1	1	8	14	3	6	7	7	4	6	10	4	6	10	8	12	35	4	16	4	1	1	79	7	6	5	8	43	5	0	18	16	22	11	101	12	13	20	11
OUT2635	29	5	0	25	0	34	7	3	10	3	18	9	2	0	4	6	17	9	13	17	3	6	5	12	5	5	20	4	3	0	1	5	2	1	15	28	0	0	0	0	13	14	14	13	29	8	11	8	13
OUT2638	5	1	0	20	7	0	7	5	5	13	5	0	3	0	5	2	1	0	9	14	2	4	1	2	5	3	9	1	3	0	4	0	14	2	0	0	0	0	0	0	3	1	3	0	3	3	2	0	1
OUT264	6	11	11	30	107	5	9	19	11	6	7	21	3	26	0	1	4	5	8	0	2	5	7	7	1	10	5	4	6	12	1	0	8	1	0	0	0	0	0	0	1	6	14	3	9	12	1	20	8
OUT265	22	6	13	4	0	17	32	18	1	28	37	20	19	11	6	1	11	4	25	19	6	2	16	8	5	16	18	3	8	0	1	4	5	0	3	0	0	15	1	0	17	17	15	13	12	22	17	13	27
OUT2656	7	8	0	18	0	8	0	1	0	0	0	0	11	1	3	18	7	10	15	11	4	3	3	5	4	14	12	3	2	2	3	0	6	1	0	0	0	0	14	2	3	3	13	7	4	4	2	20	4
OUT266	5	14	5	8	10	6	4	28	17	0	2	13	3	14	5	12	9	8	28	13	15	8	8	12	6	10	10	11	6	12	7	7	10	7	6	0	19	3	34	1	17	4	7	11	36	17	21	28	10
OUT26655	0	0	1	2	0	0	4	0	0	23	7	13	5	0	0	4	18	0	7	22	9	3	2	12	0	10	2	4	1	1	0	0	0	0	0	0	0	0	0	0	4	13	4	1	0	0	0	4	1
OUT267	47	0	6	54	9	8	34	2	21	20	6	23	10	9	11	18	32	20	60	40	34	15	28	21	6	29	50	27	16	16	17	3	14	9	0	0	0	0	38	0	29	33	24	44	14	29	21	51	19
OUT2670	3	2	1	12	13	1	0	10	12	8	0	18	0	9	0	5	2	4	2	0	1	1	1	2	4	2	4	5	3	21	28	25	41	29	0	0	1	0	0	1	2	4	0	2	7	2	3	3	1
OUT268	10	0	4	5	446	5	0	14	17	45	0	4	6	0	0	3	7	10	1	15	1	5	2	1	3	3	4	2	7	73	34	30	204	31	11	0	0	2	21	0	0	1	3	7	79	58	192	39	13
OUT26815	12	5	0	5	1	6	20	0	20	0	8	5	4	0	1	9	9	3	4	31	8	10	14	5	7	5	8	6	0	0	0	0	1	1	0	0	0	0	0	1	21	26	25	20	5	1	3	5	12
OUT269	23	11	11	10	28	9	19	0	17	32	28	23	65	17	2	0	0	3	0	3	0	0	0	2	0	2	2	0	2	0	1	0	0	0	1	0	28	0	0	38	1	3	4	3	8	0	5	6	12
OUT26946	5	0	6	0	3	5	0	0	20	7	5	17	10	2	3	7	1	2	4	11	5	3	3	5	2	2	11	7	3	0	0	0	1	0	0	0	0	0	0	0	4	11	4	18	7	0	3	2	8
OUT27	102	109	73	114	92	99	96	10	59	62	46	120	54	52	16	47	70	57	77	60	57	42	44	51	21	47	64	56	31	133	68	38	363	57	24	41	4	2	2	3	84	89	100	86	189	186	160	740	66
OUT270	4	10	26	28	29	8	4	48	10	11	9	10	12	7	0	2	2	0	8	4	0	3	2	3	4	7	3	2	2	2	5	0	7	6	0	0	0	0	0	0	1	8	1	7	0	3	6	2	0
OUT2702	2	0	0	0	1	9	25	0	0	19	5	0	0	0	8	3	7	1	3	0	4	4	2	0	0	0	0	0	0	0	0	1	11	0	0	0	0	0	0	0	9	4	0	2	3	0	17	8	0
OUT271	10	42	6	33	13	12	16	48	4	52	17	8	11	0	11	16	37	18	46	57	36	14	21	26	9	56	49	30	14	13	7	1	3	0	0	0	0	0	0	0	37	50	41	33	1	0	5	6	6
OUT2710	2	7	7	3	0	3	0	45	15	8	0	0	7	6	1	1	7	3	0	1	2	3	1	1	1	2	6	0	0	0	0	0	0	0	1	0	0	0	0	0	0	0	2	1	1	0	2	0	8
OUT27149	29	0	0	0	0	7	1	9	0	9	0	3	0	0	1	3	5	6	3	8	2	1	1	5	1	1	5	1	1	6	0	0	1	0	0	0	0	0	0	1	4	11	2	8	3	10	2	13	3
OUT272	7	29	13	55	1	10	8	33	11	0	4	12	20	15	2	4	6	6	4	11	9	2	15	7	6	10	8	4	2	0	0	0	0	1	8	64	6	33	0	0	7	6	14	23	4	4	11	22	19
OUT2722	1	0	2	0	0	10	0	48	0	1	4	0	0	0	3	1	13	5	0	2	8	0	3	5	0	15	9	8	5	0	0	0	0	0	0	0	0	0	0	0	5	17	8	12	6	0	2	0	0
OUT273	34	8	10	38	30	5	10	26	43	33	18	15	6	45	20	27	57	21	54	60	19	20	24	20	27	31	36	35	11	6	5	6	18	1	1	0	0	2	0	9	33	52	33	30	9	7	22	45	6
OUT2735	15	18	5	1	0	14	6	0	2	2	4	9	18	18	3	1	10	2	0	1	5	5	1	9	1	7	3	0	4	2	0	0	0	1	1	0	0	0	0	0	10	6	5	12	2	5	6	7	0
OUT274	19	21	31	25	48	13	6	72	15	68	13	25	7	9	2	7	7	3	5	5	8	1	0	9	4	7	7	6	3	5	10	2	10	5	0	1	0	0	0	0	6	7	2	5	3	7	10	6	0
OUT2741	0	0	0	31	6	5	1	0	1	0	2	0	0	1	2	5	5	2	0	4	3	3	5	2	5	5	5	5	0	2	0	0	4	0	0	0	0	0	0	2	1	3	0	3	0	2	4	3	2
OUT2747	9	0	0	2	0	21	5	122	9	0	4	1	0	2	0	1	0	4	2	4	0	0	0	0	0	2	4	6	3	0	0	0	0	0	0	1	0	0	42	12	0	0	1	0	13	1	7	9	0
OUT275	126	150	93	162	130	168	147	211	155	167	140	149	162	124	141	111	22	13	18	13	2	3	9	54	0	9	16	4	7	10	67	1	2	24	37	43	30	0	0	4	12	9	14	11	31	7	41	14	14
OUT2757	2	7	0	1	0	0	0	0	1	0	0	0	0	0	2	0	0	2	0	2	0	0	2	0	0	1	2	0	0	0	0	0	0	0	0	0	1	0	13	5	1	2	0	0	22	16	23	24	14
OUT276	247	2	1	0	15	23	20	0	14	8	2	0	14	0	5	7	8	10	6	29	7	10	0	9	2	15	4	8	6	3	1	0	0	2	0	0	0	0	0	0	20	27	24	7	18	10	11	11	8
OUT2765	0	0	24	4	15	16	1	0	7	16	3	0	8	15	5	2	14	1	0	8	8	1	6	1	2	5	12	0	1	1	1	0	0	0	0	0	0	0	0	0	1	5	6	4	11	0	3	16	1
OUT2767	8	24	5	13	0	14	7	14	15	0	10	13	17	0	7	3	13	6	16	14	5	3	7	7	0	10	6	12	3	5	0	0	22	3	0	1	14	0	0	1	1	11	5	8	8	12	7	9	0
OUT277	59	0	0	32	67	1	24	23	15	8	6	13	23	18	5	2	28	18	17	24	27	20	20	23	15	25	32	24	16	0	4	4	12	3	13	0	0	53	48	0	20	36	29	24	6	14	15	42	12
OUT2770	6	0	0	0	0	0	0	12	0	0	0	4	4	0	5	0	6	9	10	7	1	13	0	4	1	0	9	1	7	9	7	1	0	0	45	0	153	1	0	42	4	0	12	0	0	0	3	0	1
OUT2774	0	9	0	13	9	0	8	0	8	0	19	16	0	4	3	0	2	3	0	2	1	0	1	0	0	1	5	0	2	0	0	1	0	0	0	0	0	0	0	0	3	9	2	5	7	0	3	0	13
OUT27754	1	5	0	0	0	0	1	0	0	0	5	0	7	1	2	5	21	3	12	18	5	7	17	4	3	3	16	3	7	0	5	0	0	0	0	67	0	0	0	0	13	14	6	2	0	2	1	3	1
OUT278	0	7	0	8	2	2	6	12	4	0	6	7	7	0	4	1	11	5	15	13	8	5	11	8	7	9	8	9	6	29	22	11	50	20	37	108	33	156	133	2	7	12	17	7	21	41	23	38	8
OUT279	2	5	10	9	3	20	20	0	1	2	7	49	0	5	4	12	23	21	17	13	8	20	12	9	6	10	19	6	6	6	0	0	0	1	0	0	0	0	0	0	17	13	17	9	7	0	6	9	7
OUT28	10	16	4	1	1	10	0	8	11	11	12	10	5	11	2	1	7	1	8	10	0	3	0	6	1	0	4	3	18	5	0	3	6	5	3	2	1	0	1	0	2	12	12	0	9	174	18	18	4251
OUT280	0	0	0	0	0	0	0	0	11	6	0	0	0	0	0	0	0	0	0	0	0	0	0	0	0	0	0	0	0	19	14	12	11	16	0	0	0	0	0	0	3	0	0	0	6	33	13	18	0
OUT28073	8	8	6	0	8	6	0	32	34	24	26	0	11	10	1	0	3	3	11	6	0	7	1	1	1	1	1	3	3	0	0	0	0	0	0	0	23	0	0	0	5	2	0	5	2	5	1	0	6
OUT281	38	68	20	20	62	14	43	106	33	76	17	48	13	35	6	1	4	14	15	12	4	7	14	2	4	4	9	4	3	20	3	0	9	4	0	0	0	0	0	0	10	11	16	3	1	13	0	3	13
OUT2811	2	0	0	13	36	21	0	0	0	0	0	0	0	0	0	6	4	0	0	15	0	1	14	9	0	3	3	5	0	0	8	1	0	2	0	0	0	0	0	0	2	14	9	9	7	4	8	8	9
OUT282	15	19	25	0	33	12	17	33	39	1	8	27	0	7	7	3	16	14	20	30	9	12	23	11	10	10	18	13	13	13	2	6	19	0	0	0	2	96	25	5	12	10	20	22	20	3	10	41	15
OUT283	0	7	1	17	3	13	5	0	6	1	16	13	7	0	3	8	11	13	13	9	9	1	2	5	3	10	28	5	17	0	0	2	22	6	3	3	1	0	6	0	14	10	15	23	31	5	4	12	19
OUT2839	2	0	0	5	0	4	9	7	6	0	1	0	0	17	0	0	1	0	7	5	0	2	2	1	0	2	3	1	2	0	0	1	0	4	0	0	0	0	0	0	1	7	1	7	4	0	1	12	1
OUT284	20	11	7	8	1	21	8	0	0	12	1	8	6	1	6	0	7	3	0	1	1	1	0	2	0	1	5	5	4	1	3	1	6	1	6	0	0	80	50	19	4	7	0	3	4	3	4	6	5
OUT2842	9	0	1	0	0	2	5	0	0	0	0	0	1	0	3	3	3	1	2	12	4	4	3	1	1	6	11	2	1	2	0	1	6	1	33	0	0	0	15	0	10	8	16	4	14	2	2	1	6
OUT285	7	6	19	9	0	7	30	14	6	9	6	17	6	0	7	12	5	6	18	15	6	8	12	14	2	4	19	15	7	25	6	6	4	11	1	103	41	103	124	10	12	17	17	11	16	12	19	45	3
OUT286	7	5	10	31	40	33	46	30	18	21	14	1	25	0	7	8	29	15	22	14	12	4	17	18	3	12	20	9	19	0	0	0	0	0	10	0	0	0	0	0	13	13	12	21	13	0	9	5	34
OUT2861	10	6	0	3	2	7	0	0	1	0	0	0	0	1	0	0	6	5	4	4	0	8	7	5	0	4	17	3	0	0	1	0	0	1	7	0	0	0	0	0	6	11	14	11	1	0	0	2	9
OUT287	0	24	0	33	52	0	1	26	2	20	2	1	2	17	12	2	7	24	23	13	7	10	12	0	10	39	15	0	11	12	1	3	14	3	0	1	0	0	0	0	14	40	9	14	6	7	3	24	2
OUT28765	2	2	1	1	1	0	0	0	0	23	8	0	6	0	0	0	20	5	0	7	5	1	5	0	1	6	7	1	2	2	0	0	0	2	0	0	0	0	0	0	2	12	7	9	1	7	1	2	5
OUT288	22	1	7	14	1	16	7	0	11	14	0	41	0	1	6	4	11	22	17	16	23	10	8	12	5	14	12	14	10	16	10	9	18	4	0	0	0	0	0	0	8	22	22	9	7	14	6	36	4
OUT289	6	11	2	19	44	3	17	0	14	0	0	16	14	0	1	0	9	0	2	13	2	2	2	3	2	0	7	0	0	0	0	0	0	0	3	49	65	72	18	11	5	8	1	0	7	2	8	2	0
OUT2893	0	0	0	0	16	16	3	0	17	0	8	0	0	2	4	7	8	0	3	1	9	3	1	3	3	2	4	4	3	2	0	0	0	1	29	0	0	0	0	7	9	14	6	3	9	14	3	7	8
OUT2897	8	0	0	0	0	4	0	11	16	0	2	0	5	1	2	2	6	0	0	0	1	3	0	0	0	0	3	2	1	0	2	0	0	0	0	1	30	3	0	0	2	0	0	0	0	1	1	4	0
OUT29	208	142	90	153	223	278	360	231	192	95	207	189	140	72	38	63	114	82	196	236	110	53	69	78	73	95	228	83	298	15	21	12	996	231	48	27	47	1	10	1	75	223	119	113	1449	130	169	115	217
OUT290	26	10	6	35	16	11	4	0	10	4	12	1	19	8	2	4	8	18	23	10	5	12	5	23	9	25	55	6	14	2	7	0	2	1	29	21	0	1	9	0	20	13	10	45	6	6	4	7	6
OUT291	1	19	10	23	6	11	16	21	8	19	4	28	3	2	15	13	18	8	14	14	10	4	12	9	10	5	16	1	6	5	0	0	2	1	22	16	0	50	0	0	7	35	20	18	7	17	18	11	5
OUT2910	0	0	1	0	15	0	2	0	0	11	0	0	1	0	0	4	10	5	1	12	2	2	6	2	2	5	1	7	0	1	0	0	0	0	0	0	0	0	0	0	6	7	9	4	2	0	0	2	6
OUT2914	4	11	2	6	16	15	9	4	10	4	5	1	1	2	0	2	0	1	0	1	6	1	3	3	0	2	4	1	5	3	0	0	0	0	1	1	0	0	0	0	2	10	2	3	10	6	7	5	4
OUT29170	0	0	3	0	18	4	0	1	0	0	13	4	8	13	0	2	6	0	1	8	0	4	2	0	3	5	6	0	2	0	0	0	0	0	0	0	31	25	1	4	1	1	7	4	8	0	3	7	0
OUT29196	12	0	0	0	0	1	4	0	0	0	13	16	3	0	0	0	2	0	3	3	1	1	1	0	2	1	0	1	3	0	0	0	4	0	0	0	0	0	9	0	0	0	0	6	0	2	4	2	3
OUT292	9	0	1	7	0	3	19	14	16	0	6	0	2	0	0	3	2	4	4	0	1	2	1	3	0	0	9	1	0	0	0	0	0	0	0	0	0	0	0	0	0	9	0	3	0	3	4	0	10
OUT2922	0	1	1	1	14	0	5	1	3	11	0	0	7	5	0	1	3	11	2	0	1	5	0	2	0	4	4	3	0	1	0	0	0	0	0	1	0	0	0	0	0	0	7	10	9	0	7	4	29
OUT293	20	10	6	11	38	16	45	50	15	37	11	23	26	9	2	0	4	7	4	6	9	5	5	4	0	2	2	1	0	3	0	0	3	0	11	57	19	31	29	8	1	0	2	3	12	4	12	13	11
OUT2931	13	36	0	0	0	0	0	0	14	0	11	0	0	0	6	4	3	1	3	12	1	1	1	6	2	9	8	4	2	0	0	0	1	0	0	0	0	0	0	0	6	1	2	1	2	0	3	14	3
OUT29324	0	0	1	0	0	1	0	0	0	0	0	0	0	0	0	0	0	0	0	0	0	0	0	0	0	0	0	0	0	0	0	7	0	0	0	0	0	0	0	0	0	0	0	0	1	0	1	0	0
OUT2936	44	13	10	2	10	21	23	1	27	0	8	9	12	0	3	5	16	6	25	19	4	6	5	6	0	8	1	7	1	0	0	2	5	1	62	3	0	0	40	8	15	2	10	7	2	6	16	1	3
OUT2937	4	0	8	0	0	0	0	0	8	0	0	23	4	5	3	7	8	9	15	17	7	12	16	6	8	9	31	6	6	0	5	2	8	2	0	0	0	0	0	0	12	0	14	12	18	3	1	8	20
OUT2938	0	5	1	1	0	8	0	1	4	0	8	1	0	9	7	0	10	5	13	7	7	2	4	3	0	3	5	4	4	1	0	1	0	0	38	10	12	0	0	12	3	4	1	5	5	0	8	3	0
OUT294	18	3	17	11	18	7	16	0	7	31	3	0	17	0	9	10	15	27	15	21	15	15	7	15	13	13	11	11	21	0	1	0	0	5	0	0	0	0	0	1	18	41	7	15	8	2	1	1	0
OUT295	6	0	12	0	17	8	2	12	44	27	0	11	4	41	2	2	3	0	3	0	11	14	5	5	2	1	5	2	1	7	1	0	15	0	0	0	0	0	0	0	3	5	1	6	0	9	2	5	6
OUT296	4	5	0	7	27	12	0	0	53	1	2	1	3	1	5	3	5	0	2	1	0	0	0	3	0	2	9	0	3	1	0	3	0	0	0	1	0	0	0	14	3	7	4	3	4	12	8	7	445
OUT2965	5	2	5	0	26	18	9	0	2	10	35	45	0	1	0	2	1	2	5	7	1	0	2	5	1	5	0	0	0	3	0	1	4	0	2	63	19	55	29	17	5	1	3	2	0	5	14	7	4
OUT29666	2	0	4	5	2	0	0	0	0	0	3	0	5	6	2	0	7	2	4	2	8	3	7	0	5	2	7	0	6	0	1	1	1	1	0	0	12	0	0	0	1	2	3	0	3	0	10	1	1
OUT2968	18	0	0	5	6	9	3	0	14	0	4	0	6	0	2	3	1	9	17	12	5	1	9	2	0	3	16	1	4	0	1	0	5	1	19	0	0	0	0	7	4	6	5	3	2	5	1	7	7
OUT2969	7	6	4	3	8	1	0	16	5	0	6	12	0	0	3	7	8	7	18	13	8	12	10	14	3	2	11	4	4	0	0	0	10	0	0	0	0	0	0	0	18	13	1	6	6	0	0	7	2
OUT297	22	16	5	10	19	17	9	59	23	0	4	5	26	1	6	9	10	25	27	25	10	14	16	21	4	34	25	10	7	0	0	1	6	6	8	1	14	39	0	1	17	12	24	16	18	1	7	32	2
OUT2972	0	0	1	12	0	19	11	0	29	0	10	35	6	10	0	0	3	1	5	9	4	5	0	0	0	5	0	0	1	8	1	3	0	0	0	0	0	0	0	0	0	0	1	1	0	1	17	5	18
OUT298	11	33	12	44	70	20	0	81	12	16	15	29	26	8	0	2	9	6	10	3	6	6	5	7	2	1	18	3	5	12	6	15	36	4	0	0	0	0	0	0	10	11	13	3	7	1	6	6	18
OUT2986	6	0	0	5	0	0	9	1	12	5	5	0	0	0	3	7	3	0	8	10	0	0	0	0	1	3	9	4	1	0	0	0	0	0	1	0	0	0	0	0	10	3	1	7	1	0	9	0	1
OUT2988	0	0	0	0	0	0	0	0	0	0	3	0	0	0	0	0	1	0	1	10	1	0	1	0	1	0	0	0	0	0	0	0	0	0	38	76	63	63	108	12	0	1	0	0	0	0	1	0	0
OUT2989	5	0	16	12	9	3	0	15	1	4	7	14	1	5	10	7	1	5	4	14	5	7	2	5	1	5	10	10	2	5	1	0	2	2	0	0	0	0	25	0	5	13	5	7	0	12	1	6	10
OUT299	1	3	0	30	0	12	10	0	16	0	0	0	3	10	5	1	18	11	18	24	11	14	9	5	7	20	17	8	9	0	0	0	0	1	0	0	0	0	0	0	20	24	6	8	1	0	1	1	8
OUT3	28	46	37	22	34	55	33	42	13	45	46	16	18	12	1191	16077	14115	14881	187	76	5183	15833	3406	14631	15031	21049	4539	12844	8296	13000	21107	13313	2261	11339	19	12	15	11	6	10	40	43	33	33	62	8865	55	70	9436
OUT30	356	369	211	327	329	708	865	264	698	343	613	405	435	202	31	74	109	68	132	115	59	58	84	58	46	55	138	82	46	15	7	5	100	25	100	18	51	52	608	46	90	127	105	123	431	32	400	290	583
OUT300	84	22	5	23	34	28	33	18	34	0	6	20	34	1	5	14	9	3	54	43	12	12	11	20	1	10	3	11	4	0	1	0	1	0	1	1	0	1	18	0	9	32	7	14	11	2	27	17	21
OUT3003	21	26	7	5	11	1	7	0	0	0	0	0	13	0	2	4	6	0	4	3	0	0	4	0	0	0	4	0	2	0	2	2	4	0	0	0	0	0	0	0	0	0	0	2	4	9	0	5	0
OUT30072	0	2	4	0	0	4	0	1	0	0	0	2	1	0	0	1	1	6	3	4	0	1	161	117	3	1	1	0	249	3	100	185	5	1567	1	0	0	0	0	0	0	0	0	4	5	1175	296	1	783
OUT3009	7	16	0	8	0	2	8	0	0	0	0	0	6	6	1	1	0	5	8	12	11	3	5	1	3	2	14	3	4	0	1	0	0	0	0	1	0	0	0	0	8	2	4	3	9	5	2	9	0
OUT301	37	54	37	90	36	32	59	23	30	67	29	102	31	25	3	11	29	16	15	41	14	21	12	21	10	22	35	28	15	14	6	2	15	4	98	105	130	54	0	2	28	32	28	36	48	68	71	109	47
OUT302	1	0	9	7	3	5	0	35	2	5	1	22	4	5	2	2	5	0	4	1	2	0	3	0	3	1	5	6	1	20	28	20	91	15	24	0	0	0	26	0	2	13	7	5	40	28	11	32	2
OUT303	0	0	1	0	0	5	3	0	1	36	3	6	1	1	7	3	8	8	24	15	21	0	3	7	9	16	6	0	2	6	1	0	0	0	0	1	0	0	0	0	3	16	11	4	13	1	0	9	0
OUT3038	0	7	1	0	8	3	8	10	0	13	20	0	0	7	0	1	3	0	9	6	0	1	2	0	2	2	3	0	0	0	0	0	6	0	0	36	2	1	75	0	8	0	8	2	4	0	3	0	6
OUT304	5	16	27	1	32	26	23	0	12	0	1	10	7	15	19	11	20	13	9	21	18	11	10	2	2	6	10	26	14	10	6	2	11	4	5	16	0	0	0	1	18	29	6	22	15	3	8	15	9
OUT3040	3	0	1	10	0	2	0	0	0	1	6	11	5	0	0	0	2	2	9	1	3	0	0	0	0	1	4	0	1	0	0	0	2	0	1	0	0	1	55	0	1	2	7	6	8	7	5	0	2
OUT3047	9	0	0	2	11	3	0	0	0	0	0	0	3	0	0	1	6	5	12	6	8	0	7	1	0	0	7	11	1	1	0	0	0	1	0	1	0	0	0	0	10	6	11	4	2	5	1	0	2
OUT305	18	24	10	13	12	27	25	84	11	25	5	16	12	19	13	5	3	13	38	25	6	9	20	10	7	8	25	10	15	0	1	0	10	0	2	1	0	56	0	0	18	63	32	24	24	5	65	7	6
OUT306	12	28	24	18	25	3	4	66	1	25	8	16	11	7	1	3	0	6	7	1	6	2	3	1	2	10	6	7	4	3	0	3	9	0	7	0	12	0	0	0	3	5	1	4	13	4	7	8	7
OUT3065	26	15	5	21	0	6	0	11	0	34	2	0	25	6	4	2	7	7	11	9	2	3	1	1	1	1	9	4	0	1	0	0	2	0	6	21	0	0	0	3	5	2	6	5	4	0	6	9	8
OUT307	53	0	4	18	18	0	13	23	0	48	6	20	17	47	3	0	4	2	2	0	3	2	4	3	0	2	2	3	2	0	0	0	1	0	1	0	16	1	0	2	2	1	3	5	0	0	35	0	0
OUT3077	0	0	1	1	0	0	0	0	28	9	0	36	9	0	0	0	10	9	11	10	5	2	8	8	0	14	16	0	4	1	0	0	0	0	26	0	0	0	0	1	7	5	5	9	1	0	2	0	3
OUT30793	15	17	13	12	2	25	8	10	13	24	2	10	14	0	0	0	0	1	0	0	2	0	1	0	0	0	2	0	0	0	0	0	4	0	0	0	0	0	0	0	0	5	0	1	16	5	4	0	3
OUT308	18	33	4	0	8	11	13	62	9	30	14	1	21	47	1	7	15	12	12	29	13	8	11	4	2	28	12	12	4	2	0	0	1	2	0	0	9	0	0	0	11	9	7	4	21	8	7	12	5
OUT3083	22	10	0	14	6	21	30	0	2	16	12	19	12	8	9	0	9	9	0	6	10	2	1	21	5	13	23	11	16	3	5	0	90	10	1	1	1	0	0	0	10	15	11	3	104	8	3	17	17
OUT309	0	6	0	2	0	0	3	0	0	1	4	0	3	0	0	0	1	0	0	3	0	1	1	0	0	6	3	0	2	10	11	8	49	3	0	0	0	0	0	0	0	1	4	0	23	20	13	19	4
OUT30945	0	5	0	0	0	0	7	35	0	20	1	0	0	9	2	2	1	0	1	0	0	1	0	0	0	0	1	0	1	0	0	1	2	2	0	0	0	0	0	0	1	2	0	0	0	5	2	1	1
OUT30961	20	0	8	5	10	1	15	0	11	10	7	8	1	0	0	1	18	3	11	13	12	7	18	9	4	11	13	3	7	0	1	1	0	0	0	0	0	0	0	0	11	0	5	9	9	0	4	7	18
OUT30990	7	0	4	1	0	0	3	4	2	0	0	1	0	0	13	0	3	0	0	2	0	0	72	1	0	0	0	0	2	6	0	29	1	0	7	0	0	1	0	2	0	1	12	12	2	0	2	0	2
OUT31	137	159	72	122	63	235	223	202	244	145	155	130	118	58	63	92	139	116	167	141	93	70	77	94	97	125	302	128	382	29	27	10	1756	333	69	10	28	30	14	21	97	180	157	147	2362	257	178	158	197
OUT310	57	46	0	12	0	15	23	31	26	1	28	41	11	9	4	0	2	1	7	1	0	10	0	4	2	1	11	5	1	0	6	0	0	4	31	37	7	53	13	1	0	8	1	1	8	4	31	34	13
OUT3108	14	29	0	0	0	7	14	1	4	0	4	0	0	10	0	2	0	0	9	0	2	0	0	0	1	1	0	2	1	0	1	0	0	0	0	0	0	0	0	0	5	4	3	5	3	0	10	7	4
OUT311	0	1	0	6	0	3	0	0	4	1	0	0	6	0	0	0	0	0	0	0	0	0	0	0	0	0	0	0	2	6	18	11	23	1	0	0	0	0	1	0	0	0	1	18	25	11	6	20	0
OUT3111	17	28	4	19	4	6	0	0	1	0	3	0	8	0	6	11	16	5	11	5	8	3	6	1	3	6	4	4	5	0	0	0	3	1	0	26	0	0	0	0	0	12	3	0	0	0	2	1	0
OUT3114	0	0	17	0	0	2	5	0	3	0	2	1	0	0	1	1	4	2	3	6	5	1	2	2	2	3	6	0	1	0	0	0	0	0	0	0	0	0	0	0	3	3	6	4	8	0	0	11	2
OUT31163	0	0	0	5	0	0	0	23	0	0	1	0	11	0	0	0	2	1	7	1	0	3	2	1	1	0	6	4	3	1	0	0	1	0	8	0	0	0	35	0	0	7	7	4	0	0	4	2	1
OUT312	53	14	37	9	4	27	21	1	25	10	15	40	22	35	10	13	31	35	46	46	13	17	22	10	14	34	31	23	19	11	11	1	25	9	2	1	1	0	34	0	33	58	55	48	35	12	28	30	9
OUT313	70	13	5	59	47	10	9	46	29	42	1	55	1	2	14	26	26	29	16	43	34	22	21	25	11	35	31	34	10	10	19	1	39	1	14	2	13	2	7	3	21	31	37	42	11	26	25	53	24
OUT31300	0	6	4	0	23	1	4	34	2	9	0	0	0	0	1	3	0	2	0	8	9	4	4	2	4	1	2	0	1	1	0	0	8	1	9	0	17	0	6	0	9	5	4	10	3	0	1	1	0
OUT314	16	7	0	0	38	14	6	0	7	1	0	1	9	4	0	7	12	0	14	20	17	5	10	3	0	24	30	0	6	0	0	0	3	0	34	0	0	0	1	4	10	3	14	9	1	0	3	0	4
OUT3145	4	0	0	7	8	3	7	0	4	17	0	2	5	0	4	3	8	11	17	19	1	7	2	3	2	7	14	5	2	2	2	0	7	0	10	1	0	82	22	0	12	6	12	6	3	15	6	12	0
OUT3148	7	15	0	0	0	0	0	0	0	0	0	1	0	5	15	11	16	14	19	5	2	4	47	35	30	0	0	0	0	1	0	0	1	1	0	0	0	0	11	0	0	0	0	0	0	0	0	0	0
OUT315	10	34	21	31	9	16	41	25	5	4	16	35	29	16	12	15	17	9	28	27	25	21	17	15	6	17	23	4	10	5	2	1	29	0	0	2	15	17	14	0	31	39	27	20	26	9	11	9	21
OUT316	9	0	6	11	0	27	16	0	9	14	27	19	19	6	0	1	8	0	2	0	3	1	5	4	0	0	3	1	0	3	0	1	6	1	0	0	0	0	0	0	4	0	0	3	11	17	26	22	13
OUT317	8	0	0	2	0	2	11	0	9	0	0	10	0	0	5	1	9	5	11	10	9	3	6	4	3	11	10	6	7	2	2	3	14	1	9	0	0	0	0	0	5	8	1	20	2	0	13	27	0
OUT318	19	46	11	54	25	28	48	11	17	14	35	47	17	28	27	30	73	59	57	67	48	36	62	30	16	38	80	55	28	16	3	2	11	0	9	5	8	0	9	6	31	81	46	48	8	6	18	59	36
OUT31894	5	5	28	0	20	6	0	0	0	8	8	3	7	10	0	0	0	1	13	12	3	1	2	5	1	9	3	5	4	0	1	0	5	0	1	0	0	0	0	0	5	2	8	17	8	0	6	3	10
OUT319	8	4	6	6	0	14	10	1	14	0	1	7	6	0	1	2	7	1	3	5	3	2	4	1	5	5	2	2	0	0	0	3	12	0	0	0	0	0	25	0	2	3	11	5	7	3	13	24	23
OUT31910	4	10	16	9	10	15	18	15	1	7	13	16	7	1	0	1	2	1	5	7	0	3	2	3	0	1	4	0	2	0	2	0	11	1	34	107	15	0	18	4	15	8	6	19	21	4	9	1	20
OUT31973	0	0	0	24	6	3	9	47	0	0	0	0	0	10	2	1	6	0	10	6	0	7	13	3	1	11	0	1	1	2	0	1	9	1	0	0	0	0	0	1	8	4	8	9	2	14	0	3	1
OUT32	170	71	42	95	109	70	89	55	57	38	73	78	34	43	52	51	83	58	112	99	52	44	58	68	35	72	104	54	49	172	119	67	384	69	85	128	12	246	63	5	68	80	86	85	207	181	149	585	98
OUT320	10	35	10	0	4	21	25	16	10	1	11	0	5	0	6	1	4	11	7	10	3	21	3	11	7	3	6	6	7	1	3	9	0	0	2	1	6	52	1	2	1	16	3	1	8	2	8	2	17
OUT3208	0	15	0	10	0	0	0	67	0	0	10	0	0	0	0	8	3	0	0	8	1	7	20	6	0	2	6	3	1	0	0	0	0	0	0	0	0	0	0	0	0	11	17	10	2	0	3	0	3
OUT321	1	0	2	15	0	12	8	15	27	30	12	2	30	15	1	0	12	4	3	0	2	0	0	5	1	1	1	6	5	0	4	0	16	3	14	2	13	21	59	6	4	2	4	0	7	3	7	14	9
OUT32106	5	10	10	17	27	19	46	32	17	20	33	17	12	1	5	2	2	1	7	5	4	1	1	1	0	0	1	0	3	5	1	1	6	2	1	1	0	1	0	3	12	10	0	0	28	3	5	13	38
OUT3214	9	9	0	17	0	0	0	50	11	37	4	20	0	0	4	2	8	6	7	10	6	9	6	6	7	9	16	9	3	0	1	4	8	2	0	50	0	0	0	0	0	16	10	12	9	6	0	34	1
OUT3215	10	4	0	8	0	4	4	8	4	0	5	0	7	0	1	4	2	0	5	4	12	0	3	1	0	7	2	2	7	6	2	0	0	1	0	0	7	0	0	1	2	19	5	1	5	3	5	0	0
OUT322	0	0	0	0	0	0	0	0	0	0	0	0	0	0	0	2	0	0	0	0	0	0	0	1	0	0	0	0	0	0	0	0	0	0	0	0	0	4	1213	1	0	1	3	0	2	0	0	0	0
OUT323	0	14	4	28	26	4	3	36	15	6	5	6	4	19	1	4	11	20	23	14	11	10	9	12	7	8	13	2	1	1	0	1	4	4	0	0	43	0	0	0	7	23	3	12	4	3	0	1	0
OUT324	13	15	14	19	35	1	6	2	25	50	5	31	12	5	4	6	14	18	44	36	19	7	14	18	5	16	22	6	9	18	5	4	9	0	1	0	10	0	0	7	5	20	27	15	15	16	32	22	21
OUT3241	13	0	2	0	9	3	6	46	0	0	2	0	1	6	1	5	3	4	5	14	1	1	4	3	3	7	10	10	2	11	0	0	0	0	0	0	0	0	0	0	2	16	9	5	15	0	0	0	3
OUT3246	1	0	0	25	0	0	0	0	21	0	10	0	7	0	2	0	3	4	6	0	11	9	4	2	7	0	3	1	14	0	0	0	1	0	1	0	0	0	0	0	6	0	6	12	19	0	9	1	4
OUT3248	3	14	4	8	0	10	8	1	6	14	10	2	1	2	0	0	2	4	4	2	6	2	3	6	4	5	1	5	2	10	4	0	0	2	25	1	31	0	31	7	0	6	5	4	2	10	6	10	4
OUT325	6	0	25	13	0	1	22	2	1	25	5	1	0	0	6	9	11	14	10	9	13	9	7	7	4	15	26	4	8	0	1	2	0	0	32	0	0	0	0	0	11	12	33	12	2	19	9	9	12
OUT326	36	0	15	3	0	26	31	31	0	18	33	0	27	1	0	2	4	0	12	0	5	12	10	1	0	0	0	0	0	0	0	0	0	0	14	82	8	0	6	0	2	3	13	2	18	0	6	0	24
OUT32610	78	40	40	47	48	72	89	37	48	14	39	88	27	23	38	28	38	29	62	67	43	11	22	26	25	40	61	46	40	17	6	9	143	20	21	23	20	9	76	17	49	58	57	79	120	74	71	89	33
OUT327	9	0	5	9	2	2	0	18	0	0	3	13	0	0	17	20	3	2	1	29	7	4	1	11	1	15	10	10	1	0	0	7	12	2	0	1	0	0	0	0	8	6	14	0	3	0	2	14	20
OUT32716	20	15	0	5	10	2	8	8	2	0	2	1	5	8	1	7	4	5	1	13	2	5	11	1	3	3	8	4	5	0	1	0	0	0	1	0	2	0	3	0	13	9	17	11	4	4	5	1	7
OUT3273	0	6	16	13	5	20	3	14	16	7	0	8	0	23	4	3	4	9	6	3	10	1	5	4	4	10	2	8	0	3	0	0	6	0	0	0	0	0	0	0	2	3	14	3	6	0	1	0	2
OUT328	30	24	7	29	56	19	61	35	19	10	14	25	16	29	21	26	23	20	28	31	13	18	15	13	5	20	16	18	13	2	3	0	23	4	5	14	5	2	69	4	25	34	27	16	18	17	13	17	21
OUT329	8	5	22	30	2	31	42	35	18	33	12	32	13	16	9	10	19	12	53	44	20	8	21	26	8	20	20	9	16	6	9	8	23	5	11	22	12	0	1	0	18	52	18	45	25	53	15	141	24
OUT3290	13	0	0	0	0	0	3	0	0	0	4	0	0	11	0	5	16	9	4	6	11	1	10	0	0	0	3	3	3	0	0	1	0	0	0	22	0	0	0	0	0	6	4	3	0	1	8	5	6
OUT33	4	5	9	3	5	1	1	0	21	2	0	0	2	14	23	9	1	11	15	2	3	11	87	1153	20	7	17	41	1549	239	3	68	14	25	0	3	1	0	1	0	0	1	0	0	3	948	7	26	136
OUT330	5	8	3	11	39	2	10	37	10	16	1	7	1	21	0	1	0	3	3	4	2	3	0	8	3	2	0	0	0	4	9	0	2	4	0	0	0	0	0	0	5	3	4	0	6	8	8	7	4
OUT33015	7	1	0	0	6	2	0	0	0	0	0	0	0	2	1	0	4	4	16	11	8	1	3	0	1	11	2	3	0	0	2	0	2	0	0	0	0	0	0	0	0	9	11	0	1	1	8	7	0
OUT33062	4	1	0	0	9	7	7	11	8	3	4	0	4	1	9	4	6	5	27	18	4	1	3	4	6	8	7	0	2	1	1	1	0	0	0	0	23	0	0	0	0	8	14	4	4	0	10	5	7
OUT331	1	0	17	0	6	7	6	44	10	1	2	5	13	3	8	6	7	1	20	5	5	5	2	2	3	3	3	6	2	9	0	0	32	5	6	69	4	0	16	0	10	13	14	7	3	0	7	6	0
OUT333	24	25	697	4	67	4	46	2	35	171	1	104	19	179	8	1	0	0	6	3	0	1	0	1	0	2	0	0	3	0	0	0	0	1	72	4	67	4	0	199	0	4	1	9	0	0	2	0	0
OUT334	3	1	22	8	16	11	26	12	6	12	17	0	3	21	3	4	7	13	18	8	2	4	5	16	9	7	1	0	2	2	5	1	3	9	52	179	55	113	109	52	5	12	12	12	8	18	12	7	1
OUT33460	6	0	0	0	0	4	0	0	0	0	0	0	3	0	0	5	3	0	2	4	1	9	1	1	2	2	4	1	0	0	0	0	16	0	0	0	0	0	0	0	1	0	4	4	3	4	1	13	0
OUT335	13	1	1	0	0	7	14	22	0	0	0	0	10	0	0	7	4	8	3	7	4	11	9	12	5	8	2	7	0	2	0	2	6	4	23	0	0	13	0	0	12	5	11	24	1	0	10	35	1
OUT33576	29	40	2	0	1	0	34	53	11	41	4	53	19	0	24	44	20	10	10	21	42	11	14	14	7	14	22	20	9	8	1	1	0	0	0	0	0	0	0	0	10	20	20	39	17	0	8	1	0
OUT336	80	34	26	41	9	65	47	31	12	63	32	17	43	15	6	6	57	18	36	38	21	12	16	18	12	25	33	13	17	2	0	0	12	1	55	1	3	44	13	8	19	51	32	32	28	9	51	18	21
OUT337	6	10	0	0	0	14	7	0	0	0	0	11	0	0	3	3	1	15	13	11	2	3	9	7	4	7	9	7	10	3	0	1	7	0	0	0	0	0	0	0	8	3	15	14	9	6	0	11	10
OUT3372	0	0	1	0	0	1	0	9	3	1	0	0	4	0	4	3	8	8	18	6	6	0	3	4	5	19	12	2	3	5	0	0	2	0	9	30	0	0	0	0	16	0	14	6	6	0	3	8	0
OUT33734	0	23	0	8	5	1	7	0	0	0	18	11	19	0	0	0	2	1	6	4	4	1	9	4	3	5	9	4	1	0	0	0	0	0	0	0	10	3	2	0	1	5	4	2	0	0	10	0	6
OUT338	19	19	10	9	9	10	8	31	13	14	6	0	4	10	2	0	11	0	11	1	1	14	0	5	3	4	4	4	4	0	2	0	6	1	0	0	0	0	0	0	4	8	13	5	4	2	4	4	2
OUT3387	13	5	0	0	21	11	4	34	11	29	4	48	7	1	0	1	3	1	4	2	0	0	3	5	0	1	3	1	1	0	0	0	4	1	5	0	0	0	26	0	6	3	12	2	11	3	3	6	12
OUT339	15	5	5	0	8	15	5	0	19	0	10	3	3	8	1	0	0	1	0	1	1	2	1	1	5	2	21	8	0	0	0	2	5	0	0	0	0	0	0	0	0	0	0	1	10	9	18	6	5
OUT3395	45	0	8	28	15	8	6	19	16	15	29	7	5	0	2	5	31	3	10	0	1	0	9	0	1	7	6	2	2	6	0	0	0	0	41	68	1	24	52	11	9	10	5	13	21	5	27	8	0
OUT3396	1	1	0	17	0	0	2	14	0	0	0	8	2	0	3	1	10	4	2	4	1	4	0	1	1	4	1	3	0	0	0	0	0	0	8	79	14	0	96	0	4	0	11	7	0	3	6	1	12
OUT34	535	337	225	604	465	524	672	560	504	518	369	399	307	196	167	285	344	293	577	424	327	322	263	297	203	365	461	269	222	158	86	55	357	61	132	458	248	353	193	73	303	559	482	360	411	210	452	339	363
OUT340	21	10	17	20	22	19	11	33	25	8	13	3	7	24	6	5	7	3	4	14	5	10	11	11	4	7	18	11	14	3	6	3	49	5	0	0	4	74	1	0	16	12	19	3	44	14	10	16	15
OUT341	10	0	0	0	27	2	6	0	0	0	0	15	0	7	0	1	2	0	2	0	0	0	0	0	0	0	0	1	0	14	13	4	28	9	0	0	0	0	0	0	0	2	0	0	14	7	4	26	8
OUT342	0	25	0	19	0	6	16	33	21	0	5	34	14	0	3	0	4	7	10	9	2	1	5	7	2	8	8	1	2	0	3	0	0	0	0	0	0	0	0	0	8	17	2	1	10	1	6	3	1
OUT343	0	0	0	0	17	0	1	0	4	0	1	0	1	0	0	0	3	0	1	1	0	0	1	0	0	0	2	0	1	4	2	3	37	5	0	0	0	0	4	3	2	1	3	2	7	13	10	5	1
OUT344	10	19	9	17	0	17	19	32	1	7	4	0	20	16	12	2	11	16	19	25	10	6	9	8	3	11	13	5	5	0	0	2	0	2	0	0	7	1	0	0	21	25	7	6	11	4	8	10	2
OUT3441	0	1	0	0	0	13	19	0	27	0	0	0	7	1	0	7	0	0	10	0	0	4	0	6	1	9	0	0	5	1	1	0	0	1	0	0	0	0	0	0	0	0	0	0	1	0	0	4	0
OUT345	37	0	8	11	1	14	9	41	0	47	4	5	14	1	0	4	8	8	1	14	6	5	2	1	0	0	24	4	3	2	0	0	11	1	0	47	254	31	54	11	7	6	7	15	3	4	9	4	11
OUT34569	0	0	2	0	0	0	0	0	0	0	0	0	1	1	10	0	0	0	0	0	1	1	3	0	160	0	0	0	0	23	0	32	0	1	3	0	0	0	0	3	0	1	1	1	0	0	0	0	0
OUT346	234	41	49	56	54	55	49	0	25	31	70	64	39	35	17	56	38	11	33	23	12	38	10	12	6	26	54	18	12	1	3	0	18	4	11	1	0	44	1	0	15	36	34	24	28	9	41	33	66
OUT3464	0	10	0	9	0	24	10	29	19	0	0	0	0	0	8	6	16	4	14	20	4	4	26	10	6	11	2	7	10	0	0	0	0	3	0	0	1	1	0	0	4	6	8	16	7	0	1	10	10
OUT3468	4	28	11	7	1	0	8	16	14	1	4	1	11	0	0	0	0	1	0	0	1	0	0	1	0	2	0	1	1	0	0	0	1	0	0	0	0	0	0	11	1	2	0	3	3	0	4	12	4
OUT347	19	2	14	0	12	0	0	7	0	9	1	6	0	10	0	0	0	0	0	0	0	0	0	0	0	0	0	0	0	0	0	0	0	0	0	0	1	0	0	0	0	0	0	0	0	0	0	0	0
OUT348	5	1	7	15	1	11	6	12	2	0	18	15	7	0	6	8	9	7	17	13	12	3	7	2	8	8	19	0	11	0	1	4	21	0	17	0	0	0	35	1	13	16	4	11	4	4	8	27	7
OUT349	8	2	0	3	38	34	53	5	9	22	11	1	11	30	4	8	16	4	13	21	8	6	3	5	2	12	17	3	3	1	0	5	0	0	35	36	119	96	131	0	11	29	26	8	12	7	27	13	6
OUT3493	1	0	0	0	0	0	9	0	0	0	2	0	0	11	0	2	3	2	10	11	5	4	1	0	2	1	7	7	1	4	0	0	0	0	0	0	0	0	0	6	4	2	7	0	6	0	1	0	10
OUT35	16	20	10	40	20	29	7	40	13	10	16	10	9	23	6	4	12	14	38	22	21	3	19	23	2849	28	12	22	12	1604	28	2962	14	7203	24	56	56	55	22	209	13	25	24	10	30	19	11	27	20
OUT350	0	61	10	0	0	2	8	0	5	3	4	27	4	7	3	8	20	12	13	33	6	20	11	3	3	6	18	6	7	5	0	0	0	0	0	0	0	0	0	0	4	17	12	8	0	1	4	2	5
OUT351	5	0	1	3	18	16	10	0	25	0	0	4	6	8	7	7	5	6	29	29	12	11	6	2	0	11	12	10	10	0	0	1	3	0	0	0	0	0	0	0	10	27	15	15	5	0	7	0	3
OUT3510	65	12	0	0	10	21	3	24	4	10	13	0	3	0	4	3	4	5	10	10	2	5	6	1	1	10	6	2	1	0	0	0	4	0	0	0	0	2	0	15	8	16	8	1	3	9	4	1	6
OUT352	15	8	22	0	13	21	20	41	18	32	25	8	3	4	5	2	6	0	3	5	1	2	5	3	0	1	11	0	1	13	0	0	4	0	12	53	22	0	19	9	6	0	0	5	3	7	9	6	4
OUT3528	0	2	0	4	0	0	5	14	0	0	0	16	2	0	1	0	0	1	1	6	7	1	2	2	1	0	5	2	3	5	1	1	2	0	0	0	0	0	0	0	0	0	4	0	13	0	6	19	1
OUT353	4	25	1	25	30	25	13	2	18	0	1	31	1	3	2	14	9	7	19	13	7	15	15	21	12	16	10	19	15	14	6	2	9	5	0	0	1	0	1	0	18	29	29	20	11	15	12	55	27
OUT3538	0	11	0	0	3	0	4	0	2	0	1	0	0	0	4	2	1	2	1	9	5	1	4	1	3	0	9	2	3	5	0	0	0	2	0	0	14	0	25	0	1	0	12	1	9	4	1	8	0
OUT354	57	41	27	20	37	41	34	4	32	47	17	45	72	43	11	31	32	19	30	39	28	22	27	16	13	26	35	38	15	14	5	4	15	0	29	95	49	66	56	11	21	67	36	25	30	20	52	36	33
OUT355	3	1	4	2	11	9	5	2	7	4	0	4	3	2	1	6	3	3	17	4	4	12	8	3	3	2	14	6	11	4	1	0	2	1	7	0	0	1	17	0	7	10	14	12	11	11	15	6	9
OUT356	17	3	0	10	11	10	8	0	18	15	14	11	0	19	10	6	1	3	5	11	10	7	11	3	6	8	5	1	6	2	1	0	4	1	0	0	0	0	0	0	6	9	7	20	6	4	15	37	6
OUT3567	50	7	0	1	13	0	0	0	9	0	0	0	2	1	0	12	30	9	7	6	7	0	4	3	2	2	22	5	2	4	0	3	0	0	16	0	0	0	1	1	4	12	5	1	12	3	11	5	8
OUT357	2	16	0	2	5	0	9	2	5	10	3	11	15	3	4	7	6	1	16	4	2	2	3	3	6	7	3	3	0	5	1	4	6	2	0	0	0	0	0	0	9	11	6	6	12	2	9	8	3
OUT358	10	0	0	0	22	0	6	42	0	26	3	5	11	26	0	3	2	0	3	8	2	5	0	6	7	1	3	2	1	3	4	0	11	1	13	0	0	0	0	0	2	2	5	6	3	7	0	9	15
OUT35858	0	11	10	17	0	1	11	11	0	13	1	0	8	0	1	0	3	7	3	2	2	6	0	1	0	1	3	0	3	2	0	0	0	4	0	0	0	0	0	0	2	0	3	2	0	0	0	0	6
OUT359	6	0	1	10	0	8	10	21	17	2	23	8	0	0	5	1	12	7	12	16	7	5	3	2	5	6	6	4	347	19	71	3	0	3	0	0	0	0	0	16	16	20	17	14	1	1	11	10	0
OUT3593	9	10	0	7	17	0	0	0	0	0	2	0	10	0	2	0	4	1	14	12	4	1	2	0	0	1	5	0	1	1	0	0	10	0	1	0	0	0	0	0	0	5	3	1	0	9	5	5	1
OUT36	1	7	0	0	25	18	9	0	6	0	11	0	2	0	1	2	5	3	4	8	1	0	2	0	0	2	3	2	2	0	0	0	0	7	5	0	0	0	0	0	4	0	0	0	2	0	4	4	29
OUT360	9	0	0	11	6	20	5	35	0	15	4	7	4	7	3	3	8	3	2	4	1	1	2	0	1	1	23	12	5	3	0	0	10	0	0	0	0	0	0	0	4	4	5	7	5	1	4	14	9
OUT3600	0	1	0	2	0	0	0	0	8	0	4	0	5	0	0	3	14	0	11	2	6	3	5	6	1	7	3	3	1	0	0	0	7	0	0	0	0	0	0	0	6	6	7	6	3	0	2	2	7
OUT3602	0	2	5	9	0	2	0	0	4	0	0	5	0	11	0	0	0	1	6	5	4	1	4	0	1	0	5	1	3	3	3	0	0	0	0	0	0	0	0	0	0	10	1	1	5	10	7	2	0
OUT361	0	0	0	8	0	2	5	0	4	0	2	12	5	9	0	1	16	5	17	12	7	4	5	4	1	18	18	6	0	0	0	0	0	0	0	0	0	0	0	0	6	30	10	12	2	0	7	5	0
OUT3613	30	14	4	13	82	34	52	6	32	42	34	34	31	13	9	16	52	21	44	31	34	20	26	22	7	14	42	23	12	4	4	6	3	1	89	41	75	195	110	7	33	67	19	25	32	21	19	16	36
OUT362	19	25	19	5	41	0	2	49	16	0	4	24	0	0	1	8	1	4	17	3	1	1	3	3	0	4	2	4	0	6	4	3	0	2	0	0	0	0	0	0	6	2	1	12	11	5	3	7	9
OUT363	11	17	2	5	7	31	12	34	16	23	1	0	4	19	186	2	3	5	19	10	12	6	4	6	4	9	18	4	6	3	1	7	5	3	17	1	10	0	26	5	13	6	18	4	19	1	9	13	7
OUT364	8	10	0	18	36	36	23	59	17	13	8	48	16	23	1	1	2	0	4	0	0	1	1	0	1	3	19	0	1	0	0	1	32	2	1	1	1	0	0	0	4	1	6	2	31	18	20	5	27
OUT365	16	15	0	11	4	8	1	4	9	12	3	1	10	0	5	4	13	3	5	13	10	3	7	4	3	10	9	5	7	0	0	0	1	0	6	1	0	0	0	0	5	12	19	5	10	1	4	1	9
OUT366	22	15	8	16	15	17	26	37	28	3	4	33	10	22	8	8	18	16	31	29	18	8	10	23	8	31	19	5	13	3	0	0	18	1	18	14	64	17	18	1	10	40	17	12	5	7	10	46	4
OUT367	32	7	1	28	42	29	31	25	9	11	18	4	11	14	3	2	8	2	5	8	13	4	1	9	3	8	10	6	1	6	0	17	0	2	34	21	1	0	76	11	7	10	3	5	11	24	38	34	19
OUT368	22	0	1	9	0	7	6	0	11	0	0	10	0	0	3	2	4	2	13	9	4	6	11	1	0	1	2	0	4	0	1	4	13	0	12	0	0	0	0	0	1	2	15	10	0	0	4	16	7
OUT369	60	45	30	70	92	84	103	72	65	91	94	62	77	69	2	1	1	4	0	2	0	1	0	1	0	1	0	3	1	0	0	0	0	0	0	0	0	0	1	0	6	4	1	0	0	0	2	3	7
OUT37	285	156	158	254	119	231	173	250	118	214	137	239	129	129	101	115	206	163	225	275	119	141	133	113	97	203	214	134	120	50	43	30	85	34	41	25	19	55	95	44	176	261	211	171	300	184	303	414	228
OUT370	0	0	0	15	0	0	10	8	15	1	9	0	0	10	8	5	17	18	23	8	21	5	10	4	5	9	23	4	14	0	0	0	2	0	0	0	0	1	0	1	12	37	13	9	2	1	2	0	4
OUT3707	62	6	4	0	1	17	8	1	0	0	0	0	9	0	1	4	13	4	13	3	3	11	3	0	4	1	4	1	7	4	0	0	3	0	0	0	0	0	1	1	3	3	0	1	20	0	9	6	0
OUT371	0	1	8	0	1	5	0	0	0	0	5	1	0	14	3	1	0	4	24	5	2	0	2	1	0	0	9	5	4	2	0	1	1	0	1	0	0	0	0	0	1	15	5	12	10	9	9	3	6
OUT372	25	17	4	2	0	5	6	10	5	12	3	18	8	12	2	5	10	2	13	26	9	7	15	5	7	5	14	5	3	3	1	0	1	4	3	0	0	1	0	4	3	6	17	10	3	1	8	20	5
OUT373	9	16	0	28	0	6	8	7	5	18	16	8	11	9	1	10	15	7	5	2	5	2	2	4	10	7	17	11	23	2	3	2	121	19	0	1	1	0	0	7	2	30	2	0	124	6	14	7	11
OUT37340	1	1	1	0	0	0	0	0	8	1	2	12	3	0	0	3	0	0	2	3	0	0	0	6	2	2	5	2	0	2	0	0	7	0	6	0	0	0	0	0	2	0	6	1	3	1	1	4	3
OUT374	16	7	12	13	22	6	9	12	31	21	11	2	7	3	4	8	24	10	30	15	25	18	14	7	7	6	7	13	3	5	14	1	18	1	11	3	14	2	23	3	12	37	3	20	21	12	17	42	3
OUT37438	0	0	1	0	0	0	0	0	0	0	0	0	0	0	1	1	12	17	0	2	20	67	24	13	10	5	0	73	22	158	36	6	0	4	1	0	0	0	0	0	0	0	0	0	1	39	0	2	33
OUT37451	0	0	30	0	8	4	0	17	0	5	4	6	0	79	2	0	4	5	0	0	3	0	1	0	0	1	2	2	0	0	0	4	3	0	15	51	5	0	0	21	1	2	4	3	1	3	1	4	0
OUT375	263	14	24	3	63	39	118	70	89	39	55	27	61	14	9	43	14	8	34	54	21	17	25	47	13	31	69	14	14	5	3	1	27	1	1	1	49	0	78	8	27	12	30	21	25	5	39	21	53
OUT376	17	0	4	26	6	16	5	1	5	14	17	3	1	1	6	6	14	18	28	18	13	9	13	14	3	33	14	7	12	14	3	1	30	1	0	0	20	0	7	6	18	21	18	15	4	5	21	11	14
OUT3763	1	14	0	2	22	9	11	41	6	0	3	1	8	21	1	13	2	4	14	7	1	1	7	9	4	9	4	3	2	1	1	2	6	2	16	0	0	18	0	0	9	23	3	15	7	0	10	9	10
OUT377	4	1	0	0	14	6	0	0	0	0	0	5	0	0	0	0	7	0	8	0	1	0	0	1	0	3	1	1	0	0	0	0	0	0	85	112	85	337	223	43	1	2	8	1	0	2	5	0	0
OUT378	17	25	14	17	0	28	26	15	29	32	30	0	31	0	1	6	14	1	22	17	3	9	8	3	5	11	20	5	8	0	1	0	4	5	57	17	43	36	0	3	2	18	3	21	24	23	68	19	20
OUT379	27	27	15	21	26	18	19	49	8	25	29	32	29	15	22	22	30	15	52	37	12	24	20	22	3	24	26	10	12	7	2	1	2	0	21	20	0	0	0	0	20	45	20	29	13	15	27	26	11
OUT3795	52	129	29	79	76	128	116	34	116	26	72	26	49	7	12	18	41	24	66	54	51	28	48	47	39	72	194	48	290	18	11	9	1368	226	1	0	40	1	2	2	70	118	95	72	1603	104	69	68	97
OUT38	105	107	29	76	40	58	92	43	64	73	84	51	44	89	68	65	105	88	116	142	115	68	58	58	40	128	122	70	68	64	41	16	109	17	27	46	11	98	0	6	100	145	127	114	97	106	88	382	50
OUT380	4	27	4	19	22	13	25	23	22	0	1	6	15	1	0	0	0	1	1	2	1	0	1	0	1	4	8	1	0	0	0	0	10	0	0	0	0	0	0	0	7	0	6	5	1	1	23	8	12
OUT381	16	0	0	12	0	2	5	14	0	0	2	10	8	2	1	5	16	7	18	20	4	5	14	2	4	7	19	5	11	1	0	0	9	0	11	24	0	70	0	13	17	29	17	39	1	0	5	0	12
OUT382	22	2	15	10	5	9	10	3	0	0	4	1	12	22	10	7	17	4	14	8	21	18	23	11	17	17	27	20	3	1	3	1	0	0	0	67	23	84	1	4	12	25	20	28	5	1	13	9	13
OUT38298	2	0	0	0	0	0	0	0	7	12	13	1	0	0	1	3	2	0	14	8	1	3	3	1	0	2	7	1	2	3	1	0	0	0	0	23	0	0	0	0	0	5	2	2	1	1	2	5	9
OUT383	5	6	4	10	19	10	5	6	13	8	1	17	12	11	8	7	9	5	8	21	8	1	7	3	8	10	5	16	12	6	5	6	3	6	5	0	3	2	2	7	7	8	6	7	16	10	10	21	13
OUT384	8	0	7	0	0	13	8	9	9	10	12	7	8	17	1	2	0	0	4	4	3	2	9	2	4	3	13	2	1	0	0	0	2	0	0	1	45	51	43	0	5	15	1	6	5	1	4	6	2
OUT385	28	21	10	24	51	16	17	57	1	97	16	29	7	53	5	15	15	22	33	20	12	12	15	10	6	14	19	19	15	15	3	2	10	2	0	0	1	0	11	0	11	29	17	35	6	17	8	7	23
OUT386	0	1	0	0	0	0	16	38	0	0	13	0	0	22	4	10	5	12	17	20	12	5	12	12	7	6	22	6	12	1	0	0	1	0	0	0	0	0	0	1	10	30	2	3	1	0	1	0	1
OUT3869	18	1	0	0	0	4	0	0	0	7	4	0	0	0	2	2	12	1	2	8	0	4	3	11	0	2	22	3	2	2	1	0	6	5	0	0	0	49	0	0	1	3	0	0	1	13	3	1	0
OUT387	6	21	1	5	4	1	4	0	13	5	9	13	4	1	1	0	8	1	0	0	0	2	7	1	1	0	2	2	0	0	0	0	2	0	72	0	0	0	33	2	0	9	3	4	8	5	18	9	7
OUT388	31	7	3	18	3	9	24	15	25	2	13	4	3	9	5	9	17	17	20	9	6	7	4	16	6	29	14	11	2	6	9	2	11	7	16	1	10	0	1	0	18	19	17	9	18	8	15	13	8
OUT389	19	3	19	18	49	18	25	12	29	16	0	2	16	9	6	8	15	6	22	11	4	13	15	29	9	15	22	11	8	9	4	8	4	6	30	1	0	0	0	0	13	25	11	30	36	33	41	52	28
OUT39	61	55	27	109	66	153	148	39	117	71	70	47	42	38	23	39	69	34	54	52	54	61	35	65	49	60	147	52	254	3	10	9	978	194	25	31	29	0	1	0	42	96	76	51	1174	161	58	108	168
OUT390	10	10	9	8	2	7	21	38	9	18	10	15	12	3	1	6	8	4	5	6	1	2	0	0	2	5	0	1	1	1	0	0	4	2	20	68	0	56	43	8	5	7	8	0	1	3	12	2	18
OUT39030	6	6	0	4	0	16	2	0	12	0	5	0	13	0	0	0	0	0	0	0	0	1	2	0	0	1	1	1	12	0	0	0	14	1	1	0	0	0	0	9	3	2	0	6	54	8	3	4	2
OUT391	8	2	2	13	13	1	0	0	3	1	0	1	0	0	0	2	2	0	0	0	0	2	0	2	2	1	1	1	8	1	2	7	18	10	0	0	3	0	0	4	0	0	0	0	4	7	10	11	4
OUT3913	0	30	0	10	3	11	0	0	9	0	16	0	0	0	1	5	10	8	6	17	15	3	7	9	0	1	2	3	3	1	0	0	0	0	0	0	0	0	0	0	10	22	3	2	5	0	4	7	0
OUT39188	0	0	8	7	0	1	0	1	5	0	7	1	4	0	3	0	9	1	10	10	9	2	4	6	5	1	4	7	0	0	0	0	0	0	0	0	1	0	10	0	0	15	5	5	5	0	2	2	0
OUT392	0	8	3	3	21	12	20	5	10	6	3	3	0	12	2	0	3	1	6	5	0	3	2	0	0	2	10	2	0	0	1	0	9	0	1	0	0	0	0	0	3	5	11	5	7	1	1	6	2
OUT393	25	8	11	23	1	24	46	27	23	12	16	20	23	1	8	19	44	15	55	39	22	23	27	17	13	22	33	10	7	29	15	6	21	2	0	1	71	0	23	5	17	53	24	28	27	10	19	91	12
OUT394	6	0	8	4	0	6	12	0	0	15	5	1	7	0	5	2	5	9	14	6	16	13	2	9	6	14	2	7	3	1	0	1	0	0	0	0	0	0	0	0	10	17	14	11	0	0	0	1	10
OUT39423	5	28	6	6	6	21	15	0	19	10	4	7	8	10	0	0	9	0	12	5	4	0	1	1	2	2	7	1	0	0	0	0	0	1	0	0	0	0	0	0	1	4	6	3	4	0	9	4	2
OUT395	17	20	4	11	4	0	9	47	13	2	11	11	8	0	4	6	7	5	10	17	9	4	12	6	2	13	9	3	7	4	0	2	3	0	0	1	1	53	0	0	8	10	27	9	20	2	2	10	0
OUT396	9	1	0	5	9	8	8	0	2	8	16	1	2	0	0	3	1	2	3	4	2	0	2	1	1	4	2	6	2	1	0	1	0	4	19	0	0	0	0	0	1	12	3	4	1	0	1	11	15
OUT397	20	38	31	13	56	12	25	67	48	70	44	43	11	48	2	8	24	5	31	11	28	17	10	14	13	21	27	6	11	13	9	4	21	13	0	0	0	0	0	0	16	25	12	23	25	12	18	16	25
OUT398	23	7	11	29	35	23	52	33	31	13	30	13	38	11	3	11	3	2	26	14	9	13	8	10	6	7	20	13	7	0	3	0	14	3	30	2	2	0	1	1	6	18	16	26	22	11	22	23	19
OUT399	9	11	7	18	0	6	1	0	7	13	5	15	6	3	1	3	7	14	6	12	4	4	9	6	2	7	14	5	14	9	0	1	52	17	0	3	15	0	0	5	15	9	3	7	61	4	3	6	5
OUT39916	2	2	0	2	0	5	0	1	0	0	0	0	0	0	0	0	0	0	2	0	0	0	5	0	1	0	0	1	0	0	0	11	0	34	2	0	0	0	0	0	0	3	0	3	3	0	1	0	0
OUT39921	0	0	0	0	0	0	0	1	11	9	0	0	0	0	0	3	5	4	9	0	3	4	1	2	1	0	3	1	1	0	2	0	0	1	0	0	1	0	26	0	2	15	5	7	3	0	4	15	0
OUT4	41	14	39	11	8	20	19	17	5	32	2	22	7	79	151	17	641	836	24	489	1260	2834	1885	468	202	154	59	4226	1080	12427	1831	505	58	216	9	8	11	0	11	5	4	7	27	13	1027	3908	4281	132	1898
OUT40	6	1	8	0	11	3	0	3	0	1	0	0	2	0	1	0	0	0	2	0	0	197	0	2	1	1	0	0	3	1	2	54	1	454	1	0	2	0	0	19	0	0	0	0	6	4	3	1	1
OUT400	13	1	7	4	0	1	0	0	0	0	2	0	0	0	3	1	12	10	8	6	4	0	1	3	1	1	11	2	7	9	7	1	12	0	0	0	0	0	0	1	8	10	3	7	7	10	3	3	2
OUT4002	24	5	1	0	0	2	11	21	1	0	8	0	0	1	1	0	5	1	6	5	0	2	7	4	2	1	14	1	1	0	1	0	3	0	4	22	10	32	0	3	1	22	2	5	6	5	7	5	0
OUT4003	0	0	3	0	0	13	7	28	1	0	0	12	0	1	7	0	2	1	0	3	9	3	0	2	1	3	3	3	0	0	0	0	0	0	0	0	14	0	41	17	1	6	2	13	0	3	2	1	0
OUT401	15	1	21	0	22	10	0	22	0	16	8	49	13	12	0	1	3	1	1	0	1	0	0	0	0	0	0	1	2	3	2	1	21	0	0	0	18	125	0	1	0	2	0	0	1	11	26	10	5
OUT4016	10	19	0	13	0	1	8	0	5	0	10	9	9	0	0	1	7	3	8	12	4	6	7	8	4	4	19	11	4	1	4	0	7	0	5	0	0	0	22	10	19	5	5	9	3	9	4	1	12
OUT402	28	42	19	22	48	16	28	21	15	0	4	34	12	9	2	2	21	9	11	16	5	3	7	9	2	7	8	11	6	5	1	1	22	5	1	2	0	0	0	0	12	30	27	12	25	6	12	7	23
OUT403	25	0	11	11	9	8	26	32	0	8	13	0	5	1	13	3	14	20	17	10	16	11	13	11	7	16	15	15	13	1	3	3	28	0	4	3	0	1	9	0	9	29	17	20	9	18	17	10	10
OUT404	34	13	21	20	0	6	19	47	21	30	13	0	23	0	0	0	6	4	0	0	0	6	1	7	0	7	0	4	1	0	0	2	0	0	14	0	0	22	0	0	0	0	0	0	13	9	19	20	5
OUT405	7	0	0	2	0	4	5	0	14	1	1	0	14	18	5	1	6	4	12	5	6	0	8	11	4	3	4	0	2	5	1	1	3	0	0	1	0	0	0	0	4	2	10	4	17	5	8	20	0
OUT406	5	31	52	13	69	16	16	26	4	77	12	69	0	6	2	2	0	2	11	3	5	0	3	1	5	7	4	0	6	1	4	0	2	0	0	0	0	0	0	0	0	14	0	4	2	4	6	6	0
OUT407	11	0	2	0	1	4	0	2	3	1	0	1	1	6	2	3	1	0	6	4	0	2	1	5	1	0	1	0	0	3	3	2	20	3	1	0	0	0	0	0	10	8	4	3	19	2	5	26	16
OUT4078	15	8	0	0	1	0	0	0	8	0	2	3	0	0	1	4	2	3	4	5	5	3	2	6	0	6	3	2	4	2	0	3	7	0	0	0	0	94	0	0	2	6	5	5	0	0	3	6	9
OUT408	13	0	0	0	0	7	0	1	0	0	4	0	1	0	3	3	0	5	6	7	0	1	1	2	2	4	7	7	3	3	0	2	4	3	8	0	0	0	2	0	6	2	11	3	20	5	11	21	1
OUT409	37	32	26	38	30	7	25	109	10	57	12	39	36	44	5	5	14	3	13	3	0	5	4	7	0	7	9	2	8	22	1	9	18	4	0	1	0	0	0	0	7	10	7	12	2	1	5	6	11
OUT41	186	100	78	121	56	139	77	134	76	131	92	143	78	39	58	93	146	132	220	211	105	105	111	110	63	132	214	96	100	91	45	17	157	15	18	21	18	125	68	99	104	193	229	147	131	110	135	378	89
OUT410	10	12	3	42	38	1	16	0	0	28	10	22	4	1	4	6	19	10	19	30	22	13	6	16	9	10	15	16	9	1	0	0	5	0	0	0	0	0	0	0	12	12	16	10	4	2	6	3	8
OUT41026	1	13	6	3	1	5	7	2	0	0	7	0	6	0	3	11	7	8	11	14	9	9	10	4	4	9	13	8	16	0	2	3	0	2	0	0	1	0	0	0	10	13	10	6	8	1	11	21	2
OUT411	16	1	4	0	0	32	15	0	8	0	3	27	3	1	1	2	7	1	0	5	0	4	1	2	2	4	17	0	4	0	1	0	16	2	100	0	0	0	0	3	3	5	12	3	8	3	5	2	10
OUT41145	31	2	0	1	0	1	21	0	3	0	1	1	8	0	2	0	3	1	3	6	5	0	2	1	1	1	3	0	5	1	1	0	1	2	1	0	24	0	0	2	0	14	0	1	5	2	0	1	0
OUT41178	8	1	1	16	0	4	1	23	5	0	2	16	10	0	1	4	3	1	2	7	2	3	1	10	0	1	1	0	2	6	1	1	1	0	12	8	5	0	0	0	11	1	3	1	3	7	7	7	0
OUT412	9	0	17	5	0	4	9	39	0	0	0	0	8	4	14	18	20	4	28	18	13	0	9	13	2	12	7	5	11	0	0	0	0	0	0	0	0	0	0	0	3	10	3	11	1	0	5	0	4
OUT41261	2	39	17	22	15	39	22	1	15	65	15	0	56	0	0	0	0	0	1	1	1	0	2	2	0	6	4	1	2	0	2	0	11	0	7	0	25	0	0	24	2	0	1	0	14	0	4	6	24
OUT413	8	15	2	8	13	7	36	0	1	19	8	0	4	0	3	10	2	6	26	8	2	8	8	9	3	12	31	10	0	0	0	0	8	2	0	0	0	0	0	0	7	39	23	4	10	0	9	4	13
OUT414	61	12	0	1	24	15	19	85	15	0	8	31	31	12	0	4	1	4	15	7	2	1	6	2	1	2	8	3	1	0	0	0	7	2	0	0	0	0	0	1	14	5	13	15	3	0	13	12	16
OUT415	9	15	0	20	0	1	12	15	0	19	5	5	2	0	8	1	19	11	15	18	6	9	8	11	6	8	12	15	2	0	0	0	0	0	0	0	0	0	0	0	1	17	3	6	0	0	3	0	0
OUT4150	0	10	0	1	5	2	0	0	6	0	0	0	0	0	0	1	9	6	14	0	4	3	0	2	0	7	2	4	4	0	2	0	3	0	0	0	0	0	1	2	1	10	4	9	0	0	2	2	1
OUT4158	6	0	1	12	0	17	8	71	9	20	1	1	4	1	4	4	7	6	15	19	16	3	10	6	9	19	13	3	8	0	1	1	6	1	1	27	2	1	35	0	21	5	7	8	3	7	7	2	39
OUT416	0	0	0	0	0	0	0	0	0	0	0	0	0	0	0	0	0	0	0	0	0	0	0	0	0	0	0	0	0	0	0	19	4	0	0	0	0	0	0	0	0	0	0	0	0	0	0	0	0
OUT417	0	3	1	0	0	0	0	0	0	0	0	0	0	0	6	0	0	0	4	0	0	0	0	0	0	0	0	0	0	0	0	50	0	1	0	0	0	0	0	0	0	0	0	0	0	0	0	0	0
OUT418	0	0	0	10	8	5	3	0	11	2	3	1	0	0	3	4	11	9	17	11	1	8	2	0	3	2	7	5	3	2	0	0	7	0	0	0	0	0	0	0	0	13	4	8	1	0	3	2	6
OUT4185	1	0	0	0	0	8	25	0	7	0	12	0	3	0	3	0	12	3	0	10	1	5	9	4	1	1	2	4	2	0	0	0	16	0	0	0	0	0	0	0	1	2	0	11	2	6	2	0	0
OUT419	9	1	4	33	46	31	21	96	27	36	39	31	12	19	18	36	45	40	68	29	45	25	27	39	22	25	71	27	23	5	18	2	17	1	0	0	0	0	0	0	41	88	77	74	5	21	12	11	3
OUT4191	6	0	0	0	0	10	4	0	13	0	4	0	3	0	3	0	2	0	0	10	2	1	2	0	2	0	3	3	2	3	0	1	4	0	0	0	0	0	0	0	0	7	1	10	1	14	2	10	5
OUT42	14	8	12	25	49	26	13	45	7	21	20	33	11	56	18	17	36	21	34	67	17	33	16	204	40	116	54	34	2899	843	3576	56	13	1131	0	0	0	0	0	2	37	25	47	39	14	386	18	11	666
OUT420	0	19	1	11	10	16	19	0	13	16	8	9	8	26	4	8	14	9	25	16	21	17	14	10	7	5	21	12	11	1	2	0	12	0	1	0	0	0	14	0	7	10	28	10	7	1	8	5	4
OUT4209	0	9	0	0	0	1	7	0	0	0	3	0	2	0	0	0	0	0	1	0	0	0	0	0	0	0	2	2	0	0	1	0	0	0	42	180	32	223	71	16	0	7	0	0	2	0	0	0	9
OUT421	0	0	46	0	1	20	0	10	17	0	12	0	15	6	2	6	8	1	31	4	4	1	1	1	1	2	1	1	4	4	0	1	8	0	10	77	1	66	65	0	0	6	7	7	0	14	21	1	2
OUT422	55	12	1	5	0	10	38	20	15	17	12	14	13	17	9	3	20	5	4	24	6	1	13	7	9	1	11	13	1	1	5	1	19	3	9	0	0	59	34	2	10	28	4	5	9	8	7	2	22
OUT423	5	18	10	26	30	3	9	8	10	2	13	5	1	40	2	5	15	10	7	24	21	1	5	15	5	21	24	14	8	3	1	4	1	0	0	1	0	0	0	0	12	29	21	17	4	5	11	18	5
OUT424	17	13	3	36	35	13	56	45	0	12	10	9	36	12	29	30	39	46	69	58	36	33	43	22	14	53	31	36	25	0	2	0	7	1	38	171	14	172	59	4	61	101	44	27	9	10	19	11	23
OUT42440	5	0	6	3	14	0	18	5	7	11	3	6	0	0	0	1	4	0	1	4	2	2	2	4	2	0	4	0	5	3	0	0	2	0	0	0	0	0	0	0	1	1	0	0	4	2	1	0	0
OUT425	13	0	0	0	14	11	16	21	0	0	2	0	11	0	0	1	0	1	6	0	0	0	3	6	0	1	5	2	0	0	0	0	0	0	0	1	1	0	0	0	6	4	1	0	7	0	6	4	1
OUT4252	10	5	0	3	6	9	7	24	0	9	15	0	1	0	4	14	13	18	10	22	10	10	6	14	7	22	13	10	10	0	2	2	0	1	0	0	10	0	0	8	16	20	32	15	13	3	8	5	3
OUT426	20	15	28	28	13	19	4	8	41	49	23	11	24	2	6	26	33	11	62	59	20	14	21	7	11	17	34	32	16	8	4	11	13	1	14	1	1	60	0	0	19	37	35	18	23	15	23	38	26
OUT427	6	6	0	4	21	1	3	19	0	0	8	0	4	3	4	2	13	15	11	20	12	20	5	12	9	7	15	5	3	13	6	5	15	1	0	0	0	0	0	0	9	18	12	18	5	6	6	13	5
OUT428	7	0	0	7	0	6	11	0	18	9	1	9	0	16	8	16	7	6	0	10	3	1	0	0	0	0	0	7	9	0	7	8	17	3	6	7	0	0	0	1	5	2	4	10	1	3	14	25	5
OUT4285	5	0	0	1	0	1	15	0	26	0	2	0	11	22	3	2	0	0	10	16	8	5	8	1	0	8	13	3	1	8	0	0	11	0	0	0	0	0	0	0	0	14	0	9	0	10	6	0	6
OUT429	1	3	19	16	27	12	2	46	0	7	6	33	3	20	0	1	3	6	4	1	7	0	0	1	1	2	4	0	2	0	0	0	0	0	1	0	0	0	0	0	7	1	0	2	4	4	3	3	7
OUT4294	0	0	3	1	16	0	9	0	0	0	1	0	0	4	0	1	9	1	5	7	1	3	1	0	1	7	14	5	4	0	0	0	0	3	1	0	14	0	0	0	4	15	12	4	1	5	2	14	2
OUT4299	0	0	0	0	0	0	0	31	11	0	6	1	1	1	0	3	13	11	3	1	8	4	6	2	1	10	8	7	1	0	2	0	0	0	12	0	0	0	0	0	4	7	6	0	0	10	0	9	1
OUT43	120	117	177	189	263	49	73	308	118	181	35	163	57	182	8	7	16	31	76	21	12	13	18	27	5	14	48	18	12	41	34	21	102	14	0	0	0	0	0	0	35	40	29	19	40	42	25	36	29
OUT430	3	12	20	32	15	7	5	57	5	9	5	37	6	23	4	3	3	4	20	5	1	8	8	3	1	0	12	4	6	11	5	6	5	1	3	0	0	0	0	0	5	7	10	5	7	10	3	3	9
OUT4300	2	16	0	3	13	17	6	0	17	0	0	0	0	0	0	3	5	0	11	5	1	2	5	1	0	1	1	4	3	0	0	0	0	0	13	0	16	0	0	0	2	0	9	9	3	1	4	2	1
OUT431	10	1	0	0	0	0	0	0	0	2	0	1	0	12	2	0	0	0	1	3	0	0	0	0	0	0	1	1	1	2	8	1	18	0	0	0	1	0	0	0	0	4	0	2	19	10	4	21	0
OUT432	1	1	0	7	0	3	1	0	0	0	1	0	0	0	0	0	0	0	0	1	0	0	0	0	0	0	3	0	1	2	1	0	0	0	0	0	1	0	0	0	0	0	0	0	0	0	0	0	0
OUT433	17	6	3	22	43	13	20	0	15	6	20	0	16	10	3	3	10	5	10	13	7	9	3	1	4	9	15	3	3	0	0	1	0	1	28	131	24	0	7	18	19	13	22	8	7	13	46	16	31
OUT434	0	12	1	18	0	4	13	0	0	17	0	4	12	12	4	0	19	3	10	16	3	6	1	4	1	10	24	9	1	4	1	0	1	0	9	0	1	0	0	0	9	10	5	7	0	61	15	3	0
OUT43457	0	0	0	15	0	10	0	7	14	1	18	0	17	18	9	11	2	11	4	1	15	9	22	12	0	14	12	4	20	0	0	1	13	1	0	0	0	0	0	1	12	22	20	22	3	0	7	0	8
OUT435	26	16	79	20	0	43	58	12	53	69	27	67	24	0	14	22	12	58	28	24	24	24	23	5	6	19	18	29	20	6	1	14	40	4	0	0	0	0	0	0	34	27	29	69	19	35	50	27	28
OUT436	0	30	5	0	0	38	32	0	0	0	18	0	14	7	7	5	5	6	14	13	0	3	10	0	0	5	3	9	9	0	1	0	3	1	0	0	0	0	0	0	6	3	15	1	4	0	13	0	17
OUT437	19	18	12	22	28	18	28	21	39	47	7	65	18	14	4	10	15	15	58	9	8	13	13	13	9	34	10	16	22	4	9	5	23	3	26	1	0	0	1	1	17	49	36	22	13	13	18	141	12
OUT4378	4	3	0	3	0	0	6	0	8	0	6	9	0	0	9	15	5	4	13	1	4	2	3	3	2	9	8	13	0	0	0	0	0	0	0	0	0	0	0	0	8	5	7	6	6	0	1	3	4
OUT438	1	0	16	0	24	2	3	0	22	1	0	1	7	1	7	13	22	17	21	19	28	10	11	11	7	7	10	15	20	0	0	0	0	0	0	0	0	0	0	0	3	54	37	15	2	11	15	9	21
OUT439	9	16	14	20	34	20	7	37	12	15	5	10	1	9	4	0	10	2	12	4	5	5	2	0	2	3	2	4	2	2	3	0	30	3	0	0	0	0	0	0	2	14	1	5	12	0	1	4	4
OUT4392	9	1	17	0	1	9	7	1	0	15	13	17	9	2	7	1	9	7	15	11	6	8	0	2	5	7	16	11	2	3	3	0	1	0	10	0	0	0	64	0	15	10	2	4	11	0	13	12	12
OUT44	15	1	52	1	1	10	3	0	9	21	19	9	1	35	79	0	4	2	3	5	0	1	316	0	7	4	1	3	4	5	570	4507	8	338	1	0	1	0	1	54	0	5	1	5	11	2040	46	7	160
OUT440	19	14	14	18	11	0	5	7	21	23	2	10	0	10	0	1	3	0	1	6	6	1	6	1	2	1	10	1	0	2	3	0	1	0	0	26	1	0	0	0	2	7	0	4	3	1	0	8	0
OUT4409	5	0	1	1	4	4	0	0	0	0	1	0	1	0	0	0	2	0	0	1	0	0	23	2	6	0	6	11	5	25	21	30	19	16	0	0	0	0	0	0	2	2	5	0	0	1	1	0	0
OUT441	11	0	1	0	21	4	0	0	0	0	0	0	0	0	0	1	5	3	5	16	15	0	0	7	3	9	4	4	4	3	1	4	5	5	0	0	0	0	0	0	5	14	2	3	8	10	13	51	0
OUT4414	13	6	100	3	1	8	3	0	6	0	0	0	0	43	1	0	0	1	4	0	0	1	0	0	0	0	2	4	2	0	0	1	0	0	0	0	12	0	0	0	0	0	7	1	2	0	1	0	0
OUT44190	0	0	0	30	39	5	25	0	0	0	14	0	22	1	9	4	1	10	16	2	0	8	0	5	0	2	4	8	3	0	0	0	0	0	0	0	0	0	0	39	2	13	3	17	0	0	5	12	12
OUT442	12	4	7	6	30	5	22	5	3	28	7	5	6	34	10	13	35	13	20	10	34	6	23	26	10	16	32	17	13	0	4	0	18	0	18	0	10	42	1	0	17	32	20	10	3	7	1	3	5
OUT443	15	12	0	12	16	12	4	1	6	13	8	22	4	27	3	3	14	7	15	22	12	9	10	11	8	11	17	6	7	2	0	0	0	0	6	1	0	0	0	0	27	41	18	7	15	1	6	6	2
OUT44326	9	13	0	2	0	0	13	5	1	7	1	18	4	9	1	4	8	8	4	6	2	6	3	2	0	6	4	2	5	0	4	1	0	0	2	1	0	0	0	0	5	9	4	2	1	1	5	2	1
OUT444	15	2	11	0	6	14	3	0	2	0	4	8	15	2	9	1	1	7	17	5	11	11	1	1	7	6	16	6	6	4	5	2	12	4	11	0	28	53	0	0	3	12	12	26	6	15	18	20	4
OUT445	0	0	0	0	0	0	0	0	0	0	0	0	0	0	0	0	0	0	4	0	0	0	0	0	3	0	0	0	0	0	0	0	0	0	0	0	0	0	597	0	0	0	0	0	0	0	0	0	0
OUT446	80	0	6	8	0	2	45	7	11	36	7	1	11	0	1	9	3	6	0	12	13	0	12	3	0	7	21	0	0	3	0	0	0	0	1	0	0	0	0	0	0	8	13	4	14	2	7	3	6
OUT447	18	14	9	3	18	5	4	10	9	22	17	5	0	12	0	10	8	4	22	7	6	2	7	6	6	12	19	10	5	6	2	1	1	0	0	1	0	0	0	0	11	22	23	19	0	1	6	18	5
OUT4473	4	13	32	43	13	11	11	0	18	7	37	8	18	20	5	11	26	20	35	24	14	6	11	2	7	12	17	10	8	6	5	3	30	3	11	1	1	0	0	0	18	33	19	21	13	13	22	29	9
OUT4478	15	6	5	24	4	9	18	48	10	27	16	9	4	0	6	13	8	8	25	28	17	9	9	9	7	20	26	8	7	7	0	6	19	2	16	1	0	85	0	0	15	16	23	12	9	2	13	16	0
OUT448	30	30	12	52	33	25	36	30	13	28	41	19	9	36	2	1	5	0	12	3	4	5	4	2	2	6	13	5	1	7	6	2	23	1	18	0	0	2	27	2	24	16	9	14	18	2	15	13	32
OUT4483	4	0	1	9	1	1	11	1	15	1	5	1	1	3	0	3	0	3	8	2	4	2	5	1	1	4	9	2	1	1	1	1	2	2	15	0	50	2	0	0	7	2	7	0	8	5	11	6	2
OUT4489	4	16	0	6	6	9	5	0	0	0	1	7	11	0	3	17	7	6	28	22	10	3	6	10	6	10	3	12	4	0	1	0	0	0	0	0	0	0	0	3	12	13	7	18	0	2	5	4	2
OUT449	1	15	1	17	1	20	5	22	27	37	11	16	2	7	10	3	23	15	25	22	13	3	20	3	4	16	12	11	9	2	3	0	0	0	10	0	38	0	52	3	9	10	9	11	8	1	1	1	0
OUT45	26	15	15	44	55	27	9	0	21	60	21	11	21	10	367	11	40	20	79	50	26	12	21	17	21	23	35	22	25	10	10	246	42	8	19	0	40	42	2	1	14	42	29	16	31	958	126	30	28
OUT450	13	0	3	11	2	10	3	56	1	0	2	14	13	4	4	1	8	14	16	20	8	6	16	8	1	11	14	3	5	8	2	2	23	1	10	0	1	32	0	0	9	16	20	10	0	7	4	35	11
OUT451	0	0	0	0	11	6	0	0	4	0	1	0	0	17	0	1	4	3	13	6	0	1	0	3	1	8	7	2	2	7	0	4	7	0	0	0	0	0	0	0	1	5	0	9	7	14	1	31	0
OUT452	8	29	7	9	8	22	2	39	17	38	2	15	9	1	1	16	12	8	12	19	14	7	7	13	7	28	27	19	8	8	6	1	10	1	0	1	34	0	1	0	5	16	19	8	12	1	6	2	19
OUT453	61	24	1	15	4	24	42	23	23	43	8	6	37	15	6	7	51	4	13	47	10	13	20	20	9	24	20	11	17	0	1	5	0	2	27	31	0	2	0	8	44	17	25	14	17	6	7	14	5
OUT454	26	8	17	0	10	0	0	5	0	12	8	13	0	20	0	2	6	4	1	1	0	3	28	25	28	0	1	5	1	16	15	12	19	10	0	0	13	0	0	0	3	7	1	0	1	3	4	14	2
OUT455	7	8	11	20	0	8	11	10	6	0	3	33	9	17	1	0	0	0	2	1	0	0	4	0	3	7	1	0	0	1	1	0	0	0	0	15	9	45	0	6	5	10	0	4	0	1	8	2	0
OUT456	6	5	12	15	27	11	8	116	44	26	14	42	9	14	3	5	5	15	6	3	4	4	14	2	3	2	14	7	3	10	0	4	7	6	0	0	0	0	0	0	1	3	5	13	9	9	1	5	4
OUT457	9	43	22	26	19	9	47	62	34	49	38	25	6	11	23	27	55	50	28	47	27	27	35	30	12	38	50	22	28	17	15	7	43	7	9	42	0	219	17	5	45	28	67	46	23	23	50	120	12
OUT4573	3	0	5	3	0	8	5	0	3	1	1	6	5	0	4	0	5	6	4	6	2	0	8	5	2	3	12	8	1	0	0	0	4	0	0	0	0	0	0	0	8	8	4	0	7	6	6	2	4
OUT458	40	2	8	10	16	26	25	21	20	5	21	13	30	1	14	13	14	7	27	20	12	16	16	10	7	11	20	2	11	18	2	0	5	0	2	84	52	88	79	31	4	15	8	19	18	12	19	10	36
OUT459	3	12	11	17	18	12	7	12	15	0	5	32	17	17	9	9	22	10	32	18	7	5	17	23	4	34	24	9	17	4	4	5	3	0	1	0	0	2	0	0	14	3	14	33	0	0	10	19	8
OUT46	111	220	76	90	158	142	169	167	146	134	108	189	138	151	11	11	11	15	53	23	13	28	29	16	9	16	28	48	10	8	8	1	25	12	111	328	83	259	209	44	11	44	49	27	73	23	48	67	109
OUT460	0	0	7	9	1	5	0	44	1	19	20	0	5	0	3	4	11	16	15	25	4	8	6	27	5	7	17	15	4	10	6	5	10	9	0	0	0	0	0	0	10	42	17	24	12	8	11	57	20
OUT461	5	8	8	3	37	5	6	1	8	11	0	6	11	0	0	0	0	3	0	0	1	1	2	3	0	0	2	1	4	3	1	2	4	0	0	0	0	0	0	0	3	0	5	1	1	3	2	0	5
OUT462	27	51	18	14	60	22	23	25	10	40	11	21	11	32	3	0	12	3	8	4	3	2	0	7	1	3	9	8	7	0	0	0	24	3	1	41	0	24	37	10	1	9	7	4	26	0	1	4	5
OUT4620	8	7	0	13	0	1	10	0	1	0	3	15	6	5	0	0	6	6	13	2	4	7	6	1	2	0	6	1	1	1	0	0	6	1	0	0	0	49	0	0	4	5	1	8	4	4	1	12	1
OUT463	0	0	0	15	7	6	0	0	0	1	9	4	6	0	1	4	8	3	20	1	1	11	2	10	2	2	3	5	3	0	0	0	0	1	6	0	37	0	0	0	8	5	15	0	4	0	1	2	3
OUT4637	21	19	9	0	10	11	18	0	16	0	9	0	16	13	7	14	14	5	9	1	13	3	7	2	2	10	14	2	4	4	0	1	20	2	16	43	21	0	0	2	5	4	6	11	1	0	14	8	3
OUT464	2	13	7	18	0	7	0	45	5	12	1	8	0	34	1	3	3	2	1	3	2	1	4	3	3	11	3	10	1	5	0	1	16	1	0	0	0	0	0	0	3	3	1	5	1	1	6	2	5
OUT46454	5	0	1	0	2	8	3	0	3	4	1	7	0	3	2	1	3	2	3	6	7	2	5	3	0	0	5	2	4	0	0	2	8	0	0	0	0	16	11	0	0	10	8	5	2	0	0	8	3
OUT465	0	0	0	0	0	0	8	8	0	0	0	0	4	0	2	4	5	0	4	9	0	3	1	2	4	4	4	1	0	0	0	0	14	1	9	38	0	28	0	0	0	1	8	28	0	3	5	0	0
OUT466	9	16	0	24	44	22	4	33	10	11	4	22	9	0	11	9	27	23	24	18	16	8	28	15	13	26	35	7	10	21	3	1	32	11	1	0	0	0	0	0	24	58	25	34	11	13	12	70	9
OUT46675	2	0	0	0	3	4	13	17	3	3	0	13	12	13	24	2	3	3	8	5	0	3	5	12	0	2	5	0	57	6	1	241	10	14	0	11	0	0	0	0	8	8	2	5	5	5	13	9	13
OUT46699	2	0	0	0	0	0	1	0	0	0	0	3	0	0	152	113	0	7	4	0	1	2	5	23	6	1	4	0	11	5	31	0	1	40	0	0	0	0	0	0	0	1	3	3	0	0	1	0	0
OUT467	18	2	0	14	0	6	7	0	4	19	12	1	8	0	1	1	4	3	0	14	2	6	11	2	2	3	10	18	4	0	5	0	0	0	0	0	0	0	1	0	3	6	5	12	17	3	13	4	6
OUT468	19	1	0	11	0	4	13	0	4	7	2	7	5	3	0	3	1	6	6	12	0	0	7	0	0	5	6	5	2	2	10	0	8	0	0	0	0	0	0	0	1	1	0	3	4	9	9	15	2
OUT46806	22	0	1	18	0	6	17	0	2	0	1	0	10	1	1	0	5	8	8	14	2	4	0	9	6	8	6	4	7	2	3	4	33	1	8	0	0	38	0	0	12	13	5	9	16	8	17	6	7
OUT469	7	11	6	28	0	7	2	0	63	10	14	7	0	11	3	3	3	2	4	2	4	3	1	5	1	5	9	12	6	3	0	1	6	1	0	0	0	0	0	0	7	14	6	12	3	2	13	5	3
OUT47	115	147	295	181	214	87	169	308	140	300	92	227	117	157	22	14	22	9	55	11	9	12	15	25	10	11	55	14	41	10	1	2	17	7	450	13	14	49	591	178	8	28	37	30	102	21	60	29	99
OUT470	16	17	4	21	26	1	8	0	0	0	0	0	11	14	3	10	11	5	19	0	2	4	5	7	2	0	18	1	5	0	0	0	0	0	0	0	0	0	0	0	4	14	6	12	0	0	0	2	0
OUT4707	28	0	1	28	2	23	21	1	33	0	36	31	8	2	0	5	0	2	4	10	4	5	4	8	2	2	11	2	4	1	3	1	4	4	0	1	3	0	0	0	8	19	9	8	40	20	34	42	31
OUT471	93	0	0	0	0	23	17	1	5	0	5	0	0	0	0	1	2	2	15	2	13	8	7	2	0	2	17	1	6	1	1	0	0	0	0	0	1	0	0	0	18	26	0	0	0	1	13	3	16
OUT472	5	13	0	23	14	1	14	1	24	0	0	22	1	0	4	10	7	0	9	38	16	7	4	7	2	5	20	4	8	8	6	0	15	4	15	15	2	0	26	11	18	7	13	16	6	2	8	15	3
OUT4723	0	25	0	0	0	8	0	41	0	0	0	0	0	0	23	7	11	5	23	10	1	4	9	0	10	14	3	13	2	1	0	0	0	0	0	0	0	0	0	0	3	4	4	0	9	0	0	5	0
OUT473	40	6	9	7	2	9	12	4	0	5	13	3	6	23	0	6	12	4	15	11	6	11	9	13	3	25	12	7	4	17	7	2	31	5	6	0	0	0	0	7	9	3	15	4	8	11	12	6	7
OUT474	1	0	0	14	0	4	0	0	0	0	2	0	0	0	1	8	11	8	20	6	5	4	5	12	11	7	10	6	11	3	0	1	5	1	4	22	5	0	0	0	5	16	9	19	0	1	1	9	6
OUT475	12	0	0	1	0	0	0	0	0	1	3	0	5	2	1	1	3	2	6	2	2	0	2	1	0	6	7	1	0	6	1	1	0	3	6	0	0	0	0	15	3	8	3	2	2	0	3	2	0
OUT4755	12	0	11	10	6	8	23	6	12	0	1	8	27	39	2	11	16	9	9	18	12	8	5	2	2	17	13	13	6	1	3	2	11	0	0	1	1	0	16	1	17	22	8	19	5	1	2	11	16
OUT476	10	5	11	7	9	11	17	48	3	29	8	3	0	3	4	8	0	8	13	11	4	8	6	6	2	10	10	5	3	0	1	0	10	3	15	76	10	0	91	11	2	17	7	51	10	22	12	3	13
OUT477	2	6	17	37	1	22	20	3	10	24	15	11	18	0	0	0	13	2	3	2	6	6	4	4	4	21	7	6	4	0	0	0	0	0	1	0	0	57	0	6	4	3	26	12	24	13	27	3	12
OUT4777	94	76	50	100	111	131	134	90	150	44	75	59	93	51	17	23	50	74	53	45	52	36	47	49	55	42	147	50	163	19	11	10	552	148	32	35	23	15	27	0	44	68	57	65	741	74	106	66	111
OUT478	7	0	0	18	0	12	7	32	6	0	2	5	0	1	0	4	4	6	21	30	3	10	3	9	2	15	27	4	11	0	0	0	0	0	0	0	0	30	0	0	8	18	10	16	0	0	3	0	1
OUT479	6	0	0	2	0	0	31	0	4	0	8	15	0	0	0	6	0	0	0	3	0	0	0	0	2	1	0	2	0	0	0	0	0	0	0	0	0	0	0	0	1	0	0	0	0	0	7	0	1
OUT4796	10	2	0	5	5	23	16	0	3	9	12	16	6	1	3	10	10	8	16	9	9	3	11	5	0	10	22	7	6	4	1	1	5	1	0	2	0	1	4	0	2	13	9	6	8	8	16	5	6
OUT48	111	129	90	93	188	40	109	253	75	184	45	156	59	127	5	18	17	22	54	26	24	25	24	42	18	29	26	12	9	44	32	5	103	9	0	0	0	1	0	0	17	44	22	29	39	44	10	34	37
OUT480	3	0	0	29	0	7	9	1	7	5	0	1	0	0	8	4	22	8	24	27	6	3	7	6	5	8	20	6	12	0	0	0	0	1	0	0	12	0	0	0	19	14	6	26	6	6	7	0	1
OUT481	0	20	2	13	25	6	4	19	7	6	2	11	4	1	1	3	13	6	32	11	2	8	14	5	2	6	19	10	10	3	0	0	0	0	10	24	11	0	0	0	8	15	3	19	7	0	5	5	4
OUT482	0	35	0	4	4	7	2	0	0	11	0	0	1	6	0	0	1	5	0	4	3	5	3	0	3	0	2	0	0	0	2	0	0	0	0	0	0	0	0	0	0	2	0	5	0	3	5	1	3
OUT4821	12	16	14	0	0	9	9	0	0	0	0	0	0	0	0	0	1	7	5	3	4	0	0	1	2	6	3	3	0	0	3	0	0	2	0	0	0	0	0	0	0	0	2	7	5	0	7	0	6
OUT483	3	0	2	0	0	5	7	0	0	23	4	18	0	0	4	3	5	3	3	3	1	1	6	2	2	0	22	7	0	0	3	0	0	0	19	20	1	0	58	0	6	8	13	0	0	3	3	6	0
OUT484	6	20	25	4	0	16	10	0	17	68	0	1	13	0	6	3	11	7	4	18	12	4	5	4	4	5	3	2	1	1	1	1	0	0	9	0	0	0	0	0	2	5	2	10	0	5	6	5	17
OUT4841	1	12	1	0	0	8	6	51	0	35	19	0	1	0	1	3	0	0	2	3	0	2	7	4	0	0	4	2	1	1	0	0	3	0	0	0	0	0	0	0	4	5	4	1	5	0	0	1	6
OUT485	12	32	37	26	7	40	30	96	51	23	15	3	43	10	1	9	9	14	29	19	9	9	11	6	3	20	50	9	11	17	3	1	17	3	0	42	0	162	0	0	5	15	25	12	34	2	22	32	14
OUT486	5	1	0	3	3	2	22	23	1	4	0	8	1	3	7	2	1	8	1	13	1	5	10	5	7	3	22	7	4	6	1	2	14	1	0	0	0	0	27	0	18	7	10	9	13	7	8	2	8
OUT487	8	0	0	1	0	4	0	19	4	0	5	0	3	0	0	2	0	3	0	7	1	3	0	0	0	1	3	0	0	0	0	0	0	0	11	0	0	0	0	0	0	3	0	4	7	5	4	6	0
OUT4871	14	1	0	0	1	3	14	7	4	0	7	19	3	5	4	0	0	8	9	1	2	0	1	5	0	2	11	2	1	1	0	0	0	0	0	0	0	1	52	0	5	1	8	4	16	0	6	2	0
OUT488	6	10	13	35	10	0	5	33	8	0	1	0	4	2	1	10	5	5	21	30	7	6	9	5	3	4	18	9	5	11	4	8	5	1	0	0	0	0	0	0	20	31	11	17	4	11	12	18	0
OUT48830	11	10	0	9	1	6	4	0	4	1	6	17	0	0	0	0	5	8	4	5	4	2	2	5	0	1	4	7	5	0	1	0	0	0	15	1	0	0	0	0	7	14	0	8	5	37	16	8	21
OUT489	15	19	4	14	0	14	6	9	12	11	3	26	5	13	9	6	14	13	15	15	12	4	12	10	8	5	29	5	7	7	2	4	12	4	1	2	0	0	0	1	3	25	25	6	7	3	14	27	14
OUT49	261	97	15	140	129	242	165	39	133	54	159	80	101	111	94	45	68	56	98	105	31	26	35	36	14	48	76	30	28	8	254	22	42	654	2	1	3	0	0	26	46	118	77	55	115	3356	100	61	238
OUT490	0	9	36	20	0	0	17	0	7	0	0	0	0	0	1	11	13	10	27	30	11	0	5	6	9	13	16	12	3	6	4	0	20	1	0	0	0	0	0	0	6	23	18	22	16	10	12	76	0
OUT4902	1	2	0	1	3	0	0	0	2	0	5	14	6	0	0	2	2	2	3	6	3	3	1	4	6	11	3	2	0	0	1	0	3	0	0	0	0	0	0	0	3	11	3	0	4	3	8	3	0
OUT491	13	0	14	17	15	21	2	0	1	26	8	11	6	0	9	14	25	9	33	25	15	20	35	10	3	19	37	19	16	0	1	0	1	4	1	0	71	0	0	32	30	22	35	25	8	1	6	0	19
OUT492	14	3	11	0	1	17	0	64	0	5	7	1	20	6	3	0	5	1	3	10	2	1	1	4	5	2	5	1	0	0	1	1	0	0	10	60	15	0	0	5	11	7	3	4	3	3	4	8	7
OUT4924	5	2	4	10	31	8	9	14	2	1	2	31	0	3	4	3	6	1	8	7	5	12	9	8	0	11	19	4	6	1	7	1	2	0	7	155	29	19	128	4	3	21	4	6	3	9	8	3	4
OUT493	0	12	16	8	2	4	27	2	7	0	0	38	7	0	9	7	8	5	12	8	0	2	3	5	8	5	2	9	8	1	0	0	0	2	12	0	1	0	1	0	7	14	7	13	10	0	5	1	6
OUT494	0	8	0	0	0	3	4	0	29	0	9	0	6	0	2	0	0	1	5	2	0	3	0	0	2	0	0	0	1	0	0	0	0	0	0	0	0	0	0	0	6	1	0	0	0	22	12	0	10
OUT495	17	23	8	11	0	31	9	7	9	15	0	0	0	2	2	8	7	9	13	13	2	10	7	9	4	11	21	11	4	0	7	2	15	7	0	24	15	0	42	0	14	29	10	7	14	8	7	28	17
OUT496	15	0	15	0	0	11	30	1	17	0	0	0	4	0	0	4	7	7	8	5	3	2	6	9	2	0	2	1	1	0	2	21	7	1	1	0	0	0	1	0	5	23	6	7	5	7	10	5	0
OUT497	31	5	29	12	37	62	81	45	17	18	6	22	12	19	44	13	10	16	30	17	35	10	18	15	9	27	16	11	25	16	12	1	66	5	15	0	42	73	4	0	18	37	47	22	33	12	34	35	11
OUT498	55	46	6	29	55	39	14	40	25	42	27	20	34	0	24	25	37	34	36	42	21	31	33	21	9	33	88	36	18	18	31	5	20	14	44	42	15	0	13	0	47	88	33	28	57	20	21	125	58
OUT499	21	0	2	0	0	3	5	26	0	0	0	0	4	0	1	2	5	10	2	3	1	1	4	4	1	7	7	4	1	2	0	2	0	1	0	1	1	1	0	0	3	0	0	1	1	0	2	11	0
OUT5	83	51	71	55	54	54	38	86	27	53	37	58	24	57	1620	8539	6073	8943	134	110	17608	10471	5150	3849	1289	1550	3049	12838	7456	5308	5482	19097	1035	13678	59	47	43	2	2	96	14	39	25	86	3115	3874	102	26	2577
OUT50	49	206	78	105	134	152	139	145	78	177	65	91	150	110	15	7	20	17	50	37	23	13	19	12	9	22	21	29	14	17	3	7	48	2	38	214	321	142	421	31	39	63	24	33	71	29	60	73	93
OUT500	12	0	1	6	12	3	0	12	4	0	1	4	2	0	13	13	8	12	26	36	15	11	17	4	2	12	25	8	6	0	4	1	0	1	0	0	12	0	0	0	8	5	22	8	2	1	3	4	2
OUT501	28	10	25	12	20	16	10	43	7	3	42	0	30	6	3	13	23	17	40	54	23	7	9	16	7	24	48	15	10	12	6	0	25	5	1	0	10	1	75	7	27	59	30	27	20	13	16	14	21
OUT502	12	9	1	7	0	3	4	0	0	7	0	14	2	14	7	1	7	5	5	8	1	2	3	8	0	4	11	1	1	1	5	0	0	1	1	0	0	0	0	0	21	18	7	7	4	9	10	0	20
OUT5029	2	9	0	8	1	4	5	19	18	0	4	0	4	17	2	2	7	3	22	22	7	5	8	4	5	4	10	1	5	1	0	1	0	0	0	0	0	0	0	9	9	12	23	6	6	0	4	3	1
OUT503	7	6	0	13	0	11	6	11	9	0	0	0	1	1	0	0	1	0	0	4	2	3	0	0	2	0	14	0	0	2	0	1	2	0	0	0	0	0	0	0	1	9	4	3	18	1	16	4	3
OUT50313	1	8	0	0	0	0	7	0	0	0	2	0	0	0	2	2	1	1	6	4	0	7	3	3	2	1	5	3	1	0	0	0	0	3	44	144	104	306	160	40	8	1	4	6	0	0	1	6	0
OUT504	7	23	18	7	30	19	25	21	3	25	19	1	15	2	1	1	4	1	10	2	1	8	1	3	3	3	4	3	2	0	0	0	0	0	24	38	2	0	0	0	1	4	9	4	6	8	22	13	2
OUT50497	10	0	5	8	2	1	13	0	0	0	7	13	0	0	2	2	12	1	13	17	3	1	0	5	1	6	10	4	4	1	0	2	7	1	1	0	0	0	14	1	5	17	11	4	6	2	4	6	3
OUT505	35	8	16	26	1	10	9	2	21	32	8	18	12	27	1	10	13	13	7	6	7	7	3	16	2	8	9	6	5	1	1	0	2	2	29	105	1	0	0	7	13	14	11	20	17	7	13	10	17
OUT506	2	8	1	7	0	6	0	0	0	0	0	1	3	12	0	0	2	0	12	0	0	1	1	3	4	0	0	2	0	6	0	1	12	2	6	0	0	0	0	0	2	0	0	1	1	11	5	13	0
OUT507	53	34	9	10	21	64	46	18	53	21	9	46	29	16	9	3	26	9	28	19	22	8	14	15	7	14	28	15	7	6	4	1	17	1	33	156	71	67	76	12	17	34	22	11	24	16	17	22	21
OUT508	24	15	1	8	32	12	1	30	8	3	6	13	1	5	2	5	4	8	21	8	5	17	13	11	6	8	14	11	12	14	5	0	39	4	25	0	28	22	19	0	16	21	13	11	15	15	16	34	18
OUT5088	24	4	5	12	9	3	11	19	0	0	3	0	11	12	2	4	13	8	16	15	3	2	1	11	0	4	16	6	8	4	2	2	30	1	0	0	0	1	0	4	9	6	20	15	13	6	16	19	3
OUT509	0	0	0	0	0	0	8	0	0	0	0	0	0	0	0	0	0	0	0	0	2	1	0	0	0	2	0	0	0	3	1	0	12	0	0	1	0	71	0	0	0	0	0	1	0	4	2	6	0
OUT51	241	311	385	356	527	135	229	958	217	529	151	328	156	494	38	39	73	60	139	80	69	74	70	65	43	77	101	59	39	107	54	35	208	50	1	2	2	0	1	0	81	167	107	89	105	146	53	95	77
OUT510	15	22	1	18	18	10	10	24	9	12	11	1	3	4	4	4	4	2	23	7	11	9	4	9	3	6	12	0	6	5	2	2	13	0	59	1	0	1	2	1	8	25	8	12	11	1	10	3	0
OUT511	1	0	15	6	11	0	14	1	0	0	3	13	5	1	1	0	6	0	0	6	1	1	0	2	6	8	7	4	4	1	2	0	0	2	0	39	0	0	0	0	1	6	6	8	6	1	4	6	2
OUT512	1	0	0	0	20	0	0	0	10	8	3	1	0	0	4	0	9	2	0	3	2	0	1	2	1	3	4	1	0	1	0	3	5	0	7	0	0	0	1	0	3	0	1	0	9	2	8	4	7
OUT513	0	0	14	11	19	3	0	38	2	28	2	29	2	16	2	1	1	1	0	5	2	5	2	2	1	2	1	0	0	2	1	5	0	1	0	0	0	0	0	0	0	0	1	3	3	1	4	0	9
OUT514	0	0	0	0	0	7	0	12	0	0	1	0	0	0	4	2	8	12	15	8	2	2	8	1	2	5	2	5	10	0	0	0	1	0	0	0	0	0	0	0	5	8	14	2	8	0	2	5	11
OUT515	5	21	0	8	0	4	19	0	1	29	0	9	0	0	2	0	1	2	3	4	2	6	0	0	6	0	1	1	1	1	0	0	8	0	9	0	0	0	0	0	0	2	13	5	5	8	1	1	9
OUT5150	19	26	5	0	22	0	8	24	4	19	3	10	5	3	3	6	10	6	21	4	6	11	6	11	2	6	18	5	3	2	0	1	3	1	0	0	0	17	0	0	12	10	7	4	1	1	3	17	5
OUT516	2	0	19	9	32	57	3	0	0	35	3	0	29	1	11	10	10	8	2	2	1	9	10	7	1	0	5	3	0	10	0	0	0	0	0	0	1	0	0	0	0	10	15	2	9	4	14	10	3
OUT517	1	28	1	1	0	3	8	0	0	0	0	4	0	1	1	1	3	4	7	14	4	1	7	2	1	6	10	0	7	5	1	1	2	0	0	0	6	1	0	0	0	2	6	1	1	3	7	9	1
OUT518	5	0	0	12	8	2	0	0	3	0	2	2	9	10	1	13	1	2	0	4	4	2	3	4	0	2	1	0	1	0	0	5	13	2	0	5	0	1	1	0	3	4	1	3	4	3	10	16	2
OUT519	17	10	6	15	26	9	14	1	10	0	3	15	10	24	6	5	11	11	14	15	14	11	7	2	9	14	19	19	13	8	4	0	26	4	2	1	32	32	0	2	12	15	9	20	10	3	26	8	22
OUT52	2	20	23	31	10	28	13	15	7	19	10	45	8	7	9	5	14	15	14	6	22	7	13	10	12	34	42	11	12	77	61	39	222	54	10	1	10	0	5	0	18	29	16	18	84	128	56	119	26
OUT520	0	0	0	0	0	0	0	0	0	0	0	0	0	0	0	0	0	0	0	0	0	0	0	0	0	0	0	0	1	0	0	0	6	1	0	0	0	0	0	47	0	0	1	0	0	44	2	0	0
OUT5205	0	0	0	0	3	0	0	0	0	1	1	0	0	0	0	0	0	0	0	0	0	1	0	0	0	0	0	0	0	22	24	5	30	5	0	0	0	0	0	0	0	0	0	0	16	11	10	11	3
OUT521	7	19	1	14	1	0	4	35	9	19	5	16	3	0	5	9	7	14	13	8	12	7	12	9	1	4	10	13	10	2	0	0	0	0	0	37	0	0	0	6	12	15	5	17	1	1	2	0	4
OUT5217	21	18	22	26	23	14	56	53	12	37	28	9	24	25	12	7	29	10	42	34	13	16	26	12	11	13	14	9	14	8	10	0	11	0	3	2	28	65	8	4	25	40	24	22	16	13	17	25	26
OUT522	32	8	9	14	19	7	3	27	7	18	3	17	7	10	1	7	2	6	7	0	5	1	1	3	0	0	2	2	0	7	1	2	10	0	0	0	0	0	0	0	2	8	3	0	5	2	6	4	0
OUT523	0	7	2	0	0	0	29	0	0	0	0	0	0	0	0	6	5	7	5	1	6	4	9	11	3	0	13	5	3	0	4	0	6	0	0	0	0	0	0	0	5	6	5	8	5	6	1	0	7
OUT524	13	14	1	1	11	20	11	3	0	7	17	22	26	5	11	2	8	3	22	16	3	6	3	0	4	11	23	9	6	7	7	3	6	2	20	0	0	2	0	1	7	8	11	25	20	14	19	14	11
OUT525	0	0	0	0	0	4	0	0	9	0	0	0	0	0	1	2	6	5	7	4	6	1	3	2	4	2	11	2	5	2	3	0	4	1	0	0	0	0	1	0	3	2	10	3	17	6	3	19	0
OUT526	6	11	1	3	7	7	23	0	6	0	11	19	11	0	7	1	1	7	6	8	2	2	9	14	4	4	11	4	2	1	1	1	17	1	2	7	1	0	0	0	5	8	18	8	5	1	8	2	5
OUT5268	4	0	8	0	8	0	0	0	1	0	7	0	0	0	0	3	16	3	10	5	5	9	0	3	0	3	13	8	5	0	4	0	0	5	0	0	0	1	0	0	7	1	12	0	4	0	6	6	0
OUT527	0	11	0	8	0	6	2	0	0	0	6	5	0	8	4	3	8	7	5	6	4	11	7	14	1	3	9	1	4	0	0	1	0	1	0	1	1	0	0	0	15	19	6	5	1	2	2	5	0
OUT528	171	10	7	13	28	13	29	20	34	8	34	33	18	9	6	9	24	3	8	17	15	15	8	12	13	17	22	3	11	0	0	0	0	3	0	0	0	3	1	0	25	10	7	5	18	5	19	10	12
OUT5286	0	13	0	0	0	9	6	9	2	0	0	10	0	3	0	11	6	4	8	14	4	0	5	5	0	3	6	1	1	0	0	0	0	0	0	0	0	0	25	0	7	19	17	11	0	1	0	3	1
OUT529	17	14	8	15	0	1	0	0	0	14	7	9	7	0	5	1	6	9	0	4	7	3	2	3	2	7	5	5	5	0	1	0	21	1	8	62	0	38	0	4	10	3	2	14	12	15	6	16	5
OUT53	107	98	58	162	87	98	82	172	81	122	58	76	81	56	49	50	141	110	185	159	133	65	125	101	46	77	206	103	45	24	25	14	112	12	17	34	27	27	31	5	86	212	155	144	53	49	102	244	87
OUT530	0	0	11	0	18	6	1	0	0	0	10	7	0	0	6	0	8	4	10	3	4	6	0	5	0	2	4	4	0	1	2	0	1	0	44	157	14	195	115	6	2	4	1	3	0	4	4	0	2
OUT531	1	12	0	51	0	1	0	0	0	22	0	23	17	0	10	16	24	15	22	6	6	16	9	7	9	21	10	15	16	0	0	0	39	0	0	0	0	0	0	0	13	16	33	28	8	0	6	5	10
OUT532	1	7	0	13	0	6	9	0	9	0	2	2	0	8	1	2	1	2	1	5	2	1	1	5	1	6	7	0	5	55	1	0	0	0	0	1	0	0	42	0	3	0	4	12	0	0	1	4	9
OUT533	29	9	0	7	2	3	8	40	11	8	4	9	9	20	11	14	24	13	24	13	7	10	11	14	12	11	30	12	8	3	6	0	1	1	10	22	1	0	1	0	2	10	16	10	12	4	21	7	18
OUT534	50	10	10	9	27	16	34	28	17	36	13	25	14	0	14	5	17	12	24	22	18	20	7	21	11	6	23	15	7	5	3	1	3	2	0	2	3	1	40	0	13	36	38	18	17	1	10	12	7
OUT535	3	11	4	13	4	10	8	2	12	1	7	9	7	0	3	4	25	11	25	18	6	8	10	8	5	15	19	7	16	6	6	2	6	8	9	0	23	0	0	0	12	31	6	19	7	3	1	14	8
OUT536	29	42	1	19	2	50	21	14	55	4	35	13	36	40	1	13	36	20	6	2	14	8	16	19	10	6	19	8	14	15	4	5	11	4	21	109	60	109	5	12	9	11	15	4	26	26	24	19	8
OUT5360	1	0	0	0	2	3	0	0	6	0	1	1	0	0	0	2	2	1	5	5	2	0	1	6	0	3	1	1	0	1	4	3	2	0	0	0	0	0	108	13	4	1	3	1	2	0	1	12	0
OUT5368	0	1	0	0	0	2	0	0	0	0	0	13	0	0	0	3	0	1	0	0	0	0	0	0	0	0	0	1	0	0	0	14	9	0	0	0	0	0	0	0	0	0	0	2	1	0	0	0	0
OUT537	26	1	12	33	18	19	12	32	15	2	7	1	7	21	6	7	3	15	28	27	6	17	7	6	3	13	16	5	7	3	8	1	1	1	0	0	0	2	2	1	6	17	31	13	20	22	11	33	23
OUT538	97	49	55	30	119	55	81	71	31	7	44	49	53	31	29	32	47	33	63	40	25	25	36	43	26	33	72	53	27	6	5	1	57	0	28	16	49	1	62	1	22	85	28	46	39	21	28	12	45
OUT5389	0	0	6	19	0	6	2	0	5	1	0	0	7	0	0	0	1	9	11	7	5	0	12	7	4	8	11	13	0	3	3	2	8	3	0	0	0	0	0	0	11	22	19	9	2	14	15	29	7
OUT539	15	14	34	6	8	10	20	37	9	9	12	13	16	20	3	3	9	13	10	13	19	13	4	11	3	3	8	2	6	3	6	2	23	7	20	22	1	27	42	18	7	9	22	13	7	12	21	10	2
OUT5397	0	0	4	20	1	24	2	0	11	0	8	0	2	0	2	1	1	6	5	4	0	4	1	1	0	4	8	1	1	0	0	0	0	1	0	0	0	0	0	0	0	11	0	5	4	0	4	2	4
OUT54	107	66	56	141	130	120	99	79	117	116	80	135	79	122	91	104	151	174	273	267	143	128	132	156	91	171	231	142	109	20	14	3	32	8	2	1	8	0	48	10	159	254	194	195	65	30	89	85	66
OUT540	0	21	9	14	0	0	0	5	0	26	0	8	0	3	0	1	0	4	6	5	0	1	0	3	0	3	4	0	1	0	3	5	15	0	0	0	0	0	0	0	0	0	0	0	0	0	3	2	0
OUT541	4	30	23	7	9	36	13	1	59	34	7	26	7	24	13	19	28	16	41	24	31	31	14	17	11	28	31	13	8	2	2	0	0	0	0	0	0	0	0	0	25	16	13	22	7	4	4	16	14
OUT5412	6	3	0	17	0	6	1	14	17	7	9	1	21	5	0	8	0	0	0	1	1	0	4	0	0	5	3	3	2	0	4	1	0	0	0	0	0	0	0	0	3	0	7	1	10	34	14	6	1
OUT54140	27	86	11	57	25	54	76	0	61	34	71	46	21	18	10	33	48	36	40	63	28	27	34	13	10	19	33	36	23	9	9	5	51	7	14	26	4	52	17	24	27	58	43	52	35	24	62	48	50
OUT542	72	25	0	39	15	18	8	0	17	11	15	0	13	5	0	19	13	8	19	15	7	4	6	1	3	11	10	6	3	0	0	0	0	1	0	0	0	0	2	0	14	7	15	4	7	1	4	11	17
OUT54240	0	0	0	0	0	5	0	0	0	0	0	4	0	0	59	1	3	1	1	0	0	8	42	1	1	25	0	1	1	4	2	6	0	0	4	0	0	0	0	19	0	0	0	0	1	21	0	1	28
OUT543	1	4	0	1	10	15	52	0	33	17	7	11	6	10	1	1	6	0	3	10	4	0	3	4	0	0	1	1	2	1	0	0	0	0	15	0	0	0	0	20	1	2	3	10	0	0	1	7	9
OUT544	8	15	22	12	4	1	0	23	0	18	0	19	0	14	0	0	0	0	0	1	0	0	0	0	0	0	0	0	0	0	0	0	0	0	0	0	1	0	0	0	0	0	0	0	0	0	7	0	0
OUT545	7	16	9	21	23	23	30	31	25	24	16	14	34	16	0	0	0	1	0	3	0	0	1	0	0	0	14	1	1	0	0	0	0	1	25	60	1	47	14	1	0	0	5	6	16	37	30	6	3
OUT546	0	9	0	0	0	21	0	0	8	27	0	12	5	0	4	2	3	9	11	20	5	4	3	5	2	7	9	3	7	0	0	0	0	0	0	0	0	1	0	0	9	16	9	6	3	0	10	0	0
OUT547	0	0	0	0	64	0	5	0	0	1	0	1	1	0	0	0	0	0	0	0	0	1	2	0	0	0	0	1	0	12	8	7	24	2	0	0	0	0	0	0	0	3	2	0	4	9	52	27	0
OUT548	4	0	1	24	1	12	0	6	0	9	5	0	0	3	3	3	5	5	24	8	3	4	8	5	2	5	5	11	3	0	0	0	0	1	5	0	0	0	0	0	2	12	19	3	2	0	2	2	5
OUT549	5	0	0	1	0	0	2	0	0	4	13	13	5	33	0	2	3	2	8	3	2	0	1	8	1	5	0	0	0	1	0	0	0	0	0	0	0	0	0	0	0	2	3	0	8	8	0	10	0
OUT55	236	43	26	41	65	61	69	26	100	89	55	85	39	51	35	44	54	41	82	99	54	56	40	54	37	72	74	47	43	60	41	34	130	16	17	49	31	36	67	16	44	81	68	69	82	65	99	442	56
OUT550	0	13	1	0	1	32	22	0	38	3	43	29	21	0	12	18	50	9	29	24	17	19	10	18	9	6	23	19	13	4	2	3	0	0	3	0	0	0	1	210	15	47	14	22	21	5	10	12	6
OUT551	23	8	15	18	0	9	27	4	6	10	2	27	3	5	0	1	0	0	7	4	7	4	2	1	0	7	5	0	2	1	3	0	14	2	0	1	0	0	1	1	12	8	8	6	10	7	14	3	4
OUT5519	7	13	0	2	1	0	9	0	0	0	9	0	0	0	2	9	1	2	2	2	11	3	3	3	1	2	0	3	5	1	0	0	3	1	0	0	0	0	0	0	10	12	11	8	0	0	2	5	6
OUT552	0	0	12	18	2	10	4	30	1	9	0	0	0	3	0	1	7	0	3	3	0	0	2	0	2	1	0	1	2	1	1	1	1	1	7	0	0	63	0	0	0	17	0	4	2	0	2	1	2
OUT553	16	0	0	13	0	0	6	0	0	0	0	0	0	6	1	0	0	0	1	12	0	0	0	0	0	1	11	3	0	1	4	3	0	0	0	0	0	0	0	0	5	7	0	0	2	0	8	7	2
OUT554	16	15	2	9	0	17	5	0	4	8	35	28	29	3	2	9	14	4	10	0	3	5	8	6	3	6	6	9	4	0	0	0	0	1	7	0	44	0	1	1	5	2	14	10	5	10	6	1	10
OUT555	4	0	0	1	6	1	3	36	0	1	1	0	11	17	3	9	2	4	9	9	0	10	6	11	3	0	9	4	0	2	0	3	0	5	10	39	0	7	0	5	2	3	5	4	4	6	5	0	0
OUT556	3	19	6	11	2	0	10	0	5	1	2	10	1	8	0	0	8	0	6	2	6	2	0	1	3	0	5	3	0	14	0	0	1	0	0	0	0	0	0	0	2	3	2	2	0	0	3	0	3
OUT557	0	13	0	7	25	1	11	0	15	0	7	12	1	7	2	1	10	11	8	28	8	2	20	11	5	8	25	11	2	5	1	0	2	7	0	14	30	0	0	0	11	8	15	11	15	3	7	24	1
OUT558	7	0	0	2	23	3	16	0	0	0	8	0	0	0	2	5	0	7	8	4	4	5	5	2	2	11	18	0	1	0	0	0	0	0	44	1	10	26	0	0	1	5	7	5	4	2	7	7	5
OUT55849	1	0	0	4	0	0	6	0	8	0	6	4	3	0	1	0	0	1	8	9	9	1	1	1	1	2	4	3	5	1	3	0	0	1	1	0	0	0	0	0	2	8	1	3	1	0	0	3	1
OUT559	0	0	0	17	0	1	8	0	0	7	0	0	3	0	5	5	5	9	17	9	4	11	4	5	1	7	2	7	21	0	4	1	0	3	0	0	0	0	0	0	6	12	16	15	0	0	0	0	5
OUT56	20	8	4	23	13	38	31	1	19	26	27	13	29	8	3	5	7	2	11	11	8	6	6	4	0	5	4	4	2	11	2374	220	6	1059	0	0	0	0	2	12	12	17	7	6	7	434	30	21	47
OUT560	15	12	4	7	0	13	20	0	5	0	12	1	4	7	0	0	7	0	1	0	0	0	1	1	0	4	1	0	0	1	0	0	0	0	0	52	1	0	0	0	0	3	0	3	2	3	6	4	13
OUT561	8	0	0	4	20	1	10	0	12	13	0	21	1	0	1	0	3	5	9	3	3	6	0	6	0	14	8	2	4	3	0	1	0	0	0	0	1	14	0	0	0	1	5	8	2	0	5	9	11
OUT562	25	21	30	15	26	44	40	16	26	1	20	18	30	3	2	14	20	14	26	22	11	7	11	11	10	12	30	6	10	4	10	7	34	4	12	42	56	37	6	6	29	29	28	32	23	19	24	27	12
OUT563	26	23	0	12	0	0	2	0	3	0	0	0	3	0	0	0	2	0	1	6	2	1	1	6	0	0	4	0	1	4	3	0	5	4	0	0	0	0	0	0	0	4	0	0	8	7	3	6	0
OUT564	24	44	29	16	34	23	21	22	26	27	9	20	31	32	209	1	9	3	10	5	10	6	2	3	16	7	11	10	2	6	2	26	11	1	82	7	23	0	799	27	11	20	43	16	15	3	1	6	1
OUT565	0	0	0	3	0	0	1	0	0	0	0	0	0	0	2	1	0	0	0	0	1	0	0	0	0	0	0	0	0	12	2	4	12	3	0	0	0	0	1	5	2	4	0	0	7	4	6	10	1
OUT5650	17	8	6	5	1	15	0	10	14	10	0	0	15	9	2	2	5	6	18	36	3	5	13	13	0	8	11	3	7	8	0	1	6	1	1	2	1	0	0	0	19	12	24	5	4	2	8	20	15
OUT5659	12	14	2	2	18	15	9	26	2	7	2	0	10	18	2	7	14	5	14	22	6	0	6	9	0	5	12	6	9	3	1	4	7	1	0	18	5	38	0	0	6	9	3	9	10	2	18	33	1
OUT566	6	0	0	8	0	16	12	17	6	4	0	9	1	3	0	1	1	1	3	7	6	5	3	3	2	0	4	3	6	2	0	0	3	3	1	15	0	17	0	7	2	24	7	2	5	7	38	0	0
OUT567	10	1	8	16	28	4	13	46	19	14	6	5	3	18	0	0	3	0	4	2	1	0	2	1	2	0	5	6	0	0	0	1	10	0	0	0	0	0	0	0	0	16	9	6	5	18	10	16	5
OUT568	5	26	8	14	1	23	11	8	5	1	9	0	15	1	4	7	8	4	39	27	13	9	23	10	10	24	28	8	10	3	2	3	24	0	0	1	0	0	0	0	10	40	12	15	0	7	7	3	11
OUT56859	0	0	0	9	1	3	2	0	0	31	3	0	5	0	3	4	11	0	21	3	9	11	2	1	4	8	13	1	4	0	2	2	11	0	2	0	2	0	0	4	2	3	19	17	8	2	4	15	6
OUT569	6	8	5	6	0	7	15	0	4	28	3	40	1	3	2	16	26	7	31	41	20	21	13	17	10	17	22	18	21	7	0	0	4	0	0	0	0	0	0	0	21	20	19	12	0	1	16	0	0
OUT5690	29	4	11	26	13	6	6	0	3	0	15	1	1	3	11	4	19	12	30	9	9	20	8	6	5	7	19	8	12	8	2	3	7	0	1	1	0	0	2	0	4	24	13	7	22	27	34	26	7
OUT56974	10	13	0	25	4	14	8	1	3	46	2	0	16	1	2	0	0	0	31	0	7	2	1	0	1	0	7	1	0	0	0	0	0	0	14	7	0	0	0	4	3	7	6	3	3	1	1	3	8
OUT57	591	193	236	226	451	189	223	450	171	313	166	298	265	176	93	43	80	20	81	78	29	58	53	47	23	65	126	47	58	1341	37	170	151	75	257	502	356	392	524	114	75	115	97	102	223	156	214	171	129
OUT570	0	4	6	18	0	2	11	24	4	0	5	0	5	3	0	3	0	0	5	5	5	5	4	4	1	6	8	2	8	5	5	1	21	1	0	24	10	1	29	0	5	13	5	3	0	3	1	30	4
OUT571	8	3	0	0	25	0	9	1	0	10	0	0	0	0	0	0	0	0	3	0	0	0	0	1	0	0	0	2	2	5	0	3	14	0	0	0	0	1	0	0	0	0	0	0	2	4	14	2	0
OUT5718	14	26	4	57	25	49	9	12	9	16	23	34	11	26	11	17	41	28	80	65	40	33	35	31	20	41	52	40	17	5	2	3	5	4	0	31	16	26	77	0	26	83	66	45	11	18	12	25	21
OUT572	3	0	0	4	0	2	2	0	0	15	8	0	0	14	1	2	8	7	7	4	3	4	0	0	1	0	9	2	3	0	1	0	5	0	64	4	64	119	85	12	11	5	5	3	1	5	3	4	9
OUT5722	34	0	13	0	40	2	15	1	0	0	19	0	11	0	4	6	3	7	3	6	4	1	4	1	1	7	1	2	1	2	1	0	10	1	21	1	26	0	17	9	14	13	13	6	1	0	5	3	2
OUT573	13	4	15	9	25	0	4	4	2	0	4	11	13	39	6	1	1	4	2	5	4	11	1	6	0	4	9	11	3	2	0	0	0	1	19	0	0	0	0	10	5	2	0	7	6	0	14	1	7
OUT574	0	0	0	0	22	0	13	0	1	0	3	0	0	0	0	0	0	0	0	0	2	0	0	1	8	0	0	0	0	0	0	1	0	0	0	0	0	0	0	0	0	0	4	3	10	6	23	0	0
OUT575	3	0	3	0	3	0	0	2	7	0	1	0	1	0	0	1	0	1	0	0	0	0	0	1	1	0	0	0	0	1	0	180	0	1	0	0	0	1	1	0	1	1	35	4	1	2	0	0	0
OUT576	2	22	0	7	49	19	2	1	22	15	19	7	7	1	1	3	9	3	12	8	0	10	5	5	3	7	25	6	4	1	0	3	2	1	11	0	16	6	41	6	7	19	5	2	7	15	10	18	11
OUT577	8	12	10	11	14	7	6	18	15	19	10	10	13	24	7	3	7	14	16	22	4	11	10	14	6	4	9	20	12	20	2	0	15	11	0	0	0	0	1	0	16	17	30	11	17	10	6	14	0
OUT578	20	45	10	5	29	42	14	19	22	11	18	9	16	20	8	7	14	13	23	19	9	4	11	13	2	11	30	11	17	8	3	5	48	9	4	0	0	0	0	0	15	18	13	15	41	6	9	17	14
OUT5784	26	21	1	20	23	38	24	20	13	0	34	15	10	39	3	27	15	26	12	7	21	7	26	6	7	19	36	11	10	0	3	1	15	5	35	72	2	34	3	8	10	32	11	8	11	9	22	14	35
OUT579	0	0	0	0	7	2	5	0	0	3	1	0	0	0	0	0	0	1	3	0	0	0	2	0	0	3	0	0	0	0	0	2	0	0	28	208	98	176	104	13	0	0	6	0	5	0	1	3	0
OUT57902	2	0	3	0	0	4	0	0	9	1	0	0	0	0	89	0	34	0	0	1	0	0	14	1	1	1	0	8	5	36	9	14	1	12	2	0	0	0	0	0	0	0	0	1	0	31	2	0	46
OUT57942	0	1	1	14	12	9	8	1	28	3	8	0	19	0	2	8	12	3	1	3	1	7	5	2	5	9	8	5	6	1	0	0	0	2	0	0	0	1	0	0	12	6	2	1	6	0	6	1	0
OUT57991	7	16	0	13	8	10	19	9	21	0	24	18	6	3	1	4	13	2	20	16	10	17	5	3	3	11	10	5	10	0	2	0	1	0	0	0	0	1	0	1	16	15	22	20	27	16	6	24	13
OUT58	200	225	136	183	110	228	213	334	193	312	130	182	107	113	46	31	58	55	121	85	50	40	95	102	82	48	323	50	89	47	33	35	78	33	17	152	63	150	107	25	51	90	66	63	110	96	147	132	189
OUT580	39	62	30	37	33	93	79	166	68	50	62	143	57	58	3	5	1	6	3	0	0	13	2	1	3	1	5	1	2	5	0	0	12	0	3	0	1	0	21	0	8	3	3	4	19	48	82	17	43
OUT5804	30	0	0	13	13	9	16	0	14	1	10	0	5	0	0	0	8	8	3	2	9	9	3	3	0	4	3	5	2	1	0	0	0	0	0	0	0	0	0	3	8	0	12	9	14	0	5	4	3
OUT581	15	1	3	1	0	0	8	0	5	0	0	5	3	2	2	1	3	0	14	8	7	0	5	5	4	6	3	4	1	7	0	0	2	0	88	136	83	107	110	7	3	3	4	3	8	0	10	50	2
OUT5812	24	0	0	0	7	9	0	0	0	0	0	0	0	0	0	0	2	1	7	5	2	3	4	10	1	7	14	3	0	11	1	0	0	0	1	0	0	0	0	0	7	7	9	11	7	0	0	1	0
OUT58129	7	0	0	0	0	6	0	3	2	1	2	3	0	0	4	0	10	5	7	7	3	6	0	2	1	0	9	4	0	0	2	2	9	1	0	0	0	12	0	0	0	3	12	5	3	16	6	0	4
OUT5819	12	27	7	29	0	6	22	8	5	33	17	8	17	2	7	7	14	18	27	15	10	12	1	20	0	4	20	6	13	6	2	1	12	2	0	0	3	0	0	3	6	22	13	10	18	10	11	13	5
OUT582	0	0	7	5	2	4	0	0	11	0	7	0	0	0	0	3	4	3	3	16	8	4	4	0	6	5	4	2	10	0	0	0	1	0	0	0	0	0	0	0	15	0	2	10	0	1	2	0	6
OUT583	0	12	0	6	0	0	0	23	1	10	7	0	5	1	4	5	8	2	20	5	6	0	10	0	1	3	17	3	4	1	1	1	2	2	0	0	0	0	0	0	10	2	12	10	0	4	9	26	9
OUT584	0	13	15	18	18	8	3	10	4	9	3	0	0	1	4	2	11	3	20	12	4	4	4	7	4	6	1	5	6	1	2	0	6	0	14	51	14	43	1	2	16	13	10	11	5	4	3	6	11
OUT585	25	47	15	78	51	53	38	62	27	32	19	19	29	35	0	0	4	0	7	2	0	4	0	1	0	1	12	5	0	3	0	0	0	0	0	0	1	0	0	0	2	2	7	1	27	9	52	21	20
OUT58533	6	10	0	0	30	0	0	0	0	0	3	28	2	0	3	1	0	14	10	1	1	3	0	12	1	4	3	5	2	1	4	2	10	0	0	0	0	0	0	0	3	18	7	1	8	0	6	19	0
OUT586	1	0	2	0	1	3	0	29	1	7	0	0	0	0	5	2	4	8	3	1	4	1	6	4	3	0	1	0	0	0	3	0	0	2	0	0	0	0	0	1	15	6	13	14	2	8	8	3	0
OUT587	4	0	0	0	11	0	4	7	11	5	6	13	1	0	1	3	13	0	1	4	12	3	5	6	3	7	18	6	4	7	0	3	4	0	0	0	0	0	0	0	5	5	5	8	1	0	0	2	2
OUT5873	11	15	5	6	0	6	15	1	2	6	7	13	16	0	1	1	14	10	23	24	9	12	7	6	5	13	9	9	9	6	3	0	7	0	0	1	1	0	0	1	8	7	26	14	10	10	14	3	8
OUT588	3	7	3	20	9	9	11	33	4	0	2	26	10	17	0	2	0	1	0	1	5	0	3	5	1	0	0	0	1	0	0	0	1	0	16	16	10	18	33	2	3	2	11	4	9	0	14	2	16
OUT589	0	0	0	0	0	3	0	1	2	0	0	0	0	1	0	0	1	0	1	7	0	0	1	3	0	1	8	1	1	0	0	0	0	0	3	54	128	39	120	16	0	0	5	0	0	0	0	0	0
OUT58998	7	6	5	5	1	0	3	7	10	0	0	0	1	0	2	1	0	1	0	0	2	1	0	0	2	1	4	0	0	5	0	0	6	0	0	0	0	0	0	0	1	0	0	1	0	2	1	0	2
OUT59	53	87	48	133	135	126	121	105	122	101	89	123	64	72	49	60	99	78	141	130	90	59	63	96	58	50	149	58	126	22	11	10	467	85	67	10	11	0	0	3	99	145	108	96	559	85	77	110	139
OUT590	26	13	15	23	61	41	31	1	28	59	17	18	41	24	385	6	2	12	30	19	11	6	16	8	2	12	18	8	13	4	1	28	20	0	31	0	23	0	13	19	15	5	5	7	19	7	18	21	13
OUT591	7	25	14	10	12	4	6	17	0	5	4	0	0	5	3	0	7	12	5	1	0	2	1	2	1	1	3	0	2	0	0	0	5	1	0	1	0	0	0	0	2	6	8	3	7	0	1	3	8
OUT592	4	2	9	23	28	12	25	1	20	22	6	4	5	28	5	9	16	16	9	14	10	5	13	12	6	23	9	21	5	0	6	0	12	6	1	0	0	43	0	1	11	40	55	15	21	22	15	55	9
OUT5922	11	5	8	2	44	6	5	17	1	11	7	31	6	10	1	3	0	3	9	0	5	2	0	3	5	2	4	0	7	7	2	0	6	0	0	0	0	2	0	0	1	0	0	0	0	2	2	0	3
OUT593	11	16	0	7	14	35	22	12	10	2	2	15	4	18	0	2	3	3	0	7	1	1	5	5	2	4	2	0	3	0	0	0	10	2	39	0	26	0	0	7	7	5	0	4	1	3	22	2	1
OUT594	21	19	12	20	90	5	29	43	1	17	8	12	16	4	7	5	6	4	25	12	2	3	10	10	0	2	5	7	1	6	8	6	16	8	0	0	5	0	9	0	5	21	8	10	3	13	19	21	1
OUT59424	0	1	0	0	0	0	0	0	0	0	0	0	0	0	3	0	1	22	0	0	2	2	0	2	224	5	3	0	1	16	2	5	0	0	0	0	0	0	0	0	0	1	0	0	0	0	0	0	0
OUT595	7	10	4	15	0	19	0	1	1	3	0	15	0	3	2	1	6	9	26	6	2	1	9	6	2	4	14	3	3	3	1	0	4	0	0	0	28	0	0	7	5	13	17	11	10	1	3	8	1
OUT596	7	0	0	10	1	3	1	68	0	6	0	18	0	0	2	7	1	2	13	32	6	21	3	6	3	14	3	7	7	4	5	0	13	0	0	0	0	0	0	0	16	25	8	7	4	22	2	12	2
OUT597	40	2	18	0	0	20	0	0	0	0	0	1	1	0	1	7	7	4	5	7	6	23	6	9	0	3	3	10	0	2	0	0	0	0	0	0	0	0	0	0	4	3	1	6	7	0	4	6	0
OUT598	36	24	0	8	1	3	6	0	6	46	3	20	23	10	9	2	11	15	4	10	7	4	10	12	1	12	12	5	13	0	1	2	14	1	0	44	2	0	0	0	9	11	12	32	14	5	9	10	2
OUT599	41	0	0	4	10	8	9	1	5	7	11	20	16	1	1	2	8	1	0	14	4	4	2	6	3	5	18	10	3	4	1	0	11	3	8	0	0	0	0	0	10	3	2	12	11	7	25	14	19
OUT6	271	263	153	339	346	363	307	268	227	289	206	237	287	121	125	198	318	249	269	318	158	149	230	194	105	186	304	172	178	464	381	192	1254	239	229	79	175	271	107	72	238	449	244	349	695	769	592	848	313
OUT60	130	36	28	39	12	17	38	11	43	2	21	22	22	33	21	40	51	41	49	78	53	31	34	56	30	43	58	23	27	53	24	10	108	11	127	296	142	475	326	38	25	52	30	52	64	44	56	128	26
OUT600	3	30	5	20	19	4	0	14	43	20	15	60	17	11	15	20	45	34	55	57	53	5	23	14	15	42	50	17	17	6	0	2	1	2	0	0	0	0	0	0	37	50	56	34	5	0	3	15	5
OUT601	1	5	22	16	0	10	10	0	15	0	7	1	10	6	3	5	5	0	7	6	8	4	15	5	2	1	14	7	2	2	11	1	0	0	0	0	0	0	0	0	9	15	1	2	5	1	8	7	18
OUT602	19	25	34	164	45	113	116	123	101	73	43	128	55	23	14	20	61	46	72	63	55	47	49	42	25	44	71	52	40	1	5	4	3	1	50	1	13	137	160	21	38	95	64	55	28	39	57	39	27
OUT603	0	0	4	3	16	6	0	0	4	30	4	17	0	0	3	6	6	10	6	5	3	0	2	9	5	10	3	3	0	0	0	0	0	0	0	0	0	0	0	0	6	8	13	5	1	1	5	1	1
OUT604	13	6	26	40	20	40	57	79	16	45	63	26	62	17	18	6	23	23	32	32	20	10	32	37	11	20	57	15	12	6	1	3	13	2	64	37	35	253	65	1	18	41	40	33	10	24	45	14	28
OUT6045	4	1	0	0	0	3	0	27	1	0	3	0	1	8	1	0	4	0	3	11	6	4	5	3	1	5	2	3	3	0	0	1	1	0	5	1	1	1	0	0	6	13	8	2	0	5	4	7	0
OUT606	13	0	29	10	2	17	19	48	3	17	14	0	7	0	9	10	31	26	21	15	5	11	12	8	6	14	14	18	7	1	0	40	22	2	0	1	0	0	1	0	4	20	3	9	1	0	11	2	4
OUT6065	5	1	0	0	10	16	1	2	5	25	9	5	8	0	1	2	10	0	6	5	7	2	6	3	4	4	10	0	4	1	1	0	6	2	0	0	0	0	0	0	5	12	1	2	8	3	3	6	0
OUT607	49	26	2	24	20	4	38	46	26	1	6	25	37	1	50	40	75	60	95	95	39	83	82	68	40	61	66	46	55	6	0	2	1	10	0	0	0	1	0	0	80	107	82	64	27	0	39	8	59
OUT608	0	0	0	3	16	5	6	56	2	0	10	3	14	0	0	16	13	0	3	5	8	7	5	3	2	3	5	5	0	0	0	0	0	0	0	0	0	0	35	0	5	0	0	1	0	6	0	9	5
OUT6084	0	0	0	0	0	0	0	0	4	0	0	0	5	0	7	8	6	6	2	5	10	7	7	13	0	2	0	5	8	0	0	0	0	8	8	0	0	0	0	0	1	0	0	16	1	8	0	4	0
OUT609	7	0	25	0	16	10	6	2	0	0	2	0	1	12	0	2	2	6	6	25	13	0	13	8	2	6	17	5	18	0	5	0	11	3	0	0	0	0	0	0	6	9	15	8	2	5	2	14	3
OUT6093	19	0	0	4	0	1	0	0	3	12	1	0	3	0	9	5	7	0	28	10	3	7	4	5	1	5	11	4	9	1	3	1	9	3	0	0	1	9	0	0	6	7	5	6	7	8	6	7	6
OUT61	170	104	84	162	85	194	186	160	135	192	109	197	77	95	25	27	39	42	74	101	39	48	55	40	38	37	119	48	43	18	2	16	152	41	156	92	110	227	242	44	58	70	56	84	175	116	136	44	106
OUT610	0	13	1	2	3	0	2	42	2	20	0	14	0	5	0	0	0	0	8	0	0	0	7	4	2	0	1	2	2	0	0	0	4	5	0	0	0	0	0	0	2	1	5	3	0	2	0	0	5
OUT611	0	15	1	5	1	8	35	0	10	0	13	0	6	9	6	8	15	4	13	7	10	12	3	4	0	9	10	6	14	0	0	0	1	0	16	3	0	69	0	0	12	28	13	7	11	13	22	25	9
OUT612	8	20	0	5	7	2	1	56	8	13	6	0	9	17	1	1	0	3	12	1	2	9	6	1	4	9	12	11	3	3	1	3	0	2	43	28	1	76	0	1	1	11	14	11	9	5	16	3	5
OUT6128	0	0	0	0	9	0	0	0	0	0	0	6	1	0	0	2	5	3	10	9	1	6	4	0	1	1	3	1	8	0	0	1	19	5	0	0	1	0	0	0	3	4	3	1	37	3	1	16	3
OUT613	0	5	0	0	140	8	0	12	12	0	2	0	7	5	0	0	1	2	5	6	2	0	0	3	6	1	1	0	1	12	13	7	23	4	0	0	1	0	0	0	0	7	5	5	13	6	132	10	0
OUT614	12	4	7	9	1	5	1	41	10	0	4	0	4	0	1	2	6	6	1	3	0	4	0	4	1	1	9	1	2	10	0	1	11	1	42	143	132	192	263	10	4	10	1	8	6	3	4	4	0
OUT615	2	0	3	0	0	1	5	5	0	7	2	0	0	0	1	3	1	0	10	1	0	2	1	3	1	1	1	1	1	3	0	0	2	1	5	40	1	30	0	17	11	6	1	3	1	0	4	7	0
OUT6156	0	0	0	0	0	1	0	0	0	0	0	0	0	0	0	0	0	0	0	0	0	0	0	0	0	0	0	0	0	0	0	0	0	2	0	0	0	0	0	0	0	0	0	0	0	0	0	0	0
OUT616	9	16	11	10	8	7	7	9	0	4	2	22	5	0	0	5	8	1	10	10	3	7	2	5	3	12	16	3	0	0	4	0	23	1	0	0	1	30	1	0	11	17	16	6	17	14	11	115	1
OUT617	17	0	0	0	0	2	15	28	0	0	4	19	0	19	6	9	9	8	6	3	17	2	1	6	7	3	7	2	7	0	1	2	0	5	0	0	0	0	19	0	11	8	6	6	3	0	3	2	0
OUT618	17	14	0	23	1	23	20	1	17	49	1	0	9	0	0	3	0	4	3	6	19	0	10	1	12	1	5	7	8	0	2	0	1	2	23	45	0	0	0	0	3	7	2	9	11	2	30	3	16
OUT619	18	48	33	30	63	23	17	66	27	3	9	31	23	41	3	4	16	5	7	12	2	7	9	7	13	5	11	5	5	11	2	2	29	1	0	0	0	0	0	0	11	12	9	12	7	7	7	14	19
OUT61989	0	11	1	20	5	1	10	0	5	12	0	0	0	14	4	5	11	5	8	8	3	6	2	2	0	13	5	9	4	5	0	3	0	0	0	0	0	0	0	0	9	16	7	4	1	0	2	0	0
OUT62	60	51	25	98	44	62	86	24	46	112	35	120	56	32	27	13	43	31	55	103	20	27	23	23	18	39	54	15	20	7	5	11	18	19	170	23	55	140	30	10	31	98	71	67	33	12	68	31	55
OUT6202	8	0	0	22	0	0	1	33	4	8	0	24	0	0	1	4	13	6	33	10	1	3	8	6	0	7	0	4	15	0	0	0	0	3	0	0	0	0	0	5	3	4	12	3	0	0	2	0	0
OUT621	4	0	4	0	10	1	2	0	0	7	3	1	0	5	0	2	1	4	0	4	0	1	0	1	2	4	10	1	0	5	0	1	0	0	51	159	85	281	290	18	3	10	7	7	1	2	3	3	0
OUT622	2	0	0	0	0	0	14	2	0	0	0	0	0	20	0	1	1	0	7	0	6	6	6	2	1	0	1	1	0	0	0	0	0	0	0	0	8	0	185	1	0	3	0	0	1	0	2	0	0
OUT623	12	0	0	19	2	0	0	0	1	0	6	13	5	0	9	7	15	8	14	18	5	4	10	16	4	21	1	4	6	0	1	0	3	3	74	101	176	239	26	10	10	20	25	30	0	0	3	3	0
OUT625	23	1	0	12	0	13	1	29	0	0	0	15	0	10	1	16	2	6	3	0	0	5	6	4	8	0	1	8	1	14	4	0	15	2	0	0	0	0	0	0	2	11	5	11	15	6	1	17	10
OUT626	10	0	0	18	0	13	0	23	4	1	0	0	0	13	0	0	0	0	5	0	0	0	0	0	0	0	4	0	0	0	1	0	4	0	0	0	0	0	0	0	1	4	0	0	4	2	1	0	0
OUT627	3	20	0	9	2	7	13	0	0	0	8	0	2	0	2	2	6	1	4	3	1	0	0	2	0	0	7	0	6	0	0	10	0	0	6	0	102	219	0	3	1	8	11	79	1	0	4	0	0
OUT628	7	13	8	8	23	0	6	0	15	27	0	0	4	0	4	8	7	14	15	19	6	3	6	8	3	6	15	6	5	0	4	2	5	0	0	0	0	0	36	1	10	7	5	21	8	0	3	1	10
OUT629	9	1	13	9	9	4	7	72	7	0	9	2	31	0	16	8	7	12	33	23	4	1	8	8	8	11	3	4	5	8	1	3	9	8	0	44	0	27	0	1	2	19	18	8	15	14	20	22	10
OUT63	1355	63	17	52	45	61	98	93	44	56	48	34	88	33	25	64	99	58	72	101	57	44	67	51	26	59	134	57	26	3	0	0	9	7	0	2	0	0	0	0	73	114	110	60	36	7	38	21	64
OUT630	3	9	3	3	13	7	0	7	3	20	1	11	3	13	0	6	3	6	5	0	13	12	0	2	3	0	6	2	2	22	11	16	15	16	0	0	0	0	0	0	3	2	2	2	16	0	4	10	9
OUT631	9	2	13	24	23	12	27	53	18	0	3	7	2	0	5	9	9	10	22	7	21	12	10	8	10	11	26	20	12	6	6	1	27	3	0	24	0	0	0	0	6	23	15	11	11	10	22	39	1
OUT632	3	0	1	12	2	36	3	19	9	18	21	33	13	2	1	0	0	0	0	0	1	0	1	0	0	0	0	1	0	0	0	0	2	0	0	0	0	0	0	0	0	0	2	0	7	0	4	0	11
OUT633	12	44	2	0	9	5	0	2	0	9	9	13	6	17	4	3	17	6	11	4	4	1	3	8	5	6	11	3	2	6	0	3	10	3	0	0	0	0	0	0	3	5	8	3	6	5	4	13	12
OUT634	0	0	0	0	1	7	24	57	5	1	41	1	3	8	1	9	9	14	9	7	8	7	7	7	2	6	8	12	7	0	0	1	11	0	0	0	0	0	0	10	13	28	7	7	4	9	0	1	1
OUT6353	12	9	1	0	1	27	0	15	8	0	1	8	3	8	1	5	0	9	7	17	10	8	7	4	1	9	19	5	5	1	2	1	3	0	0	0	9	0	1	0	11	6	11	8	10	1	4	0	8
OUT636	33	34	71	18	24	20	6	15	18	19	22	6	25	20	7	9	24	26	29	59	37	22	14	18	5	29	48	8	14	8	3	3	25	1	21	106	16	85	90	12	39	14	47	48	23	8	32	47	24
OUT637	13	0	15	0	1	3	10	0	0	20	0	2	26	0	0	0	0	0	0	4	3	2	1	0	3	0	0	0	0	0	0	0	0	0	0	0	0	0	0	0	0	0	0	0	15	0	5	3	8
OUT638	0	0	0	3	5	2	15	0	12	0	13	24	3	14	6	3	0	5	2	4	3	3	1	1	1	8	12	2	9	2	1	1	15	0	0	0	0	0	0	0	1	5	1	5	7	1	3	6	8
OUT639	2	8	0	0	0	5	3	26	0	7	1	25	8	2	3	1	12	1	1	4	2	1	1	3	1	5	0	4	0	1	1	2	2	2	1	0	0	0	0	0	2	3	2	4	3	4	4	9	2
OUT64	192	65	73	141	36	109	83	136	65	123	39	51	80	61	72	72	158	94	169	130	94	66	74	72	59	84	126	47	56	38	41	25	287	33	11	26	66	85	32	11	94	151	137	117	89	110	159	547	55
OUT640	13	29	9	6	9	12	15	22	12	11	5	10	6	4	7	3	12	11	15	7	15	9	7	12	4	20	13	7	2	2	0	2	15	0	0	0	0	0	5	0	26	26	14	17	10	7	7	14	8
OUT641	5	17	0	0	1	1	0	1	0	0	7	3	0	0	0	0	8	0	0	5	2	5	2	0	1	5	1	5	0	0	4	0	0	1	0	0	0	0	0	0	9	7	3	4	0	0	0	5	3
OUT642	18	1	0	0	8	18	17	1	1	18	7	0	3	10	4	6	8	4	8	22	12	2	10	7	2	12	26	13	5	0	0	0	3	6	0	0	0	0	0	0	7	21	6	24	10	7	8	15	3
OUT643	14	23	0	7	4	13	3	0	0	0	2	28	3	0	0	7	16	3	6	6	3	3	0	8	4	7	14	9	3	0	0	0	0	0	0	0	0	0	0	0	13	25	11	7	0	0	1	1	2
OUT644	0	0	0	6	0	6	0	0	0	0	6	0	5	1	0	0	0	1	0	1	0	0	1	0	0	0	0	0	1	0	0	0	0	1	0	0	0	0	0	1	0	0	5	0	0	0	0	0	6
OUT645	5	0	2	0	0	0	7	0	0	0	2	0	0	0	1	2	1	1	9	8	3	1	6	3	1	3	1	3	1	0	0	0	6	0	0	0	0	0	0	4	2	1	3	0	0	0	2	3	3
OUT646	2	0	0	20	14	1	19	25	0	11	4	0	8	18	0	0	0	1	0	6	3	1	3	5	5	17	4	4	3	1	7	0	0	0	0	0	53	0	0	5	0	0	3	10	7	1	1	4	5
OUT647	28	8	2	33	1	23	0	37	28	1	15	15	2	61	7	17	7	7	21	27	11	11	8	13	2	16	6	6	14	0	0	1	0	1	0	0	0	0	0	0	7	19	18	9	12	17	3	0	4
OUT648	0	1	0	0	20	1	0	0	0	0	0	0	0	19	1	8	4	4	5	9	2	3	13	3	4	2	6	6	3	0	0	0	0	0	0	0	0	0	0	0	11	11	1	0	2	2	0	7	0
OUT649	12	0	0	0	13	0	10	0	0	6	4	0	0	0	0	7	4	2	9	3	1	2	5	8	2	3	17	2	3	1	0	0	26	4	11	29	0	0	0	5	7	4	6	6	13	1	7	6	0
OUT65	12	21	3	20	1	8	9	0	11	3	3	31	5	16	7	7	13	11	17	14	11	7	2	5	8	3	11	14	8	56	38	36	244	30	26	33	2	0	29	0	17	12	26	15	79	82	47	61	32
OUT650	0	5	10	24	0	25	14	1	0	0	4	2	15	35	6	5	6	3	5	15	8	4	3	3	4	1	7	0	1	0	1	0	2	0	4	0	0	41	0	4	3	30	5	7	6	0	2	0	9
OUT651	8	0	0	0	0	1	12	1	0	10	9	0	0	5	0	1	7	2	1	8	6	0	3	0	5	3	4	3	3	8	2	4	7	0	0	0	0	0	0	0	6	7	0	1	2	0	4	7	0
OUT652	3	5	13	3	8	7	2	1	1	0	4	2	0	3	3	0	3	1	5	6	2	0	5	1	0	3	3	0	1	3	0	2	8	0	0	23	18	0	16	6	5	2	4	4	5	9	12	5	9
OUT653	0	1	10	7	0	1	34	0	12	0	8	9	2	0	3	0	5	4	5	12	9	3	3	5	1	5	7	5	1	0	0	0	0	1	1	0	0	0	0	0	4	14	3	5	12	0	5	5	0
OUT654	6	5	12	10	14	23	16	16	9	31	4	32	25	11	0	0	0	1	1	0	0	3	5	0	2	0	4	0	0	0	0	0	3	0	0	0	0	0	0	0	0	0	0	2	6	0	11	7	12
OUT655	86	1	3	0	0	2	5	1	0	0	0	0	0	27	0	1	0	1	9	3	4	12	0	1	0	4	1	2	0	0	0	0	0	0	0	0	0	0	0	0	5	6	7	9	5	0	3	2	0
OUT6557	5	0	0	9	0	2	11	18	3	36	7	0	7	0	1	1	12	2	0	3	3	0	3	3	1	1	12	2	10	1	0	2	0	1	0	0	0	0	41	0	17	5	3	1	2	7	3	0	8
OUT656	6	4	9	0	13	17	0	0	0	1	2	13	0	5	3	3	3	7	10	19	7	7	2	7	4	1	3	12	5	0	0	0	0	1	0	0	18	0	0	0	5	20	2	11	1	3	1	0	4
OUT658	13	0	7	0	0	4	6	0	8	21	7	52	3	1	4	1	1	3	7	6	1	1	1	1	0	5	15	1	7	0	1	0	8	2	23	0	0	0	0	12	3	2	7	5	4	1	7	1	14
OUT659	2	0	0	10	0	0	0	0	9	23	0	12	0	0	4	4	2	4	11	9	3	4	7	0	0	6	2	1	2	8	7	0	9	3	0	0	0	0	0	0	5	3	16	15	7	0	3	33	0
OUT6590	18	17	1	21	58	17	0	5	0	20	2	7	1	0	0	2	2	3	0	6	2	3	12	1	4	0	2	3	4	0	0	1	0	0	8	0	0	0	0	0	8	2	0	5	0	6	6	6	0
OUT66	48	90	72	77	178	49	51	165	54	167	41	69	53	117	12	7	37	12	68	53	34	29	29	26	9	25	47	28	9	46	9	9	53	11	0	2	0	1	1	0	45	50	43	44	29	33	15	28	44
OUT660	5	0	7	1	0	4	18	0	26	11	5	0	0	2	0	1	1	1	2	5	2	2	2	3	5	5	0	5	0	0	0	0	0	0	11	0	0	0	0	0	8	1	2	6	11	12	4	17	8
OUT661	5	0	0	22	18	19	6	32	4	17	7	14	3	2	11	3	17	6	10	10	7	6	9	2	0	10	18	6	5	0	0	0	0	0	5	0	0	0	0	0	6	24	5	4	0	0	0	0	4
OUT662	0	0	0	0	0	4	5	1	0	2	1	0	4	0	1	3	2	1	3	6	4	2	1	2	3	9	8	8	1	3	0	1	0	2	27	20	18	68	77	6	2	3	4	6	14	2	12	4	0
OUT663	0	7	0	0	0	7	0	22	25	0	8	0	1	0	2	13	0	7	13	14	9	4	4	6	6	4	10	4	3	0	0	0	0	2	0	0	0	0	0	0	2	10	5	4	0	0	0	0	0
OUT664	0	20	0	7	0	0	0	0	4	0	1	0	4	0	1	0	4	2	4	6	2	0	2	0	0	0	0	0	0	2	0	1	10	0	0	0	0	0	0	0	6	4	5	7	0	7	2	8	9
OUT665	3	1	0	45	0	0	2	8	3	13	6	2	4	6	2	0	5	6	11	4	4	5	8	4	5	9	6	1	1	0	1	4	14	5	0	0	0	0	0	0	2	12	3	5	3	10	7	16	12
OUT666	8	0	0	6	2	0	7	35	0	0	0	0	5	4	2	1	2	3	0	18	6	3	0	1	3	10	5	2	5	0	1	1	0	0	1	0	0	0	91	0	2	19	1	9	3	2	0	0	0
OUT667	0	0	0	0	6	2	1	0	0	0	0	18	0	1	0	0	0	4	0	0	0	0	0	0	2	0	0	0	0	3	1	2	20	2	0	36	12	0	23	1	1	3	0	13	19	4	0	0	3
OUT6670	0	0	2	0	0	7	0	0	7	9	1	13	0	0	0	1	3	0	4	3	4	0	1	3	3	3	2	1	10	1	0	0	46	8	0	0	0	0	0	0	4	5	4	3	53	4	2	2	5
OUT668	30	0	29	0	1	0	0	3	0	3	0	4	0	3	0	0	0	0	0	0	0	0	0	0	0	0	0	0	0	1	0	0	0	0	0	0	0	0	0	0	0	0	0	0	0	0	0	0	0
OUT669	37	0	1	10	24	1	15	46	51	7	0	26	5	5	1	12	15	3	7	6	20	10	17	8	10	18	21	5	4	7	7	0	0	0	1	1	0	0	0	0	5	10	35	23	17	8	8	14	9
OUT6699	0	25	0	0	1	0	56	0	10	0	25	0	0	0	0	0	3	6	7	13	3	5	0	8	4	10	1	6	2	0	0	0	0	1	0	32	0	0	0	0	0	12	3	0	1	0	14	16	0
OUT67	123	120	23	47	43	111	163	120	153	91	116	114	81	43	33	36	52	38	63	41	44	25	29	34	19	41	76	21	12	21	7	16	41	7	41	9	41	0	1	0	40	69	78	48	84	22	96	69	100
OUT670	5	0	11	15	10	4	8	44	6	4	0	6	4	0	0	0	1	0	7	11	0	0	2	1	0	3	4	0	0	0	0	1	13	1	0	0	0	0	0	0	0	0	0	4	8	3	0	3	0
OUT671	64	28	8	52	1	20	23	14	9	24	10	18	45	26	22	31	42	37	53	45	23	45	34	35	16	23	43	39	17	2	15	3	11	12	0	33	3	0	0	3	48	45	56	26	10	14	13	34	33
OUT672	0	13	0	0	0	0	0	0	0	27	0	30	0	0	0	2	10	5	3	0	1	0	3	9	5	0	12	9	0	2	0	2	13	1	0	0	0	0	0	0	1	0	5	3	3	0	6	4	0
OUT673	0	7	9	9	6	0	20	9	0	0	0	0	14	0	4	8	5	7	15	6	3	6	18	12	5	14	5	7	3	5	0	0	0	0	0	0	0	0	0	0	0	16	7	10	0	0	3	1	2
OUT674	7	2	11	6	17	4	2	8	3	37	4	2	10	15	6	11	17	9	19	4	13	6	2	2	3	8	11	5	6	5	2	1	11	1	25	54	1	0	0	10	6	1	3	15	6	26	15	6	3
OUT675	10	26	1	0	0	17	26	0	0	19	7	21	2	21	2	3	3	6	13	13	3	7	2	2	2	10	21	6	0	1	1	0	0	2	0	25	0	0	0	0	4	9	14	9	0	5	7	8	9
OUT677	0	0	0	0	0	9	0	0	3	14	1	0	13	23	0	0	6	2	3	5	1	0	0	8	2	9	0	8	3	0	0	0	1	0	0	0	0	1	0	7	4	4	10	4	1	4	1	3	9
OUT679	35	24	1	30	0	28	12	0	19	79	20	57	10	32	1	3	0	1	10	1	0	4	0	3	0	2	6	1	1	0	4	0	0	0	0	0	10	1	0	0	3	5	1	4	0	27	21	6	8
OUT68	142	123	42	101	101	175	177	96	106	70	118	159	94	127	16	40	85	38	105	103	43	43	56	37	35	59	107	58	76	21	14	3	223	36	51	9	52	57	23	1	65	81	92	82	319	63	140	200	168
OUT680	4	7	0	1	25	13	17	0	5	1	1	2	3	24	2	3	17	8	16	41	12	3	2	3	3	8	13	7	5	0	0	0	36	5	0	0	0	0	1	0	7	12	16	11	7	5	4	14	3
OUT681	0	1	0	0	0	1	2	14	0	0	0	0	0	0	0	1	2	5	0	3	4	1	5	7	0	1	2	0	1	0	0	0	0	0	7	0	0	0	0	0	2	1	5	8	2	0	1	3	4
OUT682	194	0	2	21	15	27	25	0	0	0	11	0	8	0	8	6	5	2	19	12	12	1	12	10	4	8	10	6	3	0	0	0	0	0	0	0	0	0	0	0	7	19	9	7	15	0	2	0	1
OUT683	4	0	0	5	12	3	7	19	0	7	1	4	0	0	1	0	1	0	0	0	1	3	3	1	0	1	2	0	1	0	0	0	17	0	0	0	0	0	0	0	0	0	5	3	2	1	2	1	2
OUT6830	3	13	0	0	0	4	10	1	5	39	2	0	4	0	0	0	9	0	3	7	1	3	1	1	1	5	5	5	2	0	1	1	1	0	0	79	40	111	29	1	3	1	1	3	7	0	1	0	2
OUT685	1	3	8	19	2	2	9	18	11	0	1	0	6	0	0	0	1	4	1	4	0	0	2	5	0	1	0	0	0	0	0	0	0	0	0	1	0	0	0	9	0	3	5	4	3	4	4	0	6
OUT686	0	0	7	26	6	1	6	0	21	0	4	0	6	0	1	7	7	17	6	18	13	15	14	14	8	9	16	10	3	1	0	0	0	0	0	0	0	0	0	0	12	22	24	10	0	0	7	0	5
OUT687	6	21	0	3	10	5	17	29	5	0	0	13	4	0	2	2	6	2	1	2	2	0	1	4	7	0	5	5	0	4	2	0	6	0	0	0	0	0	0	0	0	6	3	3	4	2	0	2	1
OUT688	2	42	6	2	48	5	5	11	5	16	8	20	14	32	18	15	48	23	36	28	21	23	16	31	18	15	39	14	22	1	0	2	0	0	0	0	0	0	0	0	15	39	29	22	6	4	4	7	21
OUT6887	32	0	47	62	72	33	46	49	18	52	30	32	70	10	24	10	25	28	34	33	25	16	21	41	18	30	32	20	18	9	11	1	8	5	9	41	8	96	42	7	16	57	38	29	28	18	48	59	65
OUT6889	0	38	0	0	0	1	2	1	5	0	0	20	0	0	0	0	1	6	1	7	8	9	0	0	1	9	13	1	0	6	0	1	38	1	0	0	0	0	0	0	10	2	7	5	1	5	4	5	11
OUT689	9	0	0	1	0	0	0	19	6	0	0	0	1	0	2	9	5	5	7	6	7	17	17	4	2	3	14	7	5	4	0	0	0	0	0	0	0	0	0	0	12	7	7	10	6	6	5	0	3
OUT69	110	175	128	168	228	55	132	331	209	202	69	178	126	173	28	44	86	87	119	102	43	48	41	79	39	80	116	40	36	33	31	20	60	15	26	0	75	0	38	0	75	111	80	67	81	47	52	64	80
OUT690	3	0	10	2	10	7	5	28	3	10	7	8	0	8	5	4	1	4	2	1	1	5	0	1	1	0	2	2	1	1	0	2	6	0	0	0	0	0	0	0	6	1	1	3	4	14	2	9	3
OUT691	31	1	7	3	11	34	3	3	12	0	5	8	4	0	9	2	23	8	12	27	3	5	11	7	2	8	15	11	6	11	2	3	22	7	7	1	13	0	0	3	11	25	11	15	16	15	21	41	10
OUT6918	37	0	0	1	2	3	0	0	11	0	0	9	7	0	1	1	1	2	1	13	0	2	0	0	0	2	2	4	2	0	0	0	0	2	1	0	0	0	52	1	4	1	5	2	2	0	1	0	1
OUT692	8	1	1	0	22	12	8	29	1	7	14	3	3	31	6	3	3	2	4	3	2	7	4	3	0	13	10	8	6	3	2	1	0	1	25	0	1	1	0	0	9	12	2	14	0	4	11	1	4
OUT693	0	3	4	6	0	1	3	0	0	0	9	5	0	0	0	8	0	7	0	2	1	3	0	1	0	1	4	4	4	0	1	0	0	1	0	0	0	0	0	0	4	0	3	1	0	4	4	10	0
OUT695	14	0	2	2	12	19	0	1	15	0	13	2	0	0	3	6	7	12	7	15	14	7	6	3	4	0	5	4	5	0	7	0	0	0	0	0	0	0	0	0	28	11	21	11	11	0	3	1	4
OUT696	81	13	14	17	6	40	52	77	48	40	33	37	30	1	29	31	38	27	33	28	26	31	31	26	30	41	30	24	12	10	3	1	14	3	9	38	1	0	0	0	35	54	24	27	32	26	32	31	25
OUT6964	0	27	0	0	0	2	3	0	2	11	0	0	0	1	0	0	3	5	3	4	8	0	0	0	1	0	9	7	0	0	1	0	8	3	6	0	0	0	0	0	0	2	0	3	0	5	5	1	0
OUT697	7	15	11	8	10	2	3	1	0	1	7	11	0	14	4	0	6	0	8	2	1	3	0	3	1	1	1	0	0	5	1	0	20	0	0	1	0	0	0	0	5	0	0	1	2	0	6	0	2
OUT6976	7	0	0	0	0	0	0	1	0	1	10	10	2	0	0	2	5	4	2	1	0	0	2	0	0	1	0	2	0	0	0	2	0	0	22	57	62	46	22	1	0	0	7	5	1	4	7	1	12
OUT698	0	0	0	0	0	27	12	47	2	30	10	0	8	0	0	3	7	10	2	2	7	3	12	10	8	2	5	4	1	0	0	0	5	0	0	0	0	0	0	0	10	7	7	0	1	0	12	17	0
OUT699	11	0	2	6	4	6	1	0	0	0	2	9	7	4	4	5	15	7	13	4	3	6	6	1	3	1	14	1	4	3	1	1	7	0	0	1	0	1	1	0	13	2	7	8	5	4	1	9	4
OUT7	92	69	194	81	34	97	129	76	97	154	106	124	106	170	16	9	16	20	40	54	27	19	128	17	559	21	45	26	475	3469	1091	2169	60	214	14	78	26	98	45	64	37	93	59	46	340	5087	406	76	237
OUT70	8	18	17	9	5	15	0	0	1	1	4	1	2	0	12	11	12	14	2	3	9	10	3	9	170	14	4	6	4	177	4	209	3	1	0	0	2	0	0	0	7	18	4	4	7	0	13	2	6
OUT700	0	7	11	5	0	5	0	25	22	0	2	6	7	0	1	1	1	4	1	0	1	0	1	3	1	0	0	2	0	5	3	0	1	1	0	0	0	0	0	0	0	0	1	0	0	0	1	0	6
OUT701	20	24	10	38	22	18	22	66	32	9	14	1	9	0	5	7	6	9	27	5	7	6	7	11	2	6	14	10	6	1	3	0	35	4	7	73	0	0	0	0	4	14	7	5	6	8	11	15	5
OUT703	3	15	0	42	1	4	0	41	5	11	5	26	6	14	0	4	1	1	2	4	1	1	0	3	1	1	3	0	0	3	3	0	1	0	0	0	0	0	0	0	4	9	1	4	1	0	3	1	5
OUT704	1	1	1	0	1	4	4	44	0	0	0	0	0	0	4	0	3	1	6	0	3	1	7	0	0	4	0	2	3	2	0	1	1	1	0	0	0	0	0	0	0	8	0	1	2	1	1	30	7
OUT705	0	16	3	0	0	0	10	0	0	0	1	0	0	0	7	7	10	10	2	14	10	8	0	3	7	10	11	10	4	0	2	0	0	1	1	0	0	0	0	0	13	14	8	11	0	0	3	1	0
OUT706	8	0	3	30	15	9	5	22	20	30	5	5	5	0	2	2	1	5	11	2	4	4	4	2	0	4	5	8	2	0	0	0	0	0	0	0	0	0	0	0	2	1	4	2	6	6	10	4	7
OUT707	1	0	0	0	14	0	0	0	0	0	0	0	0	0	0	0	0	0	0	0	0	0	1	0	0	0	0	0	1	2	4	3	12	3	0	0	0	0	0	0	0	0	1	0	3	2	3	2	0
OUT708	4	0	5	5	1	3	2	0	1	0	0	6	1	0	5	7	23	4	1	14	9	13	2	9	4	5	21	0	2	0	0	0	0	0	1	0	1	0	0	0	7	5	6	6	0	2	8	0	1
OUT709	3	10	1	8	1	2	8	0	0	18	0	15	2	7	3	7	9	4	9	10	6	6	9	4	4	11	28	6	0	0	1	1	0	5	0	0	0	49	28	5	6	7	4	15	2	2	1	0	7
OUT71	27	5	6	33	40	33	37	27	24	2	4	11	56	2	3	23	16	9	27	33	15	24	29	20	7	41	31	15	11	32	43	17	185	29	51	3	1	11	0	2	62	88	55	44	58	87	47	75	13
OUT710	0	8	0	9	5	1	0	22	7	0	4	1	0	5	0	0	0	0	2	1	3	0	0	5	3	0	5	0	0	2	0	0	5	1	0	1	0	0	0	0	3	4	4	1	0	2	0	6	1
OUT711	9	4	1	1	3	4	7	0	3	1	10	0	0	1	1	1	6	2	5	2	1	0	1	1	1	0	3	4	0	6	0	0	4	3	0	2	1	0	0	0	3	6	4	1	5	2	3	1	7
OUT712	0	0	0	20	0	4	12	0	22	0	4	0	1	0	0	10	3	4	8	8	10	18	7	2	2	12	7	0	1	1	1	0	0	0	0	70	0	0	0	0	1	12	15	0	6	0	1	9	0
OUT713	0	0	0	12	0	0	0	2	0	18	19	0	0	0	0	1	21	15	3	14	6	1	8	8	0	9	18	0	7	3	0	0	0	0	0	0	0	0	1	0	1	5	1	9	7	0	8	0	5
OUT715	4	13	8	4	0	4	18	13	26	34	7	0	8	10	0	1	2	2	7	5	1	1	0	4	0	3	0	7	0	0	0	0	15	0	0	0	0	0	0	0	5	14	2	0	19	0	7	9	5
OUT716	1	0	1	0	1	0	13	0	0	0	1	0	15	0	6	5	3	5	18	7	12	5	3	6	5	4	20	1	7	0	0	0	0	0	0	0	0	0	0	0	0	17	6	9	0	1	3	0	0
OUT717	3	2	17	9	0	0	0	0	3	0	2	0	0	12	4	1	9	8	7	5	9	3	1	2	0	5	8	7	1	1	0	0	7	2	0	1	0	1	0	0	5	7	6	8	0	14	4	4	3
OUT72	45	18	22	49	38	14	30	29	14	15	17	32	46	44	28	35	46	48	67	72	37	25	31	30	26	59	49	48	37	48	36	18	134	25	15	78	3	27	13	2	55	88	76	53	45	48	34	73	16
OUT720	32	7	0	0	11	14	5	37	4	29	7	25	14	25	7	11	19	7	34	20	5	8	3	10	10	12	25	12	7	2	2	0	6	0	0	0	0	0	406	5	24	21	14	25	13	5	10	5	15
OUT721	0	3	0	0	62	0	0	0	0	0	0	0	0	0	0	4	2	0	0	3	2	0	0	0	2	1	3	4	1	0	11	1	19	7	0	0	0	0	21	5	2	1	2	0	8	6	10	9	0
OUT7211	1	2	2	9	6	3	3	2	1	12	3	0	0	6	7	3	3	5	12	5	9	2	7	5	4	8	10	4	1	0	1	0	11	1	3	2	0	0	0	1	4	12	9	9	5	5	9	13	6
OUT722	13	0	0	21	0	15	16	0	1	13	12	19	10	0	2	3	3	4	25	0	0	2	0	11	1	11	10	1	0	0	0	0	0	1	1	27	22	1	0	1	0	15	0	16	5	0	16	1	7
OUT7221	5	4	6	10	0	15	4	0	6	10	6	19	1	4	0	1	5	3	5	10	8	4	3	0	5	2	4	3	3	3	3	0	16	3	16	79	33	53	10	15	4	10	17	8	6	3	3	32	6
OUT7228	11	26	1	9	2	20	17	0	54	21	2	18	2	14	1	3	11	0	16	11	0	0	3	0	6	10	0	0	3	0	0	0	3	0	10	0	21	0	0	0	2	6	0	12	1	8	24	7	10
OUT723	0	1	15	20	4	0	7	0	4	1	10	18	0	10	0	2	2	2	0	6	1	1	3	1	0	1	5	2	0	3	0	0	0	2	0	0	0	0	0	0	6	5	1	6	4	0	4	1	16
OUT724	0	22	0	4	0	15	0	0	0	15	7	0	5	0	1	2	9	6	12	16	4	2	6	16	1	4	7	2	3	1	0	0	9	0	0	0	0	0	0	0	6	4	14	4	4	0	3	4	11
OUT725	13	3	0	25	10	6	11	14	15	19	12	22	7	24	1	16	20	19	17	24	15	19	12	21	5	22	16	7	5	4	5	4	23	2	0	0	14	26	24	4	14	17	25	15	5	6	5	34	4
OUT726	0	0	0	7	12	0	4	0	0	7	0	8	0	7	0	5	0	2	16	13	4	1	11	9	1	8	6	1	4	5	0	0	10	0	0	0	0	0	0	1	2	15	7	2	3	2	18	29	9
OUT727	10	11	0	14	0	0	1	2	24	5	19	0	0	3	3	1	5	3	7	13	6	0	6	1	1	0	0	1	6	0	3	0	2	0	6	0	0	0	0	2	6	4	12	4	1	7	0	3	9
OUT728	3	0	0	2	1	3	0	1	0	3	3	0	6	0	2	2	1	0	7	8	6	2	0	7	1	5	0	1	4	1	0	1	1	1	0	0	0	0	0	0	4	8	16	6	7	0	2	18	3
OUT729	23	0	7	23	0	11	5	45	6	1	1	0	9	6	7	7	15	14	3	25	3	9	11	16	5	15	35	8	11	7	2	5	38	0	27	0	35	0	0	0	19	23	8	8	13	4	35	35	1
OUT73	103	92	66	93	195	119	100	26	76	138	68	110	98	78	1	22	21	16	22	44	21	10	5	14	3	14	28	13	10	9	19	4	64	12	75	315	172	135	470	48	22	31	16	10	46	9	40	52	76
OUT730	7	2	2	13	10	6	6	0	5	0	2	6	10	0	0	5	4	9	13	5	3	6	1	7	1	3	15	2	7	10	4	1	12	0	0	33	12	0	1	0	5	4	7	11	2	4	10	13	12
OUT731	13	33	18	18	36	20	7	26	6	12	21	10	14	1	6	10	21	14	10	17	11	19	22	11	6	22	17	25	16	3	2	2	5	0	7	0	19	0	13	14	22	47	18	24	20	10	23	9	11
OUT732	0	5	0	0	5	8	4	25	3	0	13	7	2	0	0	0	9	2	4	3	2	2	3	1	1	6	2	1	2	0	0	0	5	0	0	0	0	0	0	0	0	7	9	5	2	7	6	16	1
OUT733	0	0	0	5	0	29	0	0	6	2	0	0	0	0	0	0	0	0	0	0	0	2	0	0	0	2	4	0	4	0	0	0	0	0	0	1	0	62	0	0	3	1	0	2	0	2	3	0	2
OUT734	0	0	2	7	0	12	37	0	0	17	20	0	2	0	2	2	15	1	8	12	7	1	7	4	0	9	15	6	3	0	0	0	0	1	0	0	0	0	3	0	4	7	8	8	3	0	8	21	0
OUT735	2	0	1	5	12	3	6	0	9	2	6	0	0	9	1	2	1	2	4	1	0	0	1	0	1	0	3	2	5	0	1	0	2	0	1	0	0	0	0	0	1	0	5	2	4	0	4	1	6
OUT736	5	0	1	0	1	4	7	0	7	18	0	0	4	0	0	0	10	6	8	8	2	1	1	6	0	8	5	0	0	1	2	2	3	0	0	0	0	0	26	0	0	12	15	6	7	3	5	11	1
OUT737	0	5	7	0	50	0	0	19	0	8	6	0	12	10	1	0	3	0	11	6	1	1	0	3	1	3	3	0	0	0	3	0	3	0	0	0	0	0	0	0	5	1	2	2	0	1	1	8	0
OUT739	3	0	0	0	0	1	13	14	18	0	6	0	3	0	12	1	5	0	7	11	9	14	6	5	8	3	17	3	7	3	0	0	1	0	0	1	0	0	0	7	4	11	4	10	8	0	1	4	10
OUT7397	5	0	0	0	0	5	0	0	0	11	8	1	0	0	0	0	1	0	4	0	1	0	0	0	1	0	15	1	3	0	0	0	0	0	0	0	0	0	58	0	1	1	8	1	5	0	3	3	6
OUT74	31	46	29	58	45	8	41	78	41	29	51	4	60	27	15	29	49	52	63	46	35	22	42	39	23	38	56	24	17	41	57	24	131	25	28	3	5	10	42	17	54	75	56	56	85	97	35	71	33
OUT740	9	6	0	0	38	7	6	9	23	1	0	0	13	0	1	13	5	3	13	9	3	4	1	7	3	5	13	7	3	0	1	0	7	1	6	0	0	42	0	0	16	2	12	8	12	8	10	8	15
OUT7413	0	1	0	0	0	3	0	1	0	0	0	0	3	2	0	8	3	1	16	9	1	3	6	6	5	6	10	4	1	4	3	0	0	0	0	0	0	0	0	0	11	2	8	0	4	8	5	1	5
OUT742	1	27	1	12	19	7	1	18	14	2	5	12	1	1	1	1	2	3	5	10	1	2	0	5	2	5	8	3	5	5	5	2	16	7	0	0	0	0	34	1	6	1	6	0	11	3	5	4	8
OUT743	39	19	17	25	79	51	69	65	43	100	56	23	30	33	18	26	32	33	67	33	39	21	29	17	19	21	26	21	16	10	8	1	27	1	30	41	3	83	65	17	37	38	35	13	72	12	39	35	37
OUT744	8	3	2	8	2	5	0	7	7	0	0	22	0	12	0	4	6	2	1	2	0	3	0	2	0	2	6	0	3	0	0	2	0	1	0	33	0	0	0	0	2	5	2	5	0	5	5	1	1
OUT746	7	0	0	0	0	12	20	1	3	0	7	18	14	0	0	1	0	0	3	0	2	0	0	4	1	0	6	0	2	1	0	1	3	0	0	0	0	70	48	6	2	4	1	10	5	5	7	3	13
OUT747	17	1	16	12	0	15	14	19	8	34	4	8	14	17	10	4	10	6	9	25	9	0	9	3	5	4	10	9	3	0	6	1	1	4	0	0	0	0	0	0	4	11	9	11	4	17	7	36	1
OUT749	15	0	17	0	1	12	18	1	0	0	11	23	0	23	4	2	3	9	7	17	2	8	2	5	2	18	1	3	1	3	0	0	0	0	0	0	0	59	0	7	0	11	8	8	4	4	8	1	0
OUT750	29	25	5	19	36	18	58	18	12	15	7	0	43	0	18	11	27	30	47	39	41	12	17	19	4	46	40	21	10	1	2	1	1	0	25	24	40	71	43	7	45	55	30	41	19	6	12	10	18
OUT7501	1	0	7	0	0	1	1	0	0	0	6	16	0	1	3	2	8	2	0	1	9	40	4	2	1	53	28	7	7	50	11	272	20	21	0	1	0	0	0	0	0	0	1	1	10	4	4	1	9
OUT751	12	0	0	21	8	4	38	4	24	27	25	38	3	12	3	6	11	5	20	12	2	1	5	3	3	10	13	10	8	0	1	0	0	0	0	0	1	0	0	0	2	23	13	8	5	0	6	0	3
OUT752	23	7	2	14	50	20	29	32	19	7	0	0	11	3	7	1	7	4	17	2	1	9	3	1	4	8	3	2	6	6	0	0	13	0	11	33	0	0	49	6	9	5	10	2	25	8	33	3	24
OUT753	0	6	15	4	1	0	0	2	0	0	13	0	1	0	4	13	0	18	10	4	18	11	8	6	0	3	17	9	3	7	1	0	20	10	3	0	0	0	0	0	13	14	17	8	6	12	5	4	7
OUT754	3	0	5	0	0	4	0	0	0	0	0	5	1	0	1	8	1	4	1	1	3	1	9	1	0	0	2	1	0	0	4	4	9	1	0	0	1	0	0	0	0	10	5	1	3	2	4	16	9
OUT7540	22	14	10	14	0	20	2	1	0	0	10	0	5	0	3	5	14	3	12	6	4	1	0	6	0	1	5	6	0	0	0	0	0	0	0	0	0	0	0	3	7	0	7	3	6	0	0	2	11
OUT755	9	7	13	8	13	8	1	37	17	44	1	2	20	0	0	2	6	1	2	6	5	2	8	9	1	5	14	3	0	1	0	0	0	0	6	30	29	95	0	3	1	4	9	6	5	3	9	0	11
OUT756	0	0	12	0	0	6	0	18	0	0	0	0	0	5	0	4	2	2	5	5	1	0	4	0	1	5	6	2	0	10	0	0	34	0	0	0	0	0	0	0	8	7	7	0	0	12	4	3	0
OUT7586	0	5	0	7	0	0	0	0	0	0	0	0	0	0	0	0	0	0	2	2	0	2	0	0	0	0	0	1	3	0	0	77	0	0	6	0	0	0	0	5	0	0	0	0	0	0	5	0	1
OUT759	6	47	22	37	35	28	31	39	19	38	29	2	41	2	15	9	22	11	46	10	11	27	14	16	18	9	22	7	6	13	0	2	34	8	2	66	1	83	56	27	11	21	18	18	28	17	21	21	17
OUT76	43	26	13	20	49	33	44	66	10	2	21	49	40	11	14	17	30	32	62	69	25	19	30	31	20	30	31	30	11	19	25	3	32	12	28	24	0	31	0	9	24	46	47	87	49	45	49	56	36
OUT7602	9	7	0	8	10	6	0	0	0	32	0	5	0	0	4	2	2	10	4	13	5	5	1	7	3	4	4	4	2	0	1	1	0	1	0	57	0	0	0	0	10	4	9	0	5	3	3	10	0
OUT761	5	1	1	2	6	4	7	4	1	17	6	4	2	9	80	82	65	77	64	3	10	1	37	9	50	14	38	10	43	44	6	98	14	17	0	4	11	4	19	0	3	7	4	4	10	12	4	5	12
OUT762	12	0	0	0	0	0	0	16	0	0	4	17	0	0	0	1	11	4	10	0	6	0	2	5	0	5	16	6	4	2	7	0	0	1	0	0	0	0	0	0	5	3	1	5	7	2	4	2	6
OUT763	0	4	0	8	5	2	0	0	0	0	1	0	3	0	3	8	7	0	21	0	2	8	8	3	3	4	3	2	0	2	0	2	0	0	0	0	0	0	0	0	12	0	5	6	1	0	0	0	3
OUT764	2	17	6	0	1	1	0	0	25	0	0	8	6	4	0	0	0	13	1	0	0	0	0	0	2	0	0	0	0	0	0	0	4	0	0	0	0	0	0	0	0	0	0	5	3	0	13	1	26
OUT765	15	0	3	0	0	0	1	0	0	0	0	0	0	0	0	2	4	8	6	3	2	0	6	1	0	4	4	2	0	0	1	0	8	0	0	0	0	0	0	0	2	1	3	1	3	0	0	5	0
OUT766	6	2	0	4	14	5	2	34	4	5	4	2	3	1	1	1	0	5	8	6	12	0	1	5	4	6	13	1	0	2	0	1	0	1	2	0	1	1	1	0	3	1	9	6	3	4	2	5	5
OUT768	104	17	1	7	24	12	13	52	18	0	4	14	15	5	1	8	11	7	15	20	1	7	3	3	2	15	16	3	10	10	0	1	0	0	0	1	0	0	0	7	16	16	9	7	2	4	1	4	5
OUT77	124	87	64	172	95	139	139	143	96	161	48	112	115	138	45	52	70	87	123	109	60	49	62	40	33	55	110	60	50	28	20	6	90	19	91	97	88	0	106	2	75	142	67	64	85	66	53	86	85
OUT770	19	0	121	10	11	8	0	3	2	49	0	26	1	167	8	0	0	0	2	0	1	0	0	1	0	10	0	2	8	0	0	0	0	0	60	0	27	0	1	197	0	0	2	1	0	1	0	1	0
OUT771	3	19	0	0	0	0	0	0	13	1	9	12	0	11	8	0	10	1	13	9	4	1	6	5	0	11	0	0	2	0	0	0	0	0	0	0	0	0	0	0	11	14	6	8	0	0	1	11	5
OUT773	0	0	15	19	1	12	8	32	33	26	4	18	10	7	4	19	12	14	32	39	9	22	29	25	13	16	43	20	5	4	2	1	11	1	1	25	0	0	6	0	19	31	45	27	4	19	3	24	10
OUT774	0	18	0	21	1	1	0	3	19	12	9	2	0	2	4	0	9	0	1	5	6	2	8	2	2	0	5	0	4	5	2	0	6	0	2	1	3	0	0	0	4	6	1	1	9	2	4	5	9
OUT7742	0	14	0	0	14	12	17	0	1	0	0	11	9	2	3	3	4	1	3	7	6	1	1	8	4	4	2	1	3	8	5	4	7	0	19	28	0	26	34	0	0	2	2	1	7	0	0	4	9
OUT775	18	0	0	0	0	0	0	0	1	0	0	0	0	0	1	7	0	6	39	8	2	3	1	14	2	15	15	5	9	0	0	0	1	1	0	0	0	0	0	0	22	20	5	9	5	0	3	0	0
OUT776	13	12	3	47	1	10	13	19	11	13	4	5	18	8	4	10	4	12	15	20	8	4	11	7	7	23	5	3	3	3	0	3	6	0	0	0	0	0	2	0	20	7	11	15	5	8	12	0	15
OUT778	9	12	0	3	2	6	10	2	5	13	6	7	7	3	6	9	15	13	13	16	8	8	7	12	7	6	23	9	13	1	1	3	18	2	2	1	3	0	0	2	8	32	16	12	8	2	5	7	10
OUT779	15	39	6	30	0	0	16	0	0	19	0	0	0	0	2	4	10	8	15	10	9	6	3	0	5	2	9	9	1	5	1	0	1	0	0	0	1	40	0	2	6	7	16	11	2	5	3	4	0
OUT78	24	45	74	37	158	32	27	76	51	30	21	107	44	43	5	11	27	26	31	20	20	14	17	13	5	21	15	4	12	17	13	4	38	6	0	1	0	0	0	0	12	10	14	13	26	29	14	47	19
OUT781	51	8	13	22	22	55	36	19	34	11	4	27	25	1	10	8	7	5	27	28	3	6	1	5	2	8	14	7	8	0	1	0	1	0	4	1	0	0	0	19	17	15	7	6	8	0	21	20	53
OUT782	9	1	5	20	31	5	30	27	2	22	17	0	1	2	7	6	11	8	24	6	4	6	8	3	2	9	17	3	8	0	5	0	4	3	0	0	0	0	1	0	4	13	13	9	2	13	5	22	12
OUT783	6	0	1	1	0	8	5	42	2	14	0	1	2	0	2	2	27	11	25	7	6	3	8	20	4	16	17	3	5	7	1	0	22	2	1	1	0	0	0	0	21	27	8	16	6	12	3	15	7
OUT784	65	0	0	18	0	23	11	25	0	0	9	0	9	30	6	2	6	10	1	13	7	0	4	1	1	5	13	4	6	6	0	1	0	0	8	62	0	0	75	3	5	0	1	2	7	0	11	8	7
OUT785	0	1	0	0	17	4	9	3	10	9	2	0	1	0	0	0	1	6	8	3	2	0	3	6	0	6	6	4	2	0	2	3	0	0	0	0	0	0	1	0	6	9	0	3	4	2	6	1	5
OUT786	0	1	8	28	1	8	14	0	1	2	12	0	5	12	1	4	2	0	5	5	0	1	2	1	0	6	5	0	1	0	0	0	0	2	22	111	37	248	126	11	5	0	13	1	20	0	6	1	7
OUT788	1	1	1	0	9	6	4	11	1	11	12	1	1	0	0	4	3	0	16	4	6	3	2	3	2	2	6	1	1	0	1	0	0	0	12	0	0	0	0	1	5	13	5	6	6	1	4	0	19
OUT789	8	0	0	1	2	8	1	1	7	0	0	12	0	2	1	0	3	1	5	4	2	0	0	10	2	1	1	1	9	0	0	0	1	2	3	1	1	0	0	0	2	6	0	1	16	0	2	8	2
OUT7895	202	115	117	136	87	129	134	217	70	936	108	180	95	184	826	42	60	53	107	93	35	330	153	96	455	1543	825	38	82	203	78	1807	71	32	72	64	30	22	203	25	94	94	111	83	65	56	73	64	52
OUT79	6	38	1	14	15	36	20	0	22	5	33	1	23	1	2	4	26	4	25	28	10	7	18	26	9	8	45	5	103	4	3	0	465	73	1	0	0	3	0	0	9	7	14	19	459	36	26	14	66
OUT790	11	0	0	0	1	10	21	0	0	0	2	0	0	10	0	0	11	6	1	6	2	0	2	9	4	4	2	5	6	0	1	0	5	0	0	0	0	0	0	0	4	1	1	1	4	0	5	2	3
OUT791	8	4	0	14	4	3	7	21	12	1	0	3	3	8	1	5	20	19	17	20	7	11	18	14	1	17	15	2	4	8	9	1	33	1	22	0	0	0	0	0	13	22	4	27	2	15	6	32	0
OUT792	10	1	0	0	1	8	34	0	2	25	14	19	3	0	2	0	2	2	4	10	1	4	2	1	0	4	4	4	0	0	0	0	4	0	0	1	0	0	0	0	3	8	0	6	13	1	2	7	6
OUT793	1	7	0	1	6	3	24	1	9	0	7	0	0	7	1	0	2	2	6	5	5	0	1	5	2	4	13	10	1	1	0	2	5	0	0	0	0	0	0	0	7	0	2	8	10	6	0	1	5
OUT794	0	0	7	7	7	1	0	27	0	7	1	2	8	9	4	0	6	2	1	5	8	1	2	0	2	3	0	0	1	3	1	0	0	0	0	0	0	0	0	0	1	6	2	13	1	4	6	1	0
OUT7946	8	52	10	11	12	14	16	12	45	23	13	33	12	26	10	14	9	16	7	4	6	12	6	5	5	4	56	15	51	1	1	0	183	33	12	0	0	0	0	0	2	28	7	15	206	24	13	12	30
OUT795	0	8	2	7	3	12	14	20	11	1	5	13	4	0	1	3	5	1	17	4	4	2	1	2	2	5	3	3	7	0	0	0	0	0	3	1	0	0	0	0	5	3	6	2	3	0	8	6	5
OUT797	3	0	24	0	24	0	14	11	0	8	0	0	1	0	0	0	2	1	6	5	2	0	0	0	0	7	3	1	0	2	1	4	0	0	0	1	0	0	0	0	0	2	1	3	1	0	0	3	9
OUT798	0	0	1	1	0	3	0	0	0	0	2	0	0	1	0	1	4	2	0	2	2	5	0	2	0	0	4	1	0	1	3	0	0	5	1	0	0	0	0	0	1	6	1	5	0	1	4	17	1
OUT799	6	0	12	0	12	0	1	0	0	0	0	14	0	22	2	0	3	0	0	1	0	0	0	0	0	2	5	0	1	1	2	0	0	2	0	0	0	0	0	0	1	5	0	1	0	3	1	0	11
OUT8	462	868	402	556	528	1032	1009	708	811	681	632	750	1320	380	20	23	64	55	83	85	55	53	43	51	14	49	82	48	31	11	10	8	145	13	1202	2447	1468	3486	1468	824	70	155	75	106	596	75	452	309	516
OUT80	5	15	5	1	1	19	1	0	1	0	7	0	0	0	0	1	4	2	8	8	7	5	4	5	2	6	4	4	4	50	34	20	115	20	0	0	0	0	0	1	5	21	18	9	40	47	43	65	18
OUT802	3	12	18	18	10	7	12	0	0	0	0	13	9	6	2	24	2	3	18	7	9	6	9	2	2	6	15	2	3	0	1	2	6	1	0	0	0	0	0	0	9	20	10	6	0	1	6	16	2
OUT803	12	0	6	21	20	8	13	43	19	0	10	1	4	0	7	10	10	25	28	7	8	13	14	10	9	18	15	13	10	2	0	1	0	0	28	32	22	81	51	0	11	40	2	6	0	2	1	4	17
OUT804	4	30	6	1	0	18	12	9	13	0	0	1	9	13	2	3	1	5	4	0	5	0	2	1	2	4	0	2	9	1	2	0	20	0	0	0	0	0	0	0	0	17	1	0	1	8	3	13	3
OUT8048	77	7	5	14	16	23	6	0	13	22	21	5	11	13	1	4	20	11	10	3	14	6	4	8	5	2	9	1	7	1	1	1	1	4	25	52	31	2	0	3	4	14	32	6	5	8	10	1	11
OUT805	3	0	10	23	0	6	0	27	0	0	0	0	1	0	5	6	2	1	15	17	2	0	9	1	1	9	11	5	3	0	0	0	0	0	0	0	0	0	0	0	7	7	12	2	2	2	0	0	3
OUT806	3	0	0	0	25	0	0	0	0	8	0	0	0	1	4	4	6	3	9	2	2	3	2	4	1	4	6	8	4	0	0	0	0	0	7	0	0	0	0	0	7	3	5	16	0	0	2	1	0
OUT8074	6	0	7	0	0	1	0	0	7	0	6	0	0	0	0	4	5	8	6	17	6	9	7	4	1	6	21	2	2	0	2	0	0	0	0	0	1	0	0	0	6	0	8	7	0	4	2	6	2
OUT808	5	1	14	13	20	12	1	0	7	1	3	7	0	0	3	2	3	5	11	4	0	5	6	0	0	1	3	1	0	1	1	0	9	0	0	0	0	0	19	0	0	11	0	5	0	9	1	12	0
OUT809	1	1	9	0	3	7	7	10	8	3	0	0	0	10	0	1	2	1	7	1	2	0	2	2	2	1	0	2	1	0	0	1	0	0	20	31	16	0	38	0	0	2	2	4	5	0	3	3	2
OUT81	80	126	54	125	89	240	95	61	160	212	92	295	77	126	8	10	9	11	27	1	9	12	12	3	8	9	14	8	9	2	4	3	1	2	1	4	17	127	14	0	16	24	19	16	34	146	116	56	64
OUT810	0	0	0	0	25	0	0	18	0	0	0	0	0	1	0	0	0	2	0	0	0	0	1	0	0	0	0	0	0	2	2	2	1	5	0	0	1	0	0	0	0	0	0	0	0	7	4	3	0
OUT811	0	0	0	0	0	8	8	12	9	0	7	9	4	0	0	6	1	0	14	9	0	1	2	0	0	1	6	1	0	2	2	3	4	0	0	0	0	0	0	0	2	3	3	2	8	0	5	12	14
OUT812	6	1	13	11	5	5	0	0	6	1	8	1	4	10	1	0	2	4	2	1	0	4	3	4	3	9	12	3	0	1	0	3	2	0	1	46	0	0	1	1	4	1	1	0	2	10	3	1	2
OUT8142	30	14	14	71	40	55	39	3	44	32	27	13	47	25	5	10	24	21	62	25	12	9	21	15	9	14	27	27	9	1	3	2	4	3	14	35	30	1	2	5	17	46	30	46	23	5	33	23	29
OUT815	22	0	0	0	16	0	0	0	0	0	19	0	2	0	6	0	7	0	15	8	0	1	4	7	0	6	8	2	11	6	1	2	0	0	0	0	0	0	0	0	5	6	0	0	3	1	0	13	2
OUT816	14	0	1	0	15	27	19	2	10	1	0	15	18	0	7	17	15	27	31	32	16	33	11	16	14	3	22	16	10	0	1	0	0	1	0	0	0	0	0	0	2	48	10	15	23	13	2	1	0
OUT817	0	3	0	0	1	5	11	0	1	0	5	5	0	7	1	0	4	1	8	4	8	5	2	8	1	1	7	5	8	3	1	0	1	0	0	36	3	0	0	2	15	15	5	11	5	0	10	0	3
OUT818	17	0	0	4	2	0	9	0	31	1	25	40	15	0	6	3	0	7	1	0	1	4	14	0	3	5	0	9	7	0	0	0	9	0	2	0	0	0	0	30	2	0	20	1	18	6	45	22	31
OUT819	21	0	0	20	0	2	0	0	8	6	6	0	7	0	2	4	6	5	13	13	2	4	8	4	2	3	9	8	3	1	0	0	18	2	0	1	13	0	29	0	12	15	5	5	7	1	7	10	2
OUT82	110	34	13	36	14	36	26	4	34	73	16	33	30	35	18	10	24	21	24	33	6	11	22	21	16	33	26	15	13	39	9	13	59	10	8	39	10	2	12	1	22	53	33	27	25	25	43	449	21
OUT820	0	1	17	3	8	1	9	19	0	12	1	7	0	3	4	0	0	1	1	3	1	1	0	0	0	2	1	1	2	0	0	0	0	8	1	0	0	0	0	0	0	2	2	0	0	7	0	1	1
OUT821	0	0	1	21	6	24	7	2	6	15	20	19	0	1	0	0	0	0	0	8	1	0	0	1	0	5	4	2	0	0	4	0	0	1	0	0	0	0	0	0	0	0	0	1	13	9	11	13	31
OUT822	1	1	2	1	0	18	0	0	3	15	0	9	5	0	1	4	0	0	1	6	0	2	1	0	2	2	9	0	0	0	0	0	0	0	0	0	1	0	0	0	0	10	1	1	1	1	0	2	0
OUT8229	0	1	6	0	0	0	16	0	9	0	2	0	19	0	1	1	5	7	11	2	8	3	5	2	1	1	6	6	6	0	0	0	0	0	45	0	13	0	0	53	0	9	6	0	0	4	3	0	1
OUT823	11	37	13	9	0	10	5	0	12	41	29	1	6	0	2	5	17	4	6	3	4	4	4	1	1	3	2	7	1	5	1	1	0	1	20	0	0	0	0	0	1	1	6	6	5	10	11	0	6
OUT824	5	21	0	0	1	13	0	0	0	0	3	8	2	6	3	1	4	9	19	9	8	9	0	4	2	9	11	11	1	15	1	0	1	1	0	1	12	0	0	0	2	24	14	24	4	1	9	28	3
OUT826	11	7	0	13	6	0	1	0	0	9	6	0	0	8	1	0	0	2	3	18	4	2	1	5	1	0	8	2	4	0	0	0	0	0	0	0	0	0	0	0	7	10	4	0	0	0	8	21	3
OUT828	0	0	0	4	4	4	2	7	14	9	3	8	0	0	0	1	0	0	3	1	3	2	0	1	1	0	3	0	3	0	0	0	0	0	0	0	0	0	0	0	1	0	0	9	2	0	3	2	3
OUT83	57	35	24	41	48	26	29	67	29	34	31	16	26	25	1150	21	38	16	61	41	866	422	43	23	17	20	34	20	75	24	13	213	23	18	2	0	5	54	0	42	34	45	67	41	8	10	15	16	14
OUT830	2	0	0	14	13	5	0	0	0	8	3	0	0	4	0	0	4	4	0	0	4	0	0	1	1	3	1	3	3	5	3	3	2	2	0	0	1	0	0	0	1	4	0	4	3	5	2	1	3
OUT832	2	0	0	6	19	1	0	1	0	14	7	26	1	2	2	4	2	0	14	12	2	2	4	5	2	5	4	7	1	0	0	0	0	0	0	1	0	1	0	0	8	11	19	11	0	0	1	0	0
OUT833	26	12	0	0	0	5	9	0	11	3	1	30	12	16	4	1	3	12	5	18	7	2	2	5	5	1	7	8	0	0	0	0	0	0	0	0	0	0	0	0	9	17	17	14	2	0	5	5	0
OUT834	0	0	2	0	0	4	0	0	1	2	7	23	6	0	1	2	4	0	1	0	7	6	0	2	1	0	6	3	3	0	0	3	0	0	0	0	0	0	0	0	8	6	0	8	4	1	2	8	3
OUT8357	5	19	1	7	19	5	29	24	11	17	2	9	9	0	5	2	14	2	8	11	8	6	5	10	10	20	6	10	10	0	2	0	0	1	36	0	13	0	32	1	1	14	20	4	16	14	17	10	5
OUT836	6	0	0	0	0	2	0	35	6	1	0	15	10	0	16	22	4	22	16	26	15	15	7	6	3	11	10	9	3	0	0	0	0	3	0	0	0	0	0	0	11	10	14	25	0	0	2	0	6
OUT837	12	7	1	17	0	4	4	1	3	9	1	0	7	6	2	1	21	3	17	21	4	10	17	11	3	8	13	1	8	4	0	2	17	8	1	51	24	0	0	0	14	16	20	8	6	2	20	19	3
OUT839	27	2	0	27	7	35	47	18	72	75	30	28	20	1	7	0	2	1	3	18	9	15	3	4	4	25	9	4	7	0	0	3	0	0	1	0	0	0	0	0	9	9	0	5	16	1	16	18	18
OUT8394	18	13	1	23	0	19	5	0	10	15	12	10	1	11	0	4	8	12	31	17	11	6	13	4	0	23	9	3	1	10	3	2	4	1	0	0	0	0	1	0	8	34	23	22	6	5	3	14	1
OUT84	23	33	40	36	23	24	5	52	40	58	6	10	33	16	24	19	39	37	64	63	30	34	37	45	20	58	87	33	31	32	18	15	37	15	33	1	23	0	2	2	55	95	51	56	56	61	47	79	41
OUT841	0	11	0	3	0	1	1	1	3	19	8	12	0	1	2	1	1	6	8	9	5	4	0	1	0	2	3	9	1	2	0	1	0	0	0	0	0	0	0	0	3	6	6	5	4	1	5	14	6
OUT843	9	6	0	1	11	22	9	44	3	21	7	1	10	6	3	1	1	3	12	6	1	5	1	11	3	4	3	7	1	6	0	0	1	0	0	0	0	0	15	0	7	9	3	9	5	0	7	8	22
OUT844	6	0	1	0	0	0	1	0	0	0	0	0	2	0	0	0	0	0	0	3	1	0	0	0	1	1	0	1	1	0	0	72	4	0	0	0	0	0	0	0	0	0	35	0	0	1	0	1	0
OUT846	35	0	0	13	20	23	12	18	6	0	5	0	5	1	0	8	5	10	1	1	13	1	2	0	6	5	3	5	3	0	1	2	0	0	0	46	0	0	0	19	3	7	8	6	8	0	9	6	7
OUT847	5	0	1	9	17	4	4	0	0	0	2	0	0	0	1	0	10	4	9	14	4	4	3	0	0	5	5	5	0	0	5	1	6	0	17	0	0	0	46	0	13	0	1	6	4	2	13	11	0
OUT848	1	0	0	8	7	0	2	0	4	8	7	13	0	9	1	3	1	5	6	0	1	3	5	0	0	2	5	1	0	2	0	0	2	0	0	0	0	4	0	0	7	6	7	6	7	2	0	0	0
OUT849	0	20	14	6	38	3	5	14	10	14	0	21	0	16	4	0	1	7	1	3	1	11	0	1	5	1	3	0	3	2	6	1	12	1	0	0	0	0	1	0	0	2	2	0	4	5	1	0	0
OUT85	122	192	120	242	266	104	85	366	124	228	79	202	95	167	22	18	55	34	111	55	33	49	53	41	28	53	74	16	26	31	18	9	77	27	1	2	0	1	27	0	47	50	62	72	44	60	31	52	41
OUT851	0	0	0	0	0	0	0	1	0	0	0	0	0	0	0	0	0	0	0	13	18	19	21	16	21	6	4	6	2	0	1	0	0	0	0	0	0	0	0	0	0	0	0	0	4	2	1	2	2
OUT852	12	4	26	0	0	14	13	0	28	15	7	12	10	10	2	0	12	6	2	15	7	12	6	0	2	1	7	0	3	1	0	0	0	0	0	0	0	0	0	0	0	5	6	1	0	8	5	11	3
OUT853	3	14	1	26	0	1	6	2	6	0	2	20	13	0	11	12	8	12	37	20	16	3	8	9	6	9	34	11	6	1	1	2	4	9	16	0	2	38	1	1	8	13	14	8	4	1	11	7	8
OUT8538	0	0	46	7	0	7	0	1	7	0	4	11	1	2	5	5	10	8	20	3	8	0	3	4	6	8	10	6	3	1	1	1	0	0	14	58	0	0	127	7	5	11	14	8	3	0	2	1	8
OUT856	8	0	13	13	1	0	0	0	0	1	0	15	2	0	6	6	4	6	17	3	2	11	13	12	6	16	0	10	3	0	0	0	0	0	0	0	0	0	0	0	12	3	20	13	0	0	0	0	0
OUT857	36	6	1	0	2	17	26	0	0	8	8	16	13	0	4	2	14	4	2	3	5	3	6	4	1	2	1	0	4	2	0	0	1	0	1	0	0	0	1	0	1	7	4	1	1	0	11	20	7
OUT858	0	11	6	7	0	8	18	14	2	21	3	13	9	14	5	1	3	4	21	1	7	4	4	8	1	2	5	9	2	0	1	0	1	0	0	0	0	0	10	0	4	9	7	5	2	0	6	4	10
OUT859	18	31	15	16	1	11	21	27	15	11	23	6	16	36	2	6	9	7	21	24	9	15	18	4	0	14	20	8	3	0	2	2	24	5	0	0	21	0	24	0	17	18	21	19	14	1	24	8	19
OUT86	182	98	82	144	159	107	87	250	78	157	71	134	113	20	50	82	172	110	244	236	125	112	144	139	45	123	172	135	86	91	32	18	151	23	45	106	23	4	268	21	158	325	217	187	104	95	99	202	85
OUT860	0	19	1	7	0	1	8	0	0	0	1	0	2	1	3	2	5	1	6	6	1	0	0	0	4	3	2	9	0	7	1	1	4	0	0	1	0	0	0	0	3	1	0	3	2	0	1	9	0
OUT862	1	0	2	15	0	11	1	0	3	20	9	0	3	0	2	0	3	6	3	14	1	6	9	5	3	14	0	3	1	1	2	0	8	0	0	0	0	0	0	0	9	6	8	9	0	8	0	8	12
OUT863	0	0	7	4	10	0	14	0	0	0	0	0	0	0	2	9	11	1	14	10	15	3	8	10	2	11	0	15	3	0	1	5	0	0	0	0	0	0	0	0	9	29	9	8	0	0	2	0	0
OUT8630	12	5	2	1	30	6	8	0	17	0	6	0	0	19	1	3	1	0	0	2	0	0	4	1	1	0	6	0	6	0	1	0	0	0	1	0	0	0	17	0	2	0	2	1	3	2	6	0	1
OUT864	0	0	1	7	0	0	39	0	9	0	5	27	0	0	1	2	5	0	7	11	2	3	2	3	0	2	4	3	1	0	0	0	0	0	1	0	0	0	0	9	0	19	13	2	2	4	2	0	5
OUT865	8	0	2	3	0	5	0	1	3	1	1	4	1	2	0	1	2	12	0	6	0	4	4	0	0	0	3	2	1	10	0	5	9	0	8	0	1	0	19	0	2	5	11	8	0	0	6	8	13
OUT868	26	43	19	37	32	23	24	46	41	31	15	24	13	14	10	9	32	15	37	41	17	13	26	29	17	31	32	28	15	5	6	4	32	6	46	84	27	29	29	2	25	35	34	28	18	21	16	30	10
OUT8697	6	0	3	12	7	2	1	5	0	1	8	3	0	2	9	5	4	0	10	2	4	8	10	3	4	2	14	5	5	2	0	0	0	1	0	2	1	0	2	0	0	6	6	7	4	5	2	5	2
OUT8699	1	21	9	15	26	12	15	18	12	26	11	19	5	29	2	0	3	7	6	11	7	10	3	3	5	9	7	2	4	3	0	2	1	4	4	2	24	0	1	0	3	1	9	9	28	3	14	18	21
OUT87	56	43	15	36	60	56	79	50	35	35	44	45	70	36	20	14	30	10	28	51	19	39	27	25	28	30	72	30	87	19	0	7	336	58	14	0	26	36	23	3	38	45	40	31	416	43	46	71	46
OUT8700	13	5	9	28	1	19	27	1	24	7	12	7	24	18	7	3	12	7	90	26	21	4	14	2	0	7	42	9	19	1	0	0	9	1	24	5	14	1	23	47	9	17	22	14	5	4	5	5	7
OUT8702	14	18	0	0	0	7	0	0	6	12	3	1	0	0	12	1	11	6	7	20	3	4	1	8	3	1	2	10	2	2	0	0	6	1	0	0	0	0	0	0	0	17	6	11	0	0	1	0	2
OUT871	0	7	0	8	10	10	1	0	0	1	4	0	0	0	0	1	3	7	16	22	1	0	2	3	2	7	2	0	2	0	0	0	0	1	0	0	5	0	0	0	0	11	0	3	7	2	1	10	3
OUT872	3	1	28	12	3	9	4	0	0	0	7	10	5	0	3	6	3	2	5	9	3	5	0	1	0	7	1	2	1	0	0	0	0	3	0	0	0	0	0	0	5	12	2	0	1	0	4	0	5
OUT873	0	0	3	0	5	0	1	2	0	0	16	2	6	0	2	7	0	6	21	13	8	7	13	7	4	3	16	11	3	0	2	0	4	0	1	0	13	62	0	5	12	8	18	11	1	10	5	4	0
OUT8742	0	0	0	0	0	2	0	0	0	6	4	0	10	8	0	0	3	3	2	15	5	4	2	1	1	6	10	2	1	3	0	0	0	0	0	0	0	0	0	0	16	6	12	2	0	0	2	1	5
OUT8744	27	13	7	11	13	16	8	17	0	18	7	1	16	15	3	5	12	7	12	21	2	7	0	6	1	5	5	4	1	0	4	3	0	1	0	9	0	0	1	1	5	22	11	19	10	7	6	23	13
OUT875	32	5	1	8	1	2	14	0	0	10	12	0	18	9	3	0	0	1	0	0	3	1	2	2	0	7	2	1	0	0	0	0	0	0	12	0	20	31	21	0	0	2	1	5	3	4	24	16	11
OUT876	9	10	5	10	12	15	0	3	11	28	16	9	6	10	1	5	6	2	9	20	9	3	2	12	0	10	11	2	2	2	0	0	17	0	0	19	37	0	0	1	9	7	10	12	4	3	3	7	1
OUT877	4	24	12	33	5	9	32	0	31	30	23	10	48	6	0	0	0	2	4	0	1	0	0	2	5	0	0	1	0	2	1	0	0	1	0	0	31	0	0	26	2	0	0	0	4	2	12	11	9
OUT878	3	0	0	0	1	3	3	16	0	0	0	0	8	0	2	6	10	10	13	11	6	2	5	2	1	3	7	11	5	4	3	0	19	5	0	0	0	0	0	0	1	17	2	13	2	5	14	19	0
OUT879	3	0	5	3	0	25	0	0	0	0	11	15	1	0	1	7	3	0	9	2	0	0	1	6	2	8	13	8	3	3	0	0	0	0	0	0	0	0	0	0	9	0	8	9	6	0	2	1	10
OUT88	142	120	53	119	102	115	120	152	116	138	47	85	61	87	40	52	73	67	122	100	96	78	64	80	33	63	145	51	53	35	16	14	33	10	95	295	131	310	154	7	78	126	86	102	82	56	73	146	109
OUT880	13	3	10	35	19	7	13	24	7	8	2	23	3	2	2	10	10	18	36	27	23	10	27	15	6	6	16	13	15	1	0	0	2	0	0	0	0	0	0	0	14	40	25	25	6	1	8	10	33
OUT884	10	6	1	4	1	3	10	0	11	2	0	0	17	0	0	2	10	1	0	1	11	4	2	2	3	5	26	0	6	0	1	0	0	0	23	0	0	0	0	14	4	10	1	2	3	3	12	5	4
OUT8851	15	9	0	25	6	15	7	0	9	6	1	13	28	6	0	0	1	0	4	7	0	0	4	1	0	15	0	2	3	0	0	0	0	0	68	0	0	0	1	15	4	1	1	0	9	0	5	4	25
OUT886	1	0	0	4	12	0	7	19	0	0	0	0	3	0	0	4	1	1	2	9	0	2	7	2	0	7	2	6	2	0	0	0	0	0	9	12	1	0	0	0	6	4	8	1	0	0	6	9	3
OUT887	1	9	12	1	21	8	17	25	28	0	0	0	10	0	0	0	3	0	0	0	2	1	1	0	0	6	4	1	2	7	1	0	0	2	0	7	1	1	0	0	0	0	0	4	11	5	14	7	16
OUT888	18	5	0	3	18	2	5	1	7	16	2	1	2	1	1	2	2	1	11	7	1	1	3	1	1	4	4	1	0	2	0	2	1	6	0	0	0	1	0	0	2	6	2	3	2	4	3	2	0
OUT889	0	13	8	5	10	20	5	1	1	0	6	15	0	0	2	3	5	6	2	14	2	1	2	2	3	0	17	5	6	0	0	0	15	0	0	0	0	0	39	0	7	11	2	21	3	0	3	0	0
OUT89	224	79	64	64	112	125	201	191	86	105	97	82	108	51	38	57	96	64	161	129	56	62	58	58	28	62	107	56	51	21	7	12	63	2	114	289	161	328	197	55	57	95	151	94	101	45	92	43	103
OUT890	19	7	1	2	0	29	30	0	4	0	0	2	15	0	5	4	23	6	10	17	3	5	5	2	0	7	14	7	3	3	2	0	2	1	0	0	0	18	0	11	9	26	5	19	7	2	9	15	4
OUT892	62	16	27	18	1	6	25	11	0	0	22	0	54	10	9	22	9	5	5	24	10	11	6	4	9	5	47	22	11	0	2	0	7	0	1	0	1	0	45	14	3	15	20	16	15	30	26	6	21
OUT893	1	1	6	10	0	1	0	15	0	0	4	4	0	5	3	2	4	1	9	9	7	0	2	0	4	5	1	0	2	0	2	0	0	0	1	1	0	0	0	0	2	12	5	3	1	0	2	0	3
OUT895	8	0	0	0	0	5	2	17	0	0	0	0	5	0	0	0	6	0	0	0	0	0	0	8	0	2	3	3	3	0	0	0	0	0	42	67	159	137	36	2	0	3	2	0	0	4	2	0	0
OUT896	25	20	1	1	0	12	11	12	4	1	2	0	8	0	8	11	21	8	30	25	9	8	3	14	3	4	10	15	5	2	6	2	0	5	0	0	0	68	0	7	4	33	13	6	3	4	6	15	4
OUT898	8	0	0	0	50	1	5	1	11	0	3	2	17	0	1	3	10	3	20	19	8	1	9	6	1	14	18	7	2	0	0	0	0	1	0	0	0	28	0	0	16	14	9	7	4	15	1	9	3
OUT899	0	0	0	0	26	5	0	0	8	0	0	0	6	0	1	3	0	0	5	5	0	2	2	9	3	0	4	0	0	0	0	0	0	1	0	0	0	0	0	0	0	2	1	1	0	4	2	4	0
OUT9	699	379	339	570	352	483	410	417	334	412	275	305	352	270	248	314	510	394	707	569	442	338	426	373	240	425	769	407	330	199	139	98	587	129	1077	2960	1794	3252	3023	570	759	923	846	620	437	407	524	2526	304
OUT90	0	0	0	1	0	1	0	0	0	0	0	0	0	0	0	1	2	0	3	3	0	0	0	0	2	0	1	0	1	68	39	41	158	42	0	0	0	0	0	0	3	0	1	1	73	101	36	73	13
OUT900	3	5	0	12	0	0	0	7	0	0	3	16	0	0	1	3	4	1	3	8	0	3	2	1	2	0	9	2	2	2	1	0	0	0	0	0	0	0	0	0	1	10	3	5	1	6	3	9	4
OUT902	2	0	1	3	15	0	1	2	3	18	0	0	0	22	0	3	8	1	3	3	5	2	1	0	0	7	1	1	5	0	2	0	5	1	10	2	0	0	0	0	0	1	0	7	12	5	1	3	0
OUT906	16	45	9	27	42	8	8	22	6	7	18	4	13	28	5	12	35	12	41	32	14	26	25	24	11	9	21	33	12	4	1	2	8	0	87	69	8	67	1	1	26	46	34	44	14	4	11	11	31
OUT9068	13	17	5	7	8	17	20	67	15	21	10	13	21	0	0	0	6	5	9	15	6	10	2	6	6	1	20	6	2	9	8	0	1	0	10	0	19	0	1	0	9	7	12	7	16	10	13	7	22
OUT908	9	8	0	5	22	15	0	1	8	0	6	5	1	9	13	1	3	8	19	18	11	14	12	9	0	3	10	2	6	10	0	2	26	2	0	0	0	0	0	0	4	11	12	2	2	14	5	7	2
OUT91	134	125	65	113	246	114	126	157	53	138	74	148	54	53	36	52	47	43	117	61	76	51	29	50	25	97	85	47	26	60	59	37	103	45	11	51	34	0	36	6	42	106	63	43	66	56	60	260	56
OUT910	6	0	0	22	0	12	0	19	0	0	4	21	51	24	6	12	24	11	7	44	9	12	15	17	7	10	34	10	4	12	2	5	5	0	0	0	0	0	49	8	27	19	28	27	18	30	16	27	5
OUT911	6	0	0	13	25	0	0	0	3	0	8	0	0	0	0	1	0	7	11	0	3	1	3	3	0	0	9	6	0	0	0	0	0	0	0	0	70	0	0	0	4	3	13	5	0	0	1	0	0
OUT913	18	4	8	18	0	0	7	16	0	12	6	9	1	2	3	0	0	9	8	2	8	4	2	6	4	3	5	5	5	0	0	1	0	0	1	0	0	0	0	0	1	9	11	10	6	0	2	13	2
OUT914	0	0	0	1	0	3	7	0	0	0	1	0	3	0	1	12	8	3	8	7	7	6	9	0	4	6	1	3	1	0	1	1	2	2	0	58	0	0	49	1	6	6	5	1	2	6	0	12	11
OUT9140	6	0	5	15	0	5	17	1	1	1	11	0	0	0	0	0	1	1	3	0	0	1	1	0	1	3	6	1	2	2	0	0	1	0	0	0	29	0	0	0	1	0	9	0	7	3	4	5	0
OUT916	0	0	0	0	0	0	0	26	0	14	0	0	7	0	3	0	4	1	5	9	0	0	0	2	0	4	8	3	0	0	2	0	0	1	0	0	0	0	0	0	8	2	3	10	2	2	0	10	2
OUT9165	17	8	19	0	17	7	4	17	8	0	2	5	7	3	0	1	0	3	4	2	0	8	0	1	2	4	3	4	0	5	1	0	8	0	0	0	0	0	0	0	1	0	0	2	4	1	0	0	0
OUT917	17	0	6	5	9	3	0	20	6	0	0	0	0	7	3	0	3	4	14	11	2	7	12	4	1	3	11	6	1	0	3	1	1	0	13	0	0	2	1	0	9	9	2	9	10	1	7	6	2
OUT9187	1	16	0	2	0	2	5	0	8	22	4	0	0	0	3	0	6	3	9	8	11	4	6	3	3	1	3	2	0	0	0	0	0	0	0	0	0	0	0	0	10	15	9	3	0	0	0	2	0
OUT919	8	6	5	27	18	33	23	2	23	20	14	25	14	28	8	10	17	14	44	40	30	18	22	24	20	14	25	11	11	3	5	0	10	4	0	0	16	0	0	0	18	53	44	22	25	7	15	6	15
OUT92	79	175	72	129	187	201	188	233	121	123	148	101	114	94	14	22	32	41	21	36	16	33	23	27	16	35	70	28	10	6	6	2	46	5	71	108	80	79	197	18	18	46	24	29	81	31	124	93	122
OUT922	8	7	1	5	0	0	0	24	10	0	4	0	7	0	1	3	7	6	1	11	3	11	8	4	1	7	17	6	6	5	0	4	17	3	0	0	0	0	0	0	2	4	13	4	4	8	3	11	0
OUT923	0	0	5	0	0	0	10	0	0	0	8	0	0	0	1	2	2	5	21	6	2	3	5	6	3	3	6	4	0	8	2	0	2	0	0	0	0	0	0	0	4	8	14	0	0	7	0	14	0
OUT924	1	0	0	3	0	2	8	0	0	0	7	9	0	0	0	4	6	5	8	1	5	1	2	15	5	7	1	4	1	0	0	0	0	1	0	0	0	0	0	0	1	11	20	2	1	2	0	0	8
OUT925	9	0	0	0	6	11	15	1	1	0	23	0	13	0	0	3	4	0	5	1	1	0	7	0	1	11	4	7	4	0	1	1	0	0	0	0	0	0	0	0	3	8	8	14	4	1	4	6	2
OUT926	1	2	5	14	0	15	0	0	1	0	13	0	7	7	0	0	2	0	5	10	1	5	4	6	3	4	0	1	1	2	0	0	5	1	1	0	0	0	0	0	3	3	2	0	3	4	4	3	8
OUT93	155	36	36	74	42	39	65	92	14	45	47	67	42	19	46	55	68	59	91	94	60	52	60	62	32	43	115	54	23	19	27	9	76	19	14	25	8	3	22	4	77	164	85	89	79	93	73	341	51
OUT932	11	28	12	4	0	28	3	0	4	0	16	0	0	1	7	24	24	39	27	45	12	24	26	9	7	26	19	7	17	0	5	4	0	2	0	0	0	0	0	0	15	56	30	33	0	2	13	27	9
OUT934	24	0	0	6	14	3	2	12	0	0	0	0	9	5	0	5	4	3	2	2	4	0	0	3	0	3	7	2	0	0	0	0	0	0	0	0	0	0	0	0	3	6	2	2	1	1	3	16	0
OUT9342	1	0	0	1	12	1	8	1	0	0	6	0	0	6	2	2	25	5	24	25	9	6	7	8	1	11	14	4	5	2	1	0	0	0	1	0	0	0	0	0	3	16	1	5	0	0	4	1	5
OUT935	0	0	0	16	0	5	8	0	6	1	0	0	0	0	4	5	10	3	6	21	10	3	14	4	3	7	9	10	6	6	2	5	3	4	0	32	0	0	19	0	0	9	16	15	1	5	6	23	0
OUT937	0	0	0	5	0	11	0	1	0	0	10	1	0	0	9	1	6	17	0	5	1	6	4	3	5	17	11	5	5	0	0	0	0	7	0	0	0	0	0	0	1	6	6	16	2	2	0	0	0
OUT939	9	0	3	4	1	0	5	4	11	0	6	4	3	0	3	0	7	4	10	0	0	3	1	2	0	3	3	0	1	5	0	0	0	0	11	2	0	0	1	0	1	7	8	4	2	1	3	2	4
OUT94	149	74	48	91	67	75	121	156	127	143	64	82	48	72	52	97	64	74	143	103	70	71	95	62	41	86	110	90	58	47	21	11	94	24	19	20	12	0	0	2	40	133	137	112	106	73	80	123	58
OUT940	6	0	9	0	0	9	3	2	16	0	10	24	3	0	5	8	10	0	0	0	3	1	2	3	0	2	14	8	4	0	0	0	0	0	0	20	22	0	16	3	4	2	4	5	0	0	1	3	6
OUT9409	5	0	7	0	14	4	15	2	8	0	1	0	9	0	0	0	1	3	10	8	4	3	6	1	2	10	7	3	0	0	0	2	2	2	0	0	25	0	0	0	6	5	1	5	4	1	0	6	2
OUT941	7	0	2	5	0	8	0	5	0	15	9	7	2	1	0	0	5	1	1	3	0	1	0	2	0	9	7	1	1	1	2	0	8	0	0	0	0	0	0	0	4	4	7	0	7	5	9	6	0
OUT943	0	4	1	5	3	4	16	0	14	34	0	1	2	0	3	0	2	2	6	0	0	1	2	2	2	8	2	3	0	0	0	1	0	0	0	0	0	0	0	0	0	2	0	0	4	7	2	0	4
OUT944	15	0	0	1	1	12	0	2	24	1	1	0	0	0	1	0	0	5	19	0	1	4	1	0	0	0	2	0	0	0	0	0	1	0	24	0	0	0	0	0	8	0	0	3	11	9	2	0	18
OUT945	0	0	0	1	0	0	16	0	9	0	0	0	0	0	2	1	12	4	14	5	0	10	9	3	0	17	6	3	2	0	0	0	10	0	0	0	1	0	0	0	5	11	7	22	8	1	7	2	1
OUT946	34	25	1	25	1	17	1	0	8	2	13	0	21	8	0	4	8	4	22	8	5	0	11	4	1	9	11	9	6	2	0	0	0	1	10	0	0	0	0	181	8	19	12	13	8	11	13	4	13
OUT947	8	0	0	0	0	0	7	12	4	1	1	0	0	0	0	0	0	0	9	0	2	1	0	1	2	5	4	0	1	0	1	0	0	0	19	0	0	0	0	4	0	1	0	0	2	0	7	0	3
OUT948	44	0	0	9	0	7	11	0	11	0	5	8	9	0	3	12	8	0	2	3	3	0	3	7	0	6	3	0	3	0	1	1	1	0	0	0	0	65	1	7	7	1	1	0	3	0	2	0	5
OUT949	6	38	16	13	17	9	0	8	5	0	0	0	12	1	2	3	6	7	7	2	9	2	8	2	4	2	84	4	1	3	3	0	28	2	0	0	0	0	0	0	6	5	4	15	8	0	12	10	3
OUT95	63	57	66	72	63	93	44	175	91	47	74	33	78	54	7	10	14	20	52	25	10	8	11	21	4	11	10	16	8	5	3	4	39	2	51	18	110	68	57	16	13	14	13	24	31	6	60	62	102
OUT951	0	0	0	0	21	0	0	0	0	19	0	0	0	0	0	0	0	0	2	0	0	0	1	5	0	3	0	0	2	0	0	1	0	0	0	0	0	0	0	0	2	0	2	0	0	0	0	0	1
OUT9511	4	8	3	8	11	9	8	6	1	1	5	5	7	13	7	3	11	12	6	12	2	3	7	3	3	14	17	7	7	0	1	1	0	0	7	0	0	0	0	0	9	19	12	6	8	5	5	6	3
OUT952	9	22	0	0	0	4	22	20	0	0	9	0	2	0	0	0	1	0	8	0	0	1	5	1	0	0	0	0	0	0	0	0	0	0	0	0	0	0	21	0	0	0	0	0	7	1	4	5	1
OUT953	8	10	10	12	18	14	28	22	17	14	13	23	8	0	9	2	5	28	20	18	16	9	11	7	3	3	20	7	9	0	0	1	0	0	13	0	0	0	0	0	14	42	18	16	12	1	6	11	2
OUT9568	35	0	0	0	0	8	2	0	13	1	17	0	11	2	0	6	8	2	13	6	5	1	7	2	1	1	3	3	4	0	0	0	0	0	0	1	0	0	0	3	11	4	4	0	4	1	12	8	5
OUT957	3	0	11	4	4	7	1	0	9	0	3	3	2	10	0	0	1	1	9	3	4	5	4	5	2	4	3	4	0	0	0	0	4	0	0	0	0	0	0	0	2	14	1	1	0	0	1	0	0
OUT958	1	0	3	12	1	3	11	0	0	0	7	23	20	0	6	0	11	4	6	2	2	2	4	2	2	1	3	2	3	1	0	1	0	1	14	0	0	0	0	5	6	9	5	11	0	0	7	0	0
OUT959	13	6	0	0	24	15	3	2	0	0	0	9	4	1	6	0	3	1	0	0	0	0	1	0	1	1	10	0	4	3	0	2	17	0	9	39	127	0	38	13	1	2	0	9	8	6	4	7	20
OUT96	10	13	12	53	22	16	31	30	12	3	16	33	8	25	27	21	21	21	49	33	16	24	17	33	21	13	41	32	22	29	17	13	64	8	50	0	2	0	0	1	38	60	44	48	49	33	23	65	20
OUT9604	0	0	0	1	0	0	0	0	0	0	0	0	0	0	0	0	0	0	0	0	0	0	0	1	0	0	1	0	0	7	1	0	10	8	0	0	0	0	0	0	0	1	0	0	11	8	0	7	0
OUT961	7	22	273	2	15	0	2	0	2	12	0	4	1	32	1	0	4	0	0	1	1	0	0	0	2	0	8	1	3	0	0	0	0	0	18	25	0	0	0	68	5	0	3	5	0	0	0	0	0
OUT9640	131	41	2	8	23	18	42	0	7	0	23	6	13	22	5	20	20	3	2	25	9	0	13	13	4	13	18	4	9	0	0	1	0	2	0	0	0	0	48	0	5	19	9	18	3	5	34	17	24
OUT966	10	28	13	0	37	3	0	2	0	0	11	33	5	12	2	0	0	0	4	5	0	5	1	1	1	1	0	0	0	0	2	4	4	0	0	0	0	0	0	0	6	2	0	3	0	5	6	1	0
OUT967	1	14	9	17	0	14	11	2	13	3	16	5	14	1	0	0	0	0	0	0	0	1	0	0	0	10	10	6	3	4	1	2	0	1	0	0	0	0	0	0	0	0	1	0	4	4	7	3	2
OUT9673	5	1	1	0	16	0	10	2	0	1	5	9	5	14	0	1	3	8	1	3	1	0	4	0	1	2	2	1	1	0	0	0	0	0	10	0	19	1	0	0	4	3	4	0	4	0	8	0	19
OUT968	3	2	0	5	13	2	1	2	12	0	12	4	9	11	0	0	1	3	4	5	3	4	1	1	2	2	0	1	7	1	0	1	0	0	21	6	10	58	12	13	1	2	1	0	4	8	1	2	12
OUT969	0	0	0	6	1	0	9	0	0	0	0	0	0	0	3	3	2	1	14	5	0	0	0	1	2	0	5	1	0	3	1	1	11	1	0	0	0	0	0	5	1	4	4	1	4	4	2	5	1
OUT97	40	42	12	21	15	72	37	79	36	8	30	18	4	24	35	51	63	30	74	65	41	38	24	47	21	41	200	36	77	2	1	4	231	40	0	30	3	43	19	2	58	85	50	16	221	25	30	29	32
OUT970	5	0	0	0	2	7	3	27	23	1	4	17	18	1	6	19	2	0	0	12	3	2	15	12	3	17	10	0	8	1	1	0	13	7	0	0	0	0	28	0	11	20	7	13	5	18	15	15	2
OUT971	0	1	0	2	2	1	3	1	2	6	1	1	2	1	0	0	0	2	0	5	0	1	2	0	1	0	8	4	1	13	1	1	6	6	0	0	0	0	0	0	1	0	0	0	3	14	6	6	0
OUT973	3	0	0	9	1	0	4	1	0	2	0	1	2	5	3	2	7	0	0	2	2	1	3	2	0	8	0	1	3	0	0	0	0	0	17	0	5	0	0	0	13	5	9	2	8	4	6	9	3
OUT975	9	5	0	0	11	34	19	7	19	15	14	1	12	4	6	0	4	0	3	14	2	2	4	11	3	0	17	3	1	0	1	2	4	2	0	0	0	0	0	1	1	5	10	6	0	0	7	2	1
OUT976	0	0	0	0	0	1	0	0	0	0	0	0	1	0	1	1	9	2	7	6	4	3	1	2	5	1	6	0	1	0	1	0	9	0	0	0	0	0	0	0	0	1	9	5	2	8	2	9	1
OUT977	23	5	0	10	0	10	0	0	0	1	4	19	4	0	2	6	8	3	17	14	1	5	10	7	2	3	8	4	8	4	1	0	1	0	7	0	0	0	46	0	3	20	11	6	4	2	4	7	0
OUT978	3	22	0	21	0	38	10	0	37	65	9	73	4	21	1	0	2	1	1	0	4	0	0	2	0	0	11	0	0	0	0	0	5	0	0	0	0	0	0	0	0	0	0	2	5	25	12	6	0
OUT979	0	12	1	10	1	19	20	15	24	0	12	18	14	5	0	0	0	0	0	0	0	1	0	0	0	5	7	5	2	6	8	6	3	1	0	0	0	0	0	0	0	0	0	0	3	0	6	5	28
OUT98	0	1	0	0	0	1	0	0	1	0	0	2	0	0	1	0	3	0	0	1	0	0	0	0	0	0	0	0	1	0	0	14	3	1	0	0	0	0	0	0	0	0	0	1	0	84	2	0	3
OUT9824	20	2	0	0	0	8	0	1	1	0	2	0	0	0	1	10	0	7	4	22	3	3	1	3	3	3	1	2	1	1	0	0	0	0	26	0	0	0	0	0	0	6	1	7	9	6	2	11	14
OUT983	8	8	1	7	2	11	5	11	0	21	2	11	0	1	4	8	7	2	11	12	22	10	15	12	7	14	16	2	12	0	1	1	0	1	0	0	9	0	22	2	19	19	21	9	13	0	3	11	9
OUT9835	0	0	0	0	1	8	19	0	20	14	5	27	4	1	4	3	0	3	0	3	4	3	2	1	0	3	17	1	1	3	1	0	0	0	0	0	0	1	0	0	1	15	7	11	3	0	20	7	3
OUT985	9	0	0	0	0	0	0	0	0	0	2	0	0	0	0	2	0	5	1	6	4	1	0	1	0	5	2	0	1	0	2	0	9	4	0	0	0	0	0	0	5	6	2	0	0	6	2	6	0
OUT986	4	1	1	3	8	1	0	0	1	0	3	1	8	0	0	0	0	0	1	2	0	1	0	1	89	4	0	0	0	234	0	0	1	0	0	0	0	0	0	0	0	4	0	0	1	0	3	0	0
OUT989	0	4	11	5	4	4	0	2	6	2	9	8	0	4	5	2	4	8	1	2	1	0	4	0	5	6	9	2	14	1	0	0	1	0	5	0	0	0	0	0	3	4	12	11	3	4	5	15	10
OUT99	0	2	3	0	0	0	0	0	0	0	0	0	0	0	0	0	0	0	0	0	0	1	0	0	2	0	0	0	0	0	0	58	4	0	0	0	3	0	0	0	0	0	0	0	0	0	0	0	0
OUT990	25	0	0	0	0	13	4	13	0	8	4	8	5	2	0	0	9	3	4	0	0	4	4	4	0	2	1	5	1	0	0	0	3	0	0	0	0	249	0	2	4	1	3	1	5	2	4	0	5
OUT991	14	5	13	2	8	1	3	51	8	0	0	16	14	7	0	0	1	1	4	3	0	2	1	0	0	3	7	3	1	0	1	0	0	0	0	0	0	0	0	0	7	2	0	10	0	0	0	0	6
OUT992	0	17	20	5	21	16	9	0	10	0	14	0	8	0	3	2	16	5	8	8	0	0	2	7	11	11	4	3	6	8	2	0	10	0	0	27	0	0	0	0	7	2	1	17	10	7	29	18	0
OUT993	0	0	0	0	0	3	0	16	17	0	5	1	0	0	1	4	1	4	0	2	3	1	1	0	1	5	2	0	3	0	0	0	3	0	0	1	0	0	0	0	3	8	1	2	4	1	1	5	0
OUT994	24	0	4	11	11	8	22	0	4	10	13	21	15	0	2	10	5	10	11	14	3	1	0	6	3	3	1	1	2	1	1	0	1	4	18	0	1	0	0	0	7	17	13	12	14	4	17	1	14
OUT9941	1	0	0	13	0	0	0	0	0	0	4	0	0	17	2	4	3	5	4	0	6	0	4	0	2	3	0	2	1	1	3	0	2	0	0	0	0	0	0	0	4	3	5	3	8	1	7	2	0
OUT999	1	0	2	0	0	0	0	0	7	0	0	21	4	14	12	3	3	0	0	2	0	7	4	3	0	3	2	3	0	7	1	0	2	2	1	1	23	36	0	12	7	15	0	6	6	0	10	4	1
[truncated: 31 more columns]

## Sheet: Dataset S2  Fungal OTUs 
Dataset S2 Fungal s and their relative abundance in different samples
	GutA1	GutA6	GutB1	GutB4	GutC1	GutC5	GutC7	GutD1	GutD6	GutE1	GutE6	GutF1	GutF5	GutG1	H10GA1	H10GA2	H10GA3	H10GA4	H10GA5	H15GA1	H15GA2	H15GA3	H15GA4	H15GA5	H25GA1	H25GA2	H25GA3	H25GA4	H25GA5	H40GA1	H40GA2	H40GA3	H40GA4	H40GA5	HP1	HP2	HP3	HP4	HP5	HX1	HX2	HX3	HX4	HX5	I10GA1	I10GA2	I10GA3	I10GA4	I10GA5
OUT1	47	40	100	92	37	32	46	46	50	50	36	86	91	239	25860	89	631	20642	500	9204	61	370	225	434	1382	141	105	440	1661	32195	274	107	5091	29722	20	14	9	16	9	154	158	481	233	367	21586	59106	6063	37239	8423
OUT2	4106	3531	4385	4958	4741	4242	4952	4140	4294	5261	3832	4912	4273	3086	386	1039	1229	3536	3824	2124	2498	2467	3513	2729	1445	2012	3473	1718	229	1055	365	1196	2829	756	5063	5709	6303	4572	4343	5261	5048	3487	12679	5744	2812	592	847	3674	4300
OUT3	56	139	167	384	43	104	69	15	21	138	30	150	8	115	37066	55507	29347	216	270	31285	50021	616	4698	173	4872	36662	7254	37856	8548	11841	4779	11021	16181	405	17	57	115	41	65	93	80	110	179	83	1104	4	84	27	96
OUT4	83	14	46	126	32	3	29	2	29	29	0	38	15	62	16	32	0	25	10	1	7	6	0	2	10	1	5	16	21	8239	39199	387	82	139	0	0	0	0	0	0	0	13	25	27	1	10	17	16	0
OUT5	199	272	412	865	227	249	190	284	581	206	54	386	298	380	131	401	525	1410	1773	753	663	471	1321	1543	561	623	713	663	55	530	126	337	865	242	579	213	534	158	134	215	2147	1331	1379	2077	1276	109	381	355	450
OUT6	1	8	29	1	0	3	0	29	1	0	0	6	31	0	301	0	2	1	11	1	10	30	9	33	23	0	36	0	5	31	0	4	0	2	6	5	3	2	6	10	0	27	0	15	20179	15	25	22	219
OUT7	12	3	7	0	71	1	53	11	0	25	28	5	26	0	72	121	5	49	32	9	0	68	1566	33	40	44	6	59	206	13	23	12	0	3	0	0	0	0	2	0	80	5	15	5	50	37	3	20	4923
OUT8	39	5	56	6	0	2	0	0	0	0	0	42	0	0	17	2	2	6	9	23	0	17	5	0	11	0	0	8	35	1	0	25	0	0	0	0	1	0	0	0	0	0	2	39	31	34	33825	30	41
OUT9	585	824	1213	1093	704	847	619	551	441	953	359	768	683	466	57	141	141	740	861	426	407	1096	667	734	172	229	579	372	41	148	51	145	544	225	1629	1079	1382	1055	1118	936	628	802	1011	993	508	201	207	588	1037
OUT10	79	8	75	0	1	7	26	14	0	1	1	1	34	10	4	0	5	0	10	6	0	7	17	41	19	8	20	0	1	17	2	2	0	10	0	0	0	0	0	0	0	24	0	4	12	2	3	0	9
OUT11	35	33	203	21	17	42	46	12	36	71	11	77	19	26	5	14	916	75	26	699	2192	47	514	1942	3013	315	3866	10840	1406	1999	4619	7702	19846	2298	52	58	65	31	47	73	17	17	19	25	4036	21	31	15	19
OUT12	539	810	1017	1103	430	898	641	540	2438	933	192	856	515	489	173	117	229	775	751	424	281	380	514	438	218	280	469	201	30	83	47	132	283	150	512	555	508	536	574	725	1016	900	805	1546	361	64	130	531	779
OUT13	137	593	424	380	310	384	565	807	309	439	257	499	333	308	56	249	337	383	663	364	491	366	420	487	370	369	617	236	45	188	72	162	545	210	29	175	102	112	145	102	924	867	798	694	610	378	296	687	1176
OUT14	19	5	124	23	68	24	41	70	7	82	7	51	7	45	13	16	25	37	13	25	16	42	104	140	4079	17	5619	133	617	2182	35	34154	3002	1042	45	47	31	50	8	33	30	83	28	57	17	0	26	44	31
OUT15	795	715	635	236	1032	707	1014	1345	651	1097	1452	822	1037	402	43	128	164	346	661	170	294	336	460	550	91	197	638	249	37	197	83	131	329	81	40	192	161	156	149	257	437	450	484	458	356	77	58	384	447
OUT16	1	2	20	51	4	3	0	6	1	0	2	0	10	26	33	5592	3895	6148	69	4549	2477	4701	4720	23739	4407	1240	147	1363	3275	358	78	72	86	18	0	0	0	0	0	0	1	33	0	21	4	3	2	1	4
OUT17	463	316	428	596	427	619	445	451	334	530	292	703	504	303	60	82	191	378	402	184	142	400	487	225	218	198	391	189	18	137	22	117	242	117	547	513	656	425	552	529	388	394	565	699	292	184	125	327	534
OUT18	535	1111	1025	935	1122	760	856	878	803	945	1170	920	439	436	37	40	213	607	504	254	187	556	410	444	152	193	549	245	20	210	59	93	331	78	329	1806	1357	1533	1463	1753	474	448	815	836	333	86	147	242	458
OUT19	748	1182	1144	966	1226	705	862	1393	673	1208	529	1321	610	694	31	92	125	692	693	158	308	677	646	467	271	262	703	273	15	83	62	125	379	96	364	1566	1448	1695	1401	1681	612	748	1619	938	382	95	121	392	849
OUT20	253	521	707	520	638	498	694	637	1078	234	193	415	551	588	42	152	262	390	907	349	300	601	504	449	215	196	416	196	32	206	61	121	344	146	605	426	435	336	381	415	659	554	553	1084	416	143	160	451	1011
OUT21	7	153	1	54	1	4	0	37	0	33	1	5	0	11	3929	613	24	64	3	23	5	46	271	377	8	2	17	4	7323	440	78	93	18	41	0	16	18	22	29	21	0	0	0	42	0	27	12	0	4
OUT22	748	453	705	695	771	516	517	565	383	1015	109	611	705	510	40	86	230	496	939	156	373	612	803	352	138	309	943	211	56	187	95	157	466	216	453	404	265	235	239	393	924	891	1370	928	459	212	109	674	919
OUT23	267	261	416	232	393	271	261	282	125	337	19	266	307	300	38	98	102	465	468	157	276	145	200	280	140	139	156	144	23	82	13	65	134	56	0	36	31	36	22	73	255	302	321	477	236	29	63	242	385
OUT24	12	0	3	0	0	1	0	4	3	0	0	0	6	4	0	2	4	0	1	0	0	13	0	2	0	0	4	0	1	7	0	0	6	1	0	0	0	0	0	0	0	5	0	0	2	0	0	4	0
OUT25	1224	1338	428	232	1365	1454	2275	2529	948	2570	162	1275	1906	408	17	45	158	161	245	168	70	243	220	122	62	138	242	116	22	120	38	69	120	62	43	196	194	195	169	192	483	228	324	423	255	56	40	177	244
OUT26	5	1	27	34	0	0	1	0	3	17	0	0	3	19	23	4	8	36	0	0	4	40822	416	126	1178	57	32	58	7	35	1	22	3	0	0	0	0	0	0	0	0	0	0	0	0	0	1	0	0
OUT27	70	167	73	271	93	136	2077	49	31	135	6	380	19	79	20	44	103	275	209	144	210	99	813	185	72	83	312	102	15	72	25	35	172	40	1	0	0	0	0	0	766	576	645	688	326	245	208	95	166
OUT28	397	296	292	452	320	400	329	185	266	216	19	245	164	177	13	139	152	305	535	168	254	129	186	155	84	120	157	192	30	101	37	117	155	23	0	0	1	0	0	0	421	376	459	691	313	21	74	557	571
OUT29	6	4	6	50	0	0	0	3	4	4	2	3	1	1	344	37	49	61	489	30	212	29	33	3	864	38	215	566	6011	131	70	187	227	12	11	0	37	0	0	12	1	1	4	56	481	683	28	87	10
OUT30	53	3	234	42	79	0	183	0	1	88	4	49	26	29	18	26	18	179	209	70	68	27	170	197	93	59	66	102	9	63	17	17	30	13	7	1	5	0	0	0	201	228	195	167	207	41	80	72	134
OUT31	28	40	687	101	3	37	89	22	48	658	10	19	124	128	702	231	27655	8221	29	5	9	61	589	157	542	111	7	930	90	445	3	53	0	11	16	6	1	6	0	57	4	0	0	9	33	5	0	4	9
OUT32	619	794	717	539	611	889	538	495	862	1093	2394	931	641	228	29	39	136	325	404	148	176	396	234	237	111	98	468	100	11	57	33	58	85	55	225	723	409	476	557	832	257	228	397	294	214	32	102	138	314
OUT33	460	837	204	273	435	584	742	597	386	462	1709	598	546	190	11	45	75	211	149	93	75	159	156	163	80	83	428	99	18	75	24	82	127	63	33	306	198	241	230	269	265	252	349	334	191	35	63	152	210
OUT34	9	8	5	2	0	30	0	1	0	0	1	0	2	0	2	0	2	3	2	0	2	31	15	5	6717	2	2	1	0	1792	1	0	0	3	2	0	1	0	0	0	19	1	0	1	69	188	6	0	2
OUT35	8	6	43	28	3	20	23	6	2	23	5	29	58	167	22	67	82	39	275	1096	1	105	42	118	22	39	46	127	307	7	14	54	28	32	0	6	13	0	12	27	144	66	39	55	60	15	2	19	33
OUT36	185	105	33	78	196	155	63	89	47	111	31	21	15	19	0	44	27	34	99	127	81	81	47	94	41	69	73	16	8	21	22	65	29	26	25	5564	3250	4130	4527	4561	102	11	174	52	39	100	25	69	76
OUT37	514	707	406	555	559	1013	554	1001	510	938	1461	734	541	297	15	69	117	310	392	96	177	158	265	368	84	86	439	194	16	155	46	69	220	92	365	533	428	378	342	500	533	521	829	590	207	35	90	188	390
OUT38	355	440	338	147	245	222	231	379	247	416	193	219	259	221	22	52	44	238	189	46	146	175	183	135	87	51	255	98	7	47	21	79	202	33	210	349	224	209	239	432	226	227	329	322	134	38	56	156	232
OUT39	661	874	1001	1368	1103	504	967	405	557	803	140	1372	580	831	20	32	66	253	353	151	144	476	202	180	96	151	194	139	14	70	27	58	144	33	113	966	552	590	951	791	241	157	441	273	209	37	49	109	198
OUT40	0	0	19	0	0	0	20	0	0	23	0	0	0	0	0	0	0	0	0	0	0	2	0	0	0	0	0	12	0	0	6	0	0	0	0	1	0	0	0	0	0	0	16	0	0	7	0	2	0
OUT41	118	578	990	633	406	438	163	97	249	542	40	479	155	272	20	36	23	208	95	163	122	155	150	188	70	106	147	59	15	19	15	51	70	33	179	140	135	79	169	137	220	183	198	375	102	16	21	52	107
OUT42	226	281	398	365	497	190	318	642	153	385	116	274	456	285	11	62	153	384	492	135	141	206	254	391	111	149	285	154	12	105	31	82	160	96	219	229	282	179	221	382	496	279	625	803	184	53	96	201	413
OUT43	0	1	2	0	1	0	0	0	0	0	1	2	0	0	3	0	0	0	0	0	0	3	1	0	0	1	0	0	2	0	0	2	0	0	0	0	0	0	0	0	1	1	0	2	0	20	1	0	0
OUT44	221	271	326	1222	82	219	195	292	418	307	56	116	146	135	14	42	114	205	205	130	134	191	231	101	92	100	112	61	6	66	24	63	66	41	59	67	85	40	37	42	222	227	138	85	69	26	58	51	105
OUT45	70	25	62	226	39	93	83	259	69	222	11	85	120	78	14	52	102	2	200	52	66	185	71	71	19	57	147	58	13	17	23	67	91	34	4	1	0	9	1	0	79	235	4917	133	42	54	28	189	367
OUT46	112	129	15	205	182	136	328	134	78	114	149	143	56	93	724	18	15	72	73	37	66	56	98	84	74	13943	151	64	739	225	128	2987	4177	156	14	68	36	44	48	103	65	109	58	49	36	12	42	13	30
OUT47	298	340	236	133	270	531	375	186	402	351	1043	332	377	196	37	66	33	121	229	5	116	56	183	41	33	98	265	48	1	50	23	51	11	21	22	356	114	294	204	284	188	69	283	232	58	18	50	140	117
OUT48	179	168	25	137	2	59	55	370	1102	31	0	38	231	97	58	54	59	158	349	59	55	96	162	80	95	51	57	75	11	176	57	35	260	8	1	0	0	0	0	0	282	395	343	253	128	20	40	185	54
OUT49	61	78	86	234	154	102	834	134	70	177	18	57	64	23	13	17	16	193	84	111	36	181	147	163	61	76	191	78	11	77	5	48	85	67	41	133	184	245	206	261	269	318	108	403	90	44	23	72	104
OUT50	129	321	17	775	57	66	48	113	5140	156	6	246	120	87	23	65	182	378	350	187	168	122	556	282	120	169	291	154	13	66	33	87	182	51	0	0	1	1	0	0	400	364	324	872	150	22	65	19	90
OUT51	151	104	228	99	224	269	110	369	101	166	119	140	199	151	15	36	34	141	199	59	50	111	154	113	45	94	169	104	8	64	19	44	196	34	28	188	108	140	152	152	238	100	763	115	143	67	53	132	307
OUT52	0	3	7	47	0	22	13	0	0	0	0	0	0	0	0	11	13	0	10	6686	8	52	12	39	16872	0	67	17	137	326	446	264	466	516	0	15	11	13	12	4	0	7	1	0	0	2	0	0	3
OUT53	380	273	297	249	314	232	661	547	326	253	422	270	314	1162	28	109	104	313	586	262	202	132	230	146	81	124	366	330	42	73	12	101	160	66	527	830	826	410	611	910	597	398	730	508	178	53	59	526	620
OUT54	112	326	309	78	256	164	245	55	129	544	20	124	138	128	21	43	58	62	192	42	76	98	252	141	43	77	179	43	22	44	20	10	45	23	122	189	76	125	136	65	53	158	168	347	95	31	22	89	177
OUT55	116	501	495	378	385	327	289	115	229	438	51	331	163	281	11	51	61	401	161	89	108	119	238	299	79	79	149	105	49	41	12	46	129	43	175	699	516	703	721	779	314	283	379	465	212	435	80	87	212
OUT56	1	0	0	0	0	0	0	0	1	0	0	1	0	2	49	5243	1437	2639	12	1453	6	13	3	0	159	0	7	0	73	49	235	40	1	13	0	11	0	0	0	7	2	0	0	0	2	9	5510	5	18
OUT57	42	167	15	550	1	57	129	153	199	182	3	92	90	7	34	96	58	147	438	98	99	181	383	409	117	115	129	228	21	75	30	128	173	16	33	0	24	0	9	33	341	289	314	568	355	24	80	84	124
OUT58	154	260	464	5	208	94	248	214	115	295	215	214	165	204	15	26	43	144	213	73	72	188	91	86	49	65	150	91	7	57	10	56	73	15	58	653	341	524	623	590	116	186	291	253	131	31	16	54	98
OUT59	10	99	196	85	43	69	0	70	30	0	13	59	43	34	37	46	46	159	51	63	83	59	78	184	57	50	173	40	15	35	10	23	127	1	45	74	38	0	35	41	178	104	257	326	128	9	132	30	53
OUT60	3	0	3	8	0	0	0	0	0	0	0	0	2	0	2	437	380	631	6	0	30	527	0	35	312	17	0	0	9	7	33	0	0	11	0	0	0	0	0	0	0	1	0	0	0	4	1	0	0
OUT61	41	77	123	120	64	25	71	108	7	117	44	119	82	96	13	20	5	102	118	94	98	79	109	140	108	117	453	33	60	103	27	2808	98	102	184	116	172	123	104	171	74	117	99	160	64	22	6	46	103
OUT62	111	294	435	195	527	280	131	270	261	249	43	314	135	293	9	29	64	173	183	48	28	128	221	137	90	65	128	59	8	19	10	29	62	39	1209	210	768	151	148	361	177	107	109	156	140	37	21	98	179
OUT63	69	67	164	176	98	56	112	73	35	14	38	68	94	45	30	33	22	215	124	96	138	76	98	224	112	81	158	77	13	42	28	51	200	45	175	138	153	85	85	111	219	267	203	432	148	47	80	58	102
OUT64	133	202	31	545	241	269	130	151	1889	332	9	286	147	29	9	61	100	278	254	111	102	60	143	143	92	73	217	145	9	61	13	31	99	29	0	0	0	0	0	0	303	105	103	748	93	18	36	10	41
OUT65	92	320	490	370	292	335	129	83	249	508	30	318	136	217	9	22	15	135	47	105	61	80	118	108	21	43	74	58	7	7	9	20	38	15	22	19	33	47	24	34	87	114	46	257	67	4	23	24	63
OUT66	119	79	176	260	232	161	166	257	39	195	32	221	131	193	7	7	47	76	122	55	64	42	28	120	30	59	89	41	3	26	11	8	57	21	58	24	35	9	18	41	144	93	31	79	52	22	8	45	120
OUT67	301	56	176	63	64	86	208	165	122	91	248	239	148	132	57	40	88	103	271	167	349	138	209	99	53	119	154	153	113	76	46	80	202	42	8	134	62	78	153	198	463	325	250	360	318	64	111	228	244
OUT68	168	407	194	324	307	218	159	481	202	195	474	389	192	124	15	19	56	83	140	23	80	166	157	105	46	35	124	34	11	15	11	28	54	31	33	558	293	451	375	375	209	204	165	162	39	22	19	99	119
OUT69	23	1	22	101	26	58	0	59	55	56	6	18	26	20	11	78	55	138	235	66	69	85	108	153	92	83	134	84	14	37	9	75	161	37	0	0	0	0	10	0	247	120	193	158	65	22	39	34	75
OUT70	64	51	84	154	116	122	97	228	84	89	18	111	134	90	4	6	29	58	169	21	32	102	41	60	15	3	22	3	4	34	5	9	7	8	512	29	168	1	5	10	34	117	133	153	111	61	12	101	158
OUT71	79	156	100	111	99	94	130	86	157	173	98	154	94	43	7	6	9	257	211	49	58	92	54	79	29	20	161	43	3	33	5	28	62	25	105	248	151	162	255	243	112	76	153	183	35	21	20	57	104
OUT72	70	151	23	21	234	81	4801	381	168	321	24	132	48	31	2	11	39	93	100	26	0	20	115	92	17	27	8	62	4	2	5	26	7	18	3	0	9	11	10	0	42	172	81	113	101	36	31	25	32
OUT73	107	210	246	183	258	199	179	184	150	368	42	491	164	285	3	10	45	117	285	71	69	127	35	64	30	57	96	70	5	59	13	16	55	28	149	245	241	314	307	275	250	75	110	193	93	22	23	93	165
OUT74	43	151	314	75	221	156	1	18	125	308	11	91	145	70	3	12	16	40	76	32	28	82	102	109	44	36	69	17	4	34	5	29	131	23	0	0	0	0	0	0	152	107	39	40	89	16	26	106	170
OUT75	236	105	43	70	154	137	228	323	248	239	571	167	302	95	7	31	27	82	66	134	11	69	119	119	18	21	114	118	11	28	1	16	47	29	12	204	118	189	207	203	170	142	113	142	49	28	22	15	46
OUT76	0	0	0	0	0	0	0	0	0	1	0	4	0	0	2	33	19	0	0	0	0	6	51	262	266	5	3	451	6298	1084	535	2077	681	1	0	0	0	0	0	22	0	0	9	1	0	6	0	0	0
OUT77	93	95	25	96	106	683	45	77	84	37	1	58	52	33	14	14	43	116	45	41	37	36	1377	144	23	69	77	24	2	21	10	19	62	6	11	37	18	68	65	56	135	106	72	132	96	10	36	29	31
OUT78	392	146	102	154	153	344	865	406	164	445	695	354	359	173	20	80	30	211	253	78	90	98	490	126	93	110	295	184	15	38	21	51	96	72	9	199	154	147	161	287	398	215	349	514	144	47	86	113	218
OUT79	0	2	2	0	0	0	1	2	0	1	0	2	1	0	1254	17	12	3	29	0	0	121	53	1409	7907	6	228	978	4218	1007	982	94	588	1	0	0	0	0	0	0	0	2	1	1	0	0	3	0	0
OUT80	1	0	0	0	0	0	6	12	0	4	0	0	9	0	0	0	0	0	0	0	0	1	0	11	1	0	11	2	0	8	4	0	0	0	0	0	0	0	0	0	1	5	6	6	2	3	0	0	0
OUT81	74	83	139	35	91	30	73	190	81	95	6	62	53	92	9	13	31	78	149	17	58	54	26	44	19	44	32	66	8	28	15	34	38	31	0	5	0	0	2	2	76	96	128	146	53	23	28	68	113
OUT82	43	54	57	247	343	18	113	4	139	127	27	2	58	129	31	41	49	101	133	61	31	73	56	175	38	77	91	46	29	10	14	20	55	28	911	89	290	63	22	158	174	125	75	211	88	13	41	55	99
OUT83	119	137	72	52	170	294	224	121	84	306	36	130	336	72	13	48	62	151	230	118	102	242	130	100	78	111	64	48	4	47	19	28	156	47	51	101	88	91	81	144	399	217	132	142	110	16	47	94	171
OUT84	27	75	0	0	504	8	0	118	0	40	0	35	0	0	3	6	6	3	1	0	0	31	13	28	8	0	31	0	1	0	2	4	11	11	39	2432	1647	2135	2061	2396	41	0	19	84	15	8	3	0	17
OUT85	8	24	36	23	1	0	0	27	0	41	0	22	1	4	1977	59	74	70	1061	1	24	66	148	3227	84	6	14	396	1597	118	11	40	0	33	15	7	20	10	14	25	0	19	37	1	10	0	3	5	0
OUT86	59	111	67	43	102	103	107	122	205	316	204	161	75	124	2	25	77	22	64	29	0	70	113	77	35	17	31	30	5	7	1	15	32	17	265	78	156	42	94	54	116	65	28	94	37	12	21	27	53
OUT87	7	4	3	104	0	0	21	0	32	40	0	27	22	4	6	14	9	25	56	0	0	15	1	14	0	7	23	1	7	4	1	1	41	5	0	0	0	0	0	0	50	53	0	57	70	0	2	19	13
OUT88	132	599	2	3	840	383	1474	426	378	805	19	169	373	45	0	3	2	11	28	13	0	5	33	23	3	2	16	26	1	14	6	7	0	3	0	2	0	0	0	0	20	110	14	77	9	0	0	0	6
OUT89	0	41	90	0	257	0	0	0	37	60	4	0	0	15	0	10	14	20	66	7	0	21	69	0	0	0	9	0	0	0	0	0	3	4	44	2176	1382	1770	2022	2128	0	11	20	68	0	3	3	27	18
OUT90	74	43	123	136	110	6	98	11	98	241	35	393	32	122	3	22	13	37	14	9	39	43	32	61	13	74	65	36	3	2	4	9	28	15	2039	97	1308	139	27	90	106	120	120	65	59	6	8	4	44
OUT91	28	33	2	120	19	9	5	6	237	4	3	0	16	2	9	27	37	134	57	55	40	26	139	77	41	39	83	43	5	17	1	24	67	13	1	7	0	0	1	0	139	111	71	199	72	7	11	13	23
OUT92	0	0	0	0	3	0	0	0	0	1	4	10	0	0	0	0	0	1	0	0	0	2	10	1	0	1	0	2	0	1	2	0	0	1	1	1	0	0	1	0	2	8	2	0	0	0	0	51	8
OUT93	68	118	28	101	26	71	59	113	58	78	23	0	173	36	15	28	24	53	87	50	68	29	32	9	46	47	40	52	10	1	18	32	21	4	16	28	16	8	3	4	219	70	2600	34	69	52	6	55	25
OUT94	82	107	89	265	115	136	89	63	94	166	10	80	85	70	2	8	35	73	72	52	34	78	86	34	42	17	86	31	1	15	4	15	55	28	51	94	80	101	142	116	58	109	145	162	74	11	29	41	186
OUT95	17	15	1	223	0	37	32	0	98	1	1	1	0	3	4	13	28	202	150	48	127	11	158	17	25	44	14	24	3	22	26	26	16	10	0	0	0	0	0	0	133	120	120	114	72	9	23	19	33
OUT96	41	254	368	228	229	232	97	117	114	577	26	266	125	127	18	14	17	28	95	65	16	178	250	62	34	37	48	63	10	37	4	19	83	21	0	78	78	33	38	78	131	183	349	227	91	15	5	60	115
OUT97	95	35	161	205	4	65	105	185	40	144	12	42	69	102	2	2	9	95	36	29	44	44	70	40	15	39	106	25	0	23	4	7	26	4	2211	55	746	16	7	12	35	87	36	152	26	14	5	26	32
OUT98	96	222	197	283	164	283	61	181	176	323	3	104	109	122	2	16	16	63	66	19	48	137	54	26	22	36	16	9	8	12	4	26	34	19	476	79	315	22	4	13	39	69	44	131	33	21	11	9	30
OUT99	387	431	76	389	500	344	624	287	539	408	16	336	200	39	1	6	10	57	101	36	9	20	60	45	24	38	53	36	3	8	1	8	44	7	0	6	0	0	8	13	54	25	69	19	40	5	13	8	12
OUT100	0	0	1	7	2	0	0	0	0	0	2	4	0	0	3	0	0	0	0	0	1	0	7850	2	33	5	0	0	24	15	21	0	0	0	0	0	0	0	0	0	1	0	0	0	1	14	39	0	0
OUT101	13	13	388	8	0	1	9	3	7	88	2	2	18	204	3	5	26	259	1	8	17	9743	1007	433	181	3	12	48	10	11	9	10	5	0	0	0	0	3	0	8	0	0	0	0	3	0	0	0	0
OUT102	30	60	3	47	59	17	36	64	0	0	57	131	17	54	2	28	0	0	27	10	20	36	83	44	28	25	13	31	44	9	0	8	5	6	66	1324	623	1014	851	1087	9	102	2	99	29	207	37	31	47
OUT103	160	55	40	85	0	100	119	0	25	80	1	77	38	59	1	8	33	55	20	105	32	51	117	69	28	88	30	15	3	55	5	15	51	19	47	14	5	5	12	0	21	36	21	0	50	4	20	14	15
OUT104	63	47	1	165	20	33	56	37	45	19	2	42	36	48	3	25	22	45	80	32	46	65	46	57	3	17	34	59	1	28	9	29	14	7	13	6	2	0	0	2	96	43	155	177	47	13	15	6	20
OUT105	0	0	0	0	2	0	0	0	0	0	1	0	0	0	0	0	0	0	0	0	0	0	1	0	0	0	0	2	109	0	89	1	0	0	0	0	0	0	0	0	2	0	0	0	0	1	0	0	0
OUT106	46	36	49	56	30	45	31	21	82	48	19	37	23	53	5	15	17	52	20	22	48	28	35	37	23	30	41	9	6	7	7	11	30	8	155	417	316	335	312	344	88	35	44	65	9	35	33	26	27
OUT107	120	344	151	237	179	216	329	133	281	266	109	312	165	142	15	34	41	87	154	89	72	163	114	35	46	37	74	54	13	18	11	50	183	12	108	297	288	317	218	432	174	131	111	151	74	27	35	85	239
OUT108	53	107	125	305	28	11	145	54	28	26	36	69	29	60	12	23	22	22	37	35	88	43	90	114	36	47	87	35	12	29	3	23	65	36	8	103	87	94	96	111	150	128	150	164	18	107	28	59	126
OUT109	28	142	5	66	194	183	74	108	130	167	170	77	66	58	3	1	48	62	35	51	20	23	45	23	9	34	79	84	3	28	4	20	79	7	19	91	55	73	87	68	127	50	35	29	42	4	6	67	66
OUT110	66	2	102	50	45	55	14	65	27	31	33	67	9	19	3	21	30	76	34	47	78	51	87	82	28	52	89	23	3	11	3	16	24	17	15	47	25	58	22	23	78	166	77	1	94	10	8	49	87
OUT111	41	63	34	3	92	36	10	158	102	23	4	62	77	41	1	30	0	1	1	17	8	44	16	1	7	19	0	11	3	23	7	9	101	21	1213	89	505	8	16	3	141	50	17	37	60	5	15	8	36
OUT112	32	56	12	0	24	0	28	21	24	2	3	33	16	17	36	14	20	86	0	0	0	16	48	155	644	6	54	1335	546	2174	383	2501	23	465	0	34	40	73	39	42	8	7	3	3	18	2	8	6	11
OUT113	6	18	1	88	0	0	0	0	907	0	1	21	0	0	2	13	17	58	35	42	40	16	27	22	25	0	25	22	5	5	7	24	27	28	0	0	0	0	0	0	109	62	142	81	11	2	22	4	23
OUT114	202	171	140	12	244	115	86	113	95	256	3	129	162	68	9	4	40	57	51	17	3	24	0	20	7	32	43	47	2	9	9	7	85	8	0	0	0	0	0	0	118	9	105	90	37	9	14	83	115
OUT115	11	5	2	97	0	29	136	29	1	21	8	95	38	18	1	13	9	0	38	14	23	8	158	0	16	11	136	61	5	28	7	16	44	1	52	45	29	29	0	11	83	198	63	44	82	27	46	33	72
OUT116	25	113	143	51	82	96	31	19	51	129	3	135	29	174	2	8	11	62	41	18	35	27	45	34	14	28	48	27	4	3	3	10	20	10	17	11	7	7	3	0	64	19	42	29	43	0	8	8	24
OUT117	54	111	67	77	46	154	119	90	18	68	6	99	30	40	7	9	24	98	90	7	29	47	65	41	11	31	55	16	7	9	6	4	29	15	29	28	0	0	8	8	89	66	119	88	22	21	3	42	97
OUT118	45	124	37	108	107	15	39	261	36	0	213	1	98	20	1	1	29	91	89	22	23	36	1	40	12	33	59	13	3	0	5	13	38	10	14	146	77	49	129	26	21	21	44	152	17	8	5	41	31
OUT119	82	154	110	47	33	249	130	217	116	158	58	33	194	161	3	14	20	82	178	65	49	112	110	85	52	39	69	38	11	31	16	22	59	22	81	44	100	76	29	130	41	12	148	135	115	13	56	179	197
OUT120	50	83	114	39	138	95	101	133	34	140	8	90	91	61	8	7	13	90	33	22	15	34	53	51	11	29	25	23	3	11	1	0	24	2	208	24	97	3	0	16	60	26	78	89	25	44	11	31	49
OUT121	59	29	98	6	88	52	22	122	27	263	1	1	59	23	11	6	11	1	67	26	54	14	30	22	1	10	54	0	2	4	1	19	0	15	0	0	4	0	0	0	224	18	23	320	21	29	36	34	31
OUT122	28	16	48	16	0	28	29	86	0	56	3	48	27	44	10	17	13	16	147	14	4	39	42	101	3	40	54	49	3	20	3	16	10	5	0	0	3	0	0	7	77	76	1973	43	48	37	8	0	49
OUT123	50	46	0	0	0	49	0	169	30	2	46	1	53	51	2	53	5	29	22	59	27	31	43	26	27	32	42	19	10	21	12	14	0	4	0	99	107	128	164	192	206	75	76	33	53	0	9	129	49
OUT124	81	179	68	84	120	130	99	58	117	124	69	150	116	98	5	6	15	54	31	28	39	70	47	55	32	16	45	10	1	7	3	17	24	8	106	146	91	91	169	191	84	58	42	70	17	9	29	11	14
OUT125	0	0	0	2	0	4	0	0	0	0	0	0	0	0	0	0	1	0	0	0	0	11	0	0	0	0	1	0	0	0	0	0	0	2	0	0	0	0	0	0	0	0	10	0	17	5	3	2	5137
OUT126	29	40	3445	251	1	10	80	2	26	577	5	14	53	475	11	3	1	64	1	0	0	7	47	2	67	5	0	10	1	0	0	1	0	0	0	0	0	0	0	7	0	0	0	0	5	0	0	0	0
OUT127	4	92	33	48	19	1	57	67	0	87	9	0	28	0	7	34	86	16	47	0	43	47	110	103	2	1	23	0	0	60	1	21	40	12	12	9	7	4	2	0	16	23	52	0	11	11	4	141	123
OUT128	21	42	130	76	123	18	84	12	34	27	6	93	50	45	5	14	13	97	64	38	48	58	85	42	19	40	79	19	5	9	5	9	28	31	0	0	0	0	0	0	63	114	74	147	39	2	17	6	22
OUT129	13	28	103	47	6	33	24	12	38	30	5	28	11	22	5	8	15	42	69	35	17	36	88	61	20	32	25	39	1	16	3	14	61	3	65	89	67	86	106	83	63	97	58	77	35	12	15	17	8
OUT130	8	0	5	0	0	0	0	0	0	0	0	0	0	0	1	0	0	0	0	0	0	0	0	0	0	0	0	0	2	1	34	0	0	1	0	0	0	0	0	0	18	0	0	0	0	0	0	0	1
OUT131	15	45	47	51	31	2	32	16	26	168	13	1	0	17	4	27	48	29	95	11	1	37	23	44	6	23	78	5	1	70	4	5	6	4	55	20	21	4	30	18	43	104	1	32	38	8	10	33	32
OUT132	3	32	29	16	65	44	27	74	48	50	24	2	111	18	11	0	11	43	42	6	15	56	67	0	9	27	33	42	1	7	11	0	0	25	36	35	20	58	42	127	79	26	82	89	51	9	19	51	45
OUT133	113	112	82	106	88	135	67	60	190	156	359	181	105	46	7	7	10	38	100	25	7	38	43	36	17	30	55	26	1	3	4	24	43	5	93	59	129	66	102	91	68	55	44	78	54	3	4	22	66
OUT134	165	47	135	45	84	47	194	0	153	30	533	127	84	68	0	0	19	30	2	52	16	42	18	0	0	0	0	7	3	0	1	31	85	5	19	0	7	1	0	0	55	28	35	185	50	0	3	43	8
OUT135	21	49	25	66	93	29	43	8	49	62	82	55	18	22	3	10	0	39	18	22	28	14	50	53	8	15	32	54	10	28	2	12	60	10	13	36	36	25	41	66	91	26	56	44	42	18	16	45	58
OUT136	0	0	20	0	1	1	0	3	0	0	0	1	0	49	221	7	14	8	1	0	0	43	63	101	94	15	1	0	726	222	7	7	6	12	0	0	0	0	0	0	0	1	0	0	29	1	0	0	2
OUT137	113	28	23	61	11	0	13	2	74	10	16	1	0	53	4	0	5	0	54	15	1	14	27	0	1	5	19	0	2	34	1	0	15	4	15	0	0	0	0	0	81	39	165	2	98	1	1	95	73
OUT138	13	15	39	21	87	86	77	64	70	110	51	54	78	85	4	2	35	67	64	2	31	65	24	71	5	29	56	27	1	16	0	17	36	9	378	45	137	47	88	82	32	44	113	62	15	7	2	16	33
OUT139	51	103	72	18	25	75	49	42	31	101	19	68	57	44	3	12	44	50	91	44	15	49	51	24	22	42	89	66	2	32	11	4	143	8	33	8	4	1	1	7	119	85	26	23	10	5	21	142	191
OUT140	1	14	3	39	46	0	0	18	5	21	1	0	86	0	0	11	25	1	58	15	52	67	73	1	74	11	32	40	2	18	0	22	0	10	0	0	0	0	26	9	1	92	58	0	37	37	8	17	10
OUT141	102	216	111	91	157	215	176	200	63	87	684	63	142	120	0	11	4	55	34	12	28	12	102	34	1	12	33	33	0	1	3	15	11	6	8	0	26	0	9	4	43	12	42	59	27	9	14	39	91
OUT142	1	66	2	0	60	56	28	50	88	56	108	0	12	28	6	11	0	17	2	3	0	37	18	0	14	25	45	2	1	16	0	42	56	4	0	11	10	17	18	15	106	57	76	37	0	2	10	8	1
OUT143	134	75	13	35	61	21	128	28	75	111	96	53	42	29	3	15	42	0	89	0	30	8	34	30	7	10	52	47	5	25	2	0	58	23	39	66	7	52	7	46	45	64	122	46	72	7	18	64	53
OUT144	2	0	0	0	0	0	0	0	0	0	4	0	0	0	0	0	0	2	0	0	1	0	0	0	0	0	0	0	0	0	0	0	0	0	0	0	0	0	0	0	0	0	12	0	0	3	1	7	27
OUT145	0	51	45	3	0	20	95	0	24	39	2	28	39	13	4	1	0	0	0	24	0	18	34	43	13	9	22	1	2	2	3	13	34	8	7	30	21	18	42	36	0	26	1	89	20	9	1	149	167
OUT146	87	74	75	7	37	63	81	49	50	89	17	101	118	74	15	38	20	20	77	12	52	42	15	100	21	52	28	21	10	22	3	23	1	33	21	175	81	160	63	106	23	87	43	28	26	7	6	56	65
OUT147	31	33	0	228	3	1	0	0	119	1	0	68	55	9	13	39	13	68	158	39	66	27	40	119	44	34	146	50	3	76	1	62	106	21	0	0	0	0	1	0	8	117	91	177	53	14	6	17	20
OUT148	42	63	154	69	13	26	46	10	1	36	4	12	15	108	3	10	4	15	0	27	1	42	12	32	13	24	61	20	4	17	1	6	2	30	27	26	17	24	12	44	31	64	1	20	28	11	13	2	9
OUT149	55	80	92	51	48	102	46	71	14	25	6	24	44	22	3	20	14	0	43	38	0	55	53	19	4	3	44	12	0	11	4	3	16	26	221	70	105	54	38	55	3	83	64	25	68	9	27	14	35
OUT150	140	117	10	4	238	72	170	75	162	471	1958	345	158	8	0	0	0	6	7	0	0	1	7	0	1	0	0	0	2	0	0	5	0	1	0	0	0	0	0	0	3	0	11	47	5	0	0	0	0
OUT151	134	177	54	61	194	0	22	43	1	0	125	27	37	75	1	7	33	40	93	10	10	38	210	18	20	8	96	19	1	15	12	11	18	10	0	14	32	0	0	49	41	50	0	83	4	21	17	6	26
OUT152	31	8	18	219	51	24	29	53	298	12	0	52	21	0	3	25	24	72	36	44	32	13	64	78	10	22	45	26	5	19	6	12	49	11	0	2	3	0	2	0	90	127	57	116	63	10	12	13	9
OUT153	68	152	67	21	134	42	102	88	134	135	481	117	41	51	0	1	6	11	39	25	0	4	18	28	11	3	40	4	0	0	2	11	4	4	17	115	92	153	113	81	6	59	54	25	8	5	17	3	33
OUT154	80	27	74	138	55	128	0	16	0	16	8	20	34	25	3	0	24	46	29	2	0	21	98	14	2	43	40	20	1	1	5	10	26	23	28	7	4	0	0	0	2	75	15	63	66	1	6	70	77
OUT155	54	24	55	48	24	21	28	88	26	40	50	0	0	37	6	17	38	83	49	10	89	75	0	0	0	11	47	16	0	0	13	6	22	4	0	96	59	73	58	146	1	41	162	94	40	11	13	143	166
OUT156	40	14	1	17	24	4	16	47	28	18	0	40	1	26	0	12	6	12	64	19	12	5	39	45	18	68	16	36	1	16	9	10	48	9	50	7	25	3	5	0	85	34	33	45	7	5	6	34	19
OUT157	3	4	0	47	1	43	0	20	272	42	0	49	0	3	4	5	5	53	87	18	22	21	20	55	12	38	56	20	2	22	6	25	17	11	0	0	0	0	1	0	49	17	1	180	12	0	8	1	0
OUT158	3	2	4421	6	0	0	0	0	0	0	0	195	116	0	0	0	0	0	1	0	0	1	0	0	0	0	0	0	0	0	0	0	0	0	0	0	0	0	0	0	0	0	0	0	0	0	0	0	0
OUT159	69	23	8	26	12	0	55	103	11	66	4	23	89	16	4	1	14	75	42	11	9	10	13	45	21	6	12	6	2	18	3	17	1	3	8	0	7	0	0	9	38	8	13	29	23	9	0	39	32
OUT160	0	0	0	0	0	0	0	0	0	0	0	1	0	0	0	0	0	28	0	0	0	1	1	0	0	0	0	0	1	0	0	0	0	0	0	0	0	0	0	0	0	0	0	0	0	0	0	6	0
OUT161	172	26	6	48	163	32	71	60	151	13	84	0	115	67	2	15	23	34	15	40	0	21	0	58	2	16	79	2	7	28	4	3	46	3	83	40	48	32	17	82	59	66	47	56	0	32	0	9	20
OUT162	0	15	17	4	4	57	30	31	25	73	16	42	6	42	4	3	35	12	87	13	31	24	30	19	77	1	10	22	0	9	3	0	20	17	37	65	26	57	45	43	38	41	6	102	24	4	8	20	14
OUT163	1	0	1	0	1	0	0	0	0	0	1	0	0	0	0	1	0	0	1	1	1	2510	0	0	0	0	0	0	0	1	0	4	4	1	0	0	0	0	0	0	0	0	2	0	0	3	1	0	1
OUT164	75	43	3	141	0	87	1	0	157	0	14	42	0	0	1	0	1	25	31	0	8	32	2	41	0	35	0	20	11	13	0	2	12	0	0	10	27	42	52	50	52	49	44	109	37	17	83	37	60
OUT165	20	90	17	151	22	67	36	69	40	19	23	26	19	25	28	32	43	136	100	36	41	21	94	917	26	31	65	76	339	22	8	21	54	13	41	48	42	44	52	52	61	53	92	210	61	7	11	34	53
OUT166	4	12	0	27	182	0	2	1	5	20	10	29	0	1	0	0	5	14	22	3	0	3	10	4	1	0	9	0	0	1	0	0	8	1	1	888	595	826	987	1272	0	0	32	26	51	2	1	6	1
OUT167	9	127	28	114	41	52	56	15	131	131	14	57	72	64	2	3	2	32	27	9	36	0	32	35	3	3	6	4	0	2	1	3	16	5	2117	95	1160	15	9	19	7	18	16	36	10	2	2	1	6
OUT168	76	190	25	2	163	251	104	649	175	47	1410	58	200	134	0	0	0	0	0	0	0	0	29	50	1	24	1	1	0	12	0	0	0	0	0	0	0	5	6	0	2	55	0	0	12	0	0	1	0
OUT169	0	0	17	0	0	0	0	0	0	0	0	0	0	0	0	0	14	0	0	0	0	5	0	1	0	0	0	0	1	0	1	0	0	0	0	0	0	0	0	0	0	0	0	0	0	3	0	0	0
OUT170	3	1	1	32	0	1	0	0	487	0	0	69	1	0	11	1	33	36	35	0	15	29	27	8	3	54	20	51	0	45	0	21	0	4	0	0	0	0	1	0	134	0	116	88	33	9	1	16	29
OUT171	42	21	2	175	0	1	0	1	566	55	5	0	12	0	14	12	27	53	54	12	30	34	40	27	25	43	70	26	1	24	2	10	19	5	0	3	0	15	0	5	68	109	74	1	4	5	6	40	14
OUT172	2	61	1	2	64	4	63	19	0	84	17	34	70	0	4	0	1	45	0	0	0	0	0	0	0	10	4	3	2	0	0	13	12	4	15	0	0	0	15	0	0	0	28	27	21	1	5	25	19
OUT173	20	3	152	46	86	25	73	0	12	145	20	39	0	55	8	2	18	2	58	4	22	52	8	11	0	16	13	18	1	16	0	8	3	1	0	25	35	8	5	19	55	25	53	8	36	1	11	0	18
OUT174	54	6	6	8	40	48	38	46	0	37	0	36	0	21	2	41	6	35	109	17	23	24	32	63	13	30	0	9	4	34	7	6	48	24	0	0	5	4	0	2	70	18	36	82	1	1	2	20	34
OUT175	1	1	5	21	35	74	92	62	17	64	43	40	38	33	0	11	3	1	65	19	79	32	23	27	30	4	56	15	0	0	0	3	32	3	74	90	85	99	96	111	153	55	11	34	14	2	2	29	12
OUT176	38	0	0	56	0	1	14	0	250	0	4	0	0	1	2	10	16	37	43	17	10	3	59	13	9	18	14	37	5	26	2	13	43	6	0	0	0	0	0	0	52	33	65	167	15	4	9	3	4
OUT177	26	15	48	36	61	25	10	19	19	39	19	24	59	52	0	7	33	69	0	6	25	1	8	21	18	18	33	0	1	32	12	9	8	6	1	36	33	17	22	37	21	13	20	51	0	3	28	4	5
OUT178	22	1	0	16	43	0	38	1	23	16	0	0	61	2	301	104	46	8	171	0	0	49	36	394	329	1	1	87	1203	137	1	52	0	0	11	0	1	0	0	19	0	12	0	0	15	1	15	9	5
OUT179	3	18	16	65	10	18	43	0	4	60	0	14	16	9	0	3	22	27	53	17	25	7	73	11	16	6	39	2	3	8	4	5	0	15	0	0	0	0	0	0	71	65	123	32	43	7	25	50	82
OUT180	1	26	0	46	0	1	0	0	481	0	0	0	1	10	5	17	9	0	43	6	0	11	43	9	8	7	0	32	2	12	4	5	0	11	0	0	0	7	0	5	3	82	1	0	27	6	4	8	12
OUT181	0	13	26	57	28	7	0	5	5	40	0	22	0	103	0	0	0	2	1	5	1	3	0	0	0	1	4	1	0	0	0	0	0	0	1881	92	612	43	28	17	0	2	2	1	0	0	0	0	0
OUT182	28	0	27	44	0	79	0	0	34	226	1	45	58	16	1	0	7	9	73	0	0	24	0	0	3	18	30	5	4	0	1	9	0	7	0	0	5	0	0	6	0	14	86	34	12	5	8	13	55
OUT183	97	26	2	0	23	160	109	177	23	77	171	28	16	58	3	15	9	0	41	12	10	26	36	0	0	0	56	17	0	26	6	8	36	9	49	35	55	70	38	56	28	1	19	46	24	3	0	34	14
OUT184	33	21	0	59	16	0	11	63	22	47	0	30	11	40	3	3	0	0	7	0	19	24	27	1	19	11	0	3	1	7	3	5	33	11	229	15	176	0	8	5	33	53	2	123	13	11	2	0	13
OUT185	53	28	59	0	1	70	16	137	30	66	72	0	43	30	0	0	18	18	13	0	14	19	25	0	13	0	18	1	1	0	6	10	39	6	0	76	39	66	104	72	0	0	47	0	0	11	14	1	4
OUT186	10	41	44	58	44	41	24	19	16	35	28	29	29	4	2	1	8	40	16	0	31	12	17	25	3	22	5	8	0	10	3	4	5	0	39	2	2	0	0	4	28	28	13	80	30	0	10	7	13
OUT187	2	70	0	55	1	0	0	0	16	44	3	0	1	46	0	28	26	90	0	7	14	15	0	1	19	42	4	0	4	0	0	0	26	16	18	0	0	0	0	0	1	73	1	0	111	33	0	1	0
OUT188	29	30	219	51	121	33	0	19	0	67	2	41	72	0	2	0	17	1	37	16	18	48	77	1	8	7	60	24	0	7	0	18	0	0	0	0	0	0	0	0	1	0	91	48	19	8	3	2	3
OUT189	40	22	60	2	23	35	20	39	11	93	7	35	31	38	0	1	4	54	39	11	6	23	28	15	3	3	34	40	5	8	2	0	18	5	0	39	11	16	30	22	19	18	26	45	5	2	2	2	11
OUT190	72	66	164	91	35	47	37	11	37	46	3	69	24	43	4	10	13	4	60	32	30	38	39	86	5	76	11	70	7	2	3	22	18	24	43	0	112	3	13	0	141	134	23	91	69	1	22	25	60
OUT191	0	1	0	1	1	0	0	0	488	0	0	0	12	3	0	6	0	1	0	26	0	12	39	107	0	0	0	40	2	6	7	0	0	4	0	0	0	0	0	0	39	55	1	23	0	0	4	0	7
OUT192	1	46	0	81	0	0	0	0	331	0	0	30	0	0	2	10	0	21	75	37	9	46	28	28	11	19	2	16	0	24	5	6	69	13	0	0	0	0	0	0	43	12	19	73	24	6	0	2	6
OUT193	29	2	0	25	1	0	71	0	86	0	27	17	0	31	0	6	25	17	96	35	9	40	68	0	0	0	31	12	0	7	0	12	1	0	0	52	60	52	46	61	0	1	0	0	0	4	2	0	8
OUT194	72	142	65	10	55	20	19	82	33	0	5	18	17	95	0	3	38	43	1	8	11	25	68	44	8	31	0	4	0	19	1	5	9	0	111	163	128	114	122	127	103	0	0	73	24	7	8	48	85
OUT195	12	7	1	152	0	0	0	0	42	0	0	1	3	0	3	7	0	62	41	8	31	10	43	31	18	0	27	26	6	21	5	4	14	6	0	0	0	0	0	0	61	30	36	17	23	2	7	13	8
OUT196	94	60	51	53	38	1	24	0	0	0	8	69	0	13	0	4	20	70	25	2	17	29	27	0	23	6	14	56	2	20	0	0	24	9	0	21	0	0	9	0	0	0	94	33	29	1	1	4	31
OUT197	0	0	0	0	0	0	0	0	9	2	2	0	26	0	168	5	37	1	2	0	0	7	25	70	24	0	12	1906	89	28	5	1	0	55	0	0	0	0	0	0	0	0	1	0	0	0	0	0	15
OUT198	177	0	296	1	2	0	0	2	11	101	37	192	101	1884	26	16	0	0	0	0	0	0	0	0	0	0	0	0	9	0	0	0	0	0	0	0	3	0	0	8	1	0	48	0	0	1	0	0	0
OUT199	84	101	1	35	1	132	34	110	39	85	4	95	12	19	3	0	8	0	43	9	8	16	7	0	14	0	0	0	1	1	2	1	1	8	0	0	0	0	0	0	46	8	6	56	5	1	0	0	2
OUT200	0	1	1	0	0	0	0	0	0	0	0	1	0	0	3	1	0	0	27	0	0	0	3	2	1486	1	0	38	0	564	3	1	136	0	0	0	0	0	0	30	0	0	0	1	0	0	2	0	0
OUT201	74	41	16	50	58	30	51	113	38	0	143	31	24	53	1	5	0	43	123	8	12	43	3	48	21	4	11	55	4	13	0	0	13	23	9	13	10	23	14	12	69	25	0	19	19	3	1	22	45
OUT202	42	74	68	59	166	168	54	111	0	122	223	167	119	28	9	0	17	101	14	13	31	36	65	19	1	1	44	23	2	1	0	6	0	6	0	60	47	45	110	80	21	38	55	132	40	2	20	8	8
OUT203	0	10	1	11	0	10	9	0	184	27	0	7	0	1	3	12	21	15	52	42	17	4	56	7	20	29	8	19	1	9	0	5	15	7	0	0	0	0	0	1	78	64	20	28	20	6	15	4	5
OUT204	0	97	0	3	0	16	100	0	1	41	0	1	1	93	0	38	11	62	111	0	1	0	1	0	28	0	22	48	8	0	8	0	14	8	16	0	13	0	0	20	37	41	0	16	120	0	0	97	149
OUT205	54	20	111	67	0	0	42	10	39	43	16	21	26	46	1	11	2	48	46	7	17	17	19	18	3	19	23	0	5	17	3	16	9	9	0	0	0	9	15	0	15	33	35	0	6	1	13	3	19
OUT206	31	3	51	47	13	5	0	130	19	108	36	7	11	21	2	0	20	0	33	17	13	18	37	0	7	0	1	30	1	37	5	20	15	3	10	0	0	0	0	0	0	63	51	31	65	1	3	31	65
OUT207	3	0	5	33	0	60	0	34	78	17	22	28	24	18	2	5	0	46	64	0	0	18	10	56	4	0	10	33	0	17	1	5	30	0	1	92	12	5	30	84	27	42	20	0	7	5	6	55	65
OUT208	0	0	0	0	78	0	0	0	0	3	6	14	0	0	2	37	0	0	0	0	5	15	47	0	14	1	0	0	0	0	0	7	23	0	111	386	367	514	557	660	0	0	0	0	38	1	25	0	0
OUT209	0	0	3	0	0	0	108	1	0	0	0	0	1	0	16	0	15	1	0	51	60	29	88	17	1	32	27	52	6	5	0	31	1	1	0	0	1	0	0	0	37	46	54	1	21	2	0	5	0
OUT210	29	24	26	48	12	91	32	12	26	45	16	29	12	33	0	2	2	49	5	5	3	12	10	13	1	2	16	14	1	6	5	0	7	0	587	96	385	62	61	98	20	8	68	22	24	4	4	1	15
OUT211	19	5	49	54	41	99	57	38	32	189	8	0	91	100	2	0	28	14	85	1	0	53	43	73	0	5	75	23	6	15	6	13	16	4	25	5	3	20	33	15	33	34	78	69	118	0	5	44	25
OUT212	31	64	0	24	0	0	2	21	33	0	5	149	1	8	7	18	2	84	69	0	14	7	68	36	19	15	15	16	1	0	0	0	0	0	0	0	0	0	0	31	1	26	18	42	12	3	0	28	57
OUT213	4	0	0	3	0	0	0	1	0	0	0	0	0	0	0	0	0	0	0	0	0	0	0	6	0	0	0	0	0	2	0	0	2	0	0	1	0	0	0	0	0	3	0	0	0	0	0	0	0
OUT214	2	2	46	29	0	1	0	9	35	23	0	0	1	46	9	15	0	20	0	0	16	29	0	0	0	0	0	28	0	7	1	8	0	0	972	29	253	0	0	0	0	0	62	0	0	0	0	5	9
OUT215	15	28	31	37	0	6	15	74	10	10	15	25	25	1	1	2	6	23	55	4	11	9	54	20	4	3	9	14	1	7	8	9	15	5	12	13	11	26	40	18	34	52	51	102	17	6	12	7	26
OUT216	17	33	23	50	38	43	36	15	38	51	3	23	28	69	2	7	10	59	38	7	30	36	15	27	4	0	33	13	1	5	0	6	9	7	33	40	16	7	24	28	31	4	20	46	15	0	6	4	26
OUT217	2	0	60	33	34	26	83	126	65	155	29	14	0	69	6	5	27	47	144	43	19	31	63	15	10	21	50	32	3	1	3	15	35	28	1	19	4	14	16	10	47	79	0	58	51	4	20	35	69
OUT218	23	1	65	1	17	28	20	3	24	1	0	31	14	0	3	6	3	11	57	0	0	4	0	19	6	1	14	9	0	9	0	14	12	3	5	6	0	0	0	4	19	0	0	27	10	2	0	14	31
OUT219	79	114	63	111	104	76	57	55	66	61	165	83	83	55	3	1	4	0	39	11	3	27	12	32	0	9	56	14	1	4	1	2	17	11	13	58	34	58	54	14	35	43	34	57	0	3	6	19	23
OUT220	52	141	79	3	0	25	65	1	22	59	36	146	0	3	9	20	9	30	37	14	28	14	33	0	11	3	68	0	0	33	25	1	48	5	10	137	72	104	96	126	63	23	116	41	31	6	18	27	5
OUT221	113	32	1	42	0	98	0	0	0	1	1	78	2	0	2	13	17	94	40	0	25	9	1	0	15	1	41	24	1	0	0	8	0	0	0	39	13	7	0	43	43	43	34	113	46	1	9	65	61
OUT222	1	0	0	8	1	44	24	28	144	0	0	100	0	0	3	31	0	0	0	0	14	8	21	12	0	12	17	58	3	0	12	15	32	14	0	0	0	0	0	0	38	34	0	90	26	0	8	6	3
OUT223	16	49	59	57	42	66	6	33	33	31	6	0	0	14	0	0	5	21	39	16	24	34	15	31	8	3	3	10	1	5	0	0	0	4	174	37	110	47	19	34	3	67	38	34	13	3	7	14	21
OUT224	89	3	65	50	86	25	108	1	0	68	1	80	62	33	5	20	8	43	42	18	25	18	11	8	19	17	38	5	5	7	5	8	24	4	0	0	0	0	10	0	7	30	19	18	5	1	10	1	8
OUT225	52	3	2	38	74	51	1	1	26	19	3	27	34	14	3	0	10	101	53	16	13	25	12	64	16	6	23	12	3	27	22	19	41	10	19	6	22	0	0	13	89	0	22	86	10	12	5	4	4
OUT226	0	25	0	0	0	0	0	0	0	0	0	0	0	2	5	0	1	0	17	0	0	5	0	16	0	22	0	20	0	0	0	0	19	0	0	542	355	482	514	577	13	0	0	0	0	0	0	0	0
OUT227	61	78	9	12	16	32	27	9	29	35	1	6	56	20	2	3	0	58	22	0	25	5	12	0	7	16	20	6	3	6	0	3	10	3	398	32	119	7	11	0	1	1	8	27	0	12	0	33	72
OUT228	50	32	102	0	79	19	0	103	34	168	16	1	37	15	0	4	8	0	28	0	2	34	16	30	6	18	20	20	3	7	0	3	25	4	32	41	98	58	100	177	27	40	16	5	0	2	2	20	32
OUT229	40	4	213	27	0	90	38	23	15	55	0	0	0	61	0	4	0	1	25	0	41	15	41	10	19	23	0	10	9	9	8	6	0	2	0	4	4	0	0	0	73	0	0	38	0	1	0	18	0
OUT230	131	71	0	0	44	10	298	97	10	38	43	1	0	34	0	1	0	8	102	32	9	8	43	1	19	4	0	13	3	8	6	1	48	2	6	28	5	13	6	1	0	68	2	12	13	11	0	28	27
OUT231	20	29	19	0	2	63	15	11	27	32	2	15	6	0	0	4	5	0	3	8	13	5	29	3	1	2	24	10	0	1	1	1	21	3	151	68	170	7	83	65	18	45	17	11	6	2	4	19	11
OUT232	43	82	70	60	73	98	53	19	54	36	52	50	14	19	1	2	10	25	8	19	13	20	14	27	11	19	27	29	0	10	6	5	9	1	26	220	87	171	131	167	5	32	25	41	15	2	7	9	10
OUT233	16	18	47	68	17	1	27	17	3	38	16	4	1	26	0	9	8	37	30	15	0	9	8	22	7	0	11	3	0	1	0	6	10	17	191	20	112	12	4	1	24	2	35	17	7	1	0	6	20
OUT234	0	0	0	0	0	0	0	0	0	0	0	0	0	0	0	0	0	0	0	0	0	4	0	0	0	0	0	0	0	0	0	0	0	0	0	0	0	0	0	0	0	0	0	0	0	0	0	0	0
OUT235	7	11	31	40	24	11	40	3	8	0	2	12	9	6	4	4	1	11	22	12	20	12	19	7	10	4	45	24	0	7	3	4	17	2	0	0	0	0	0	0	27	21	6	47	16	3	5	8	6
OUT236	5	12	74	67	10	14	18	27	40	11	5	15	7	33	0	4	3	8	6	2	5	96	7	11	6	10	5	5	2	0	0	2	0	12	65	12	30	27	7	47	0	15	2	5	2	0	7	1	7
OUT237	137	29	0	0	23	48	36	29	22	0	5	82	2	19	0	0	1	0	0	0	0	1	1	44	11	0	53	1	0	0	0	0	0	0	0	0	0	0	1	0	29	0	22	0	0	0	6	27	41
OUT238	20	4	22	20	0	1	29	35	24	34	1	44	35	44	6	4	2	35	65	0	16	47	0	9	1	10	13	0	0	17	0	0	0	0	52	2	24	0	0	0	0	11	36	88	21	9	1	0	7
OUT239	10	46	55	59	17	4	21	34	20	27	3	9	32	35	1	14	9	6	27	9	31	28	34	23	12	27	15	19	2	1	0	4	18	11	111	31	92	23	19	38	54	51	18	75	23	7	15	2	44
OUT240	0	0	0	0	0	1	0	112	0	0	6	0	1	2	0	0	1	36	0	0	0	27	0	2	17	15	55	0	0	1	2	19	91	0	0	0	0	0	0	0	1	0	49	1	0	0	0	322	339
OUT241	48	0	18	3	0	13	22	0	1	0	0	0	0	0	4	0	1	0	43	0	0	0	35	27	4	6	24	0	4	0	0	1	17	0	14	41	10	19	10	39	36	17	12	31	37	1	4	6	6
OUT242	3	14	52	80	20	18	4	3	7	23	0	14	0	41	0	0	0	3	0	1	0	1	0	3	3	0	4	0	1	0	0	4	1	0	2190	68	815	1	2	4	0	0	0	0	0	0	2	0	0
OUT243	4	48	24	30	86	22	15	106	8	10	2	0	41	29	0	0	11	13	2	12	0	23	14	5	4	2	19	15	2	4	0	5	0	0	8	1	8	0	0	0	1	31	0	58	0	6	8	13	22
OUT244	2	19	131	42	79	84	14	27	15	45	7	34	36	28	1	1	21	12	26	4	18	17	5	13	8	9	1	17	4	6	1	4	16	0	180	16	65	0	0	0	67	34	5	38	10	6	1	10	23
OUT245	85	3	30	64	51	26	20	131	26	66	3	0	1	79	4	0	8	36	56	0	24	0	26	10	5	17	29	0	5	1	13	12	16	1	12	0	0	0	0	0	0	28	49	20	18	0	3	32	96
OUT246	27	30	28	46	0	0	0	45	45	56	5	0	0	14	0	7	0	27	70	0	1	51	1	0	1	30	1	0	4	23	0	0	38	13	4	7	0	0	0	0	35	58	0	224	0	7	0	56	55
OUT247	26	24	1	0	11	18	13	24	24	46	0	0	1	3	0	8	14	0	0	5	11	5	0	50	18	6	13	7	0	4	0	0	5	2	8	0	1	12	0	6	11	0	15	15	16	0	0	42	46
OUT248	4	28	29	50	24	14	31	32	52	0	0	30	24	26	1	6	2	47	72	0	0	13	34	18	8	25	12	15	1	2	5	6	31	8	0	5	1	0	0	0	38	29	29	15	23	7	8	36	60
OUT249	14	33	1	7	1	0	68	0	0	133	52	33	0	4	3	7	1	93	26	0	34	0	16	27	0	0	19	8	0	8	0	0	39	13	0	82	63	0	7	13	0	80	39	76	19	4	0	15	3
OUT250	40	65	57	38	83	18	10	53	43	107	6	38	55	42	2	0	4	10	15	0	13	13	1	15	1	6	52	1	10	6	2	4	5	10	0	25	19	7	26	16	18	40	8	30	10	4	14	18	2
OUT251	0	0	0	0	0	0	0	0	0	0	0	0	0	0	0	0	0	0	0	0	0	1	0	0	0	0	0	0	0	0	0	0	0	0	0	0	0	0	0	0	0	0	0	0	0	0	0	0	0
OUT252	170	107	782	1527	41	47	46	22	52	14	4	74	70	521	5	22	5	86	11	24	26	84	26	33	2	47	37	33	4	21	6	7	13	1	16	81	28	56	76	84	27	8	9	137	5	4	2	21	50
OUT253	0	18	0	0	3	0	1	1	16	0	0	27	0	27	6	0	9	21	9	0	47	17	18	17	8	0	1	33	0	8	0	4	40	31	17	0	27	0	0	15	120	0	1	0	62	0	0	6	14
OUT254	12	85	37	88	2	21	86	23	220	24	14	38	6	31	1	3	6	14	23	6	5	36	17	30	9	4	14	1	1	1	1	0	19	4	16	5	6	0	8	6	18	2	3	17	3	2	3	1	20
OUT255	2	2	0	20	0	41	31	2	49	88	5	0	0	16	0	25	7	0	33	11	30	23	66	0	0	1	0	0	0	0	5	1	40	0	0	0	0	0	0	0	0	12	1	0	0	0	8	11	7
OUT256	5	10	0	0	0	0	0	0	6	0	0	0	0	0	2	0	0	0	0	1	4	0	84	0	67	0	53	0	17	5	0	4	25	3	0	11	0	0	0	0	0	7	0	0	0	0	0	0	0
OUT257	45	74	25	42	60	31	26	52	11	94	93	23	60	10	8	15	10	2	51	13	28	11	20	34	3	21	30	57	4	18	0	30	10	1	0	12	0	0	0	0	62	50	11	2	2	7	11	38	27
OUT258	33	31	39	146	60	38	72	11	38	21	67	37	43	25	0	0	8	18	8	7	19	7	2	15	11	2	93	0	1	1	1	0	3	4	10	92	66	30	72	113	11	12	22	15	8	0	3	3	12
OUT259	0	33	32	1	28	0	28	58	53	0	10	31	21	15	1	8	11	22	29	0	0	13	21	0	0	2	37	18	4	0	0	0	16	8	5	35	7	36	6	3	0	63	12	61	0	0	2	11	10
OUT260	22	16	132	64	134	75	38	54	90	329	403	71	114	30	4	8	3	61	17	1	7	27	32	1	15	11	18	1	1	0	1	3	4	6	0	0	0	0	0	20	36	35	33	14	31	1	5	0	10
OUT261	27	11	4	173	32	9	16	7	1085	69	0	53	15	8	0	7	28	47	68	48	36	3	48	75	9	8	39	11	2	12	3	5	21	3	0	0	2	0	0	0	49	38	80	91	37	6	6	2	12
OUT262	17	2	3027	0	0	1	7	1	0	39	0	214	26	20	1	0	0	0	1	0	0	1	0	0	0	0	0	0	4	0	0	0	0	0	0	0	0	0	0	0	0	0	0	0	0	0	0	0	0
OUT263	38	43	28	2	69	94	17	77	33	77	7	71	22	1	4	1	6	36	56	0	24	20	12	28	19	7	20	0	1	6	3	6	0	3	0	12	0	13	0	35	73	31	46	32	12	1	5	16	64
OUT264	3	7	29	59	1	0	0	100	40	1	0	0	1	1	3	0	0	0	0	15	0	31	41	77	27	8	0	50	0	1	4	0	29	9	0	0	0	0	0	1	0	0	33	0	42	11	8	0	12
OUT265	11	13	1	24	11	13	33	7	62	0	30	6	13	19	0	0	7	23	40	0	0	6	27	6	9	6	25	0	0	5	1	3	6	1	4	13	13	11	9	9	2	45	27	0	11	12	0	34	53
OUT266	10	14	0	70	60	76	57	81	11	32	28	0	7	2	1	3	0	29	20	5	0	15	0	19	0	0	14	10	0	0	7	2	0	0	18	105	21	44	53	81	0	0	0	36	27	1	0	6	11
OUT267	3	12	6	20	27	30	1	213	27	0	78	24	95	25	0	17	0	0	90	16	15	16	0	23	14	6	50	48	0	0	4	13	0	2	0	8	9	7	12	5	0	1	16	20	21	11	4	0	14
OUT268	0	74	3	1	46	31	59	0	0	49	6	123	108	7	0	0	10	22	0	10	1	16	1	5	5	15	11	0	0	0	0	0	0	4	64	16	54	4	7	29	24	32	16	29	23	7	1	0	5
OUT269	1	1	0	29	0	52	1	1	0	25	0	0	0	25	0	4	0	39	0	0	0	400	0	0	0	0	8	14	0	0	1	0	0	2	0	27	24	5	0	0	0	0	0	69	0	2	0	0	0
OUT270	18	18	0	0	38	49	0	34	0	1	7	0	0	0	0	8	0	25	25	14	0	16	28	1	1	10	12	0	0	0	1	0	0	0	0	200	152	256	278	151	1	0	11	0	0	4	0	0	21
OUT271	31	2	5	27	112	51	43	95	55	1	60	0	48	13	3	9	26	38	0	5	26	47	22	71	38	54	0	5	0	21	4	10	23	13	51	86	61	29	34	53	0	65	101	80	10	23	3	13	22
OUT272	0	0	0	0	0	0	0	0	0	0	0	0	0	0	4	0	0	0	0	1	0	0	0	0	0	0	0	0	2	0	0	0	0	0	0	0	0	0	0	0	0	0	0	0	0	0	0	0	1
OUT273	0	21	0	0	0	0	0	3	0	0	4	0	0	0	1	1	0	33	0	28	17	14	0	1	0	0	38	1	1	0	1	0	1	0	0	0	0	0	0	0	61	88	3	0	48	5	32	29	20
OUT274	49	56	10	23	22	11	15	0	0	19	3	19	56	0	6	1	1	15	19	4	11	6	8	13	0	28	36	5	0	0	1	15	13	2	125	18	93	0	10	11	0	0	47	43	0	2	20	3	21
OUT275	10	42	0	7	0	58	23	0	96	0	1	0	28	3	0	11	10	0	23	4	6	47	19	0	3	48	0	6	0	20	0	1	0	10	7	0	3	0	0	0	9	17	7	35	0	1	4	1	0
OUT276	25	43	3	16	36	19	2	55	54	56	616	64	122	25	0	0	0	0	17	12	0	0	3	29	0	0	13	29	1	0	0	0	0	10	0	0	0	0	0	0	10	0	19	0	0	0	0	23	17
OUT277	49	0	0	0	0	0	0	0	30	0	0	0	12	29	5	0	13	0	1	10	1	8	7	0	0	12	29	0	0	3	3	13	20	1	0	0	0	0	0	0	32	53	36	42	0	4	2	0	3
OUT278	0	0	5	12	0	0	23	0	249	1	0	0	0	15	5	7	12	0	17	3	0	5	2	15	3	4	0	0	0	0	0	8	21	0	1	0	0	0	0	0	27	0	61	97	32	0	1	0	5
OUT279	8	2	36	50	106	53	0	38	8	20	35	68	29	1	7	15	0	1	15	0	0	28	44	18	11	28	80	34	1	25	2	6	0	8	0	1	7	20	13	8	0	117	72	0	5	1	0	9	3
OUT280	16	31	0	0	0	0	0	0	0	0	2	48	34	1	0	1	0	0	0	17	16	8	0	0	12	4	0	0	20	7	1	11	0	5	0	50	56	10	43	90	1	0	25	0	8	1	4	8	8
OUT281	27	20	12	37	23	13	31	36	4	22	2	16	13	27	1	6	7	21	29	9	4	7	10	5	12	1	17	3	1	8	0	5	26	2	152	2	58	6	0	1	27	14	4	9	7	18	2	6	6
OUT282	29	16	98	55	79	47	39	19	55	33	91	75	24	20	3	5	7	36	19	4	36	9	22	4	23	14	47	16	7	9	1	3	12	2	31	169	90	143	150	142	34	16	31	12	41	4	7	10	9
OUT283	4	50	0	69	32	48	1	24	32	57	16	0	59	0	0	3	24	0	106	22	51	8	21	18	15	24	13	5	4	5	0	0	14	7	0	32	51	39	27	55	16	25	0	34	0	0	4	0	8
OUT284	84	23	166	249	32	55	56	126	32	204	21	79	94	121	14	22	51	125	138	67	29	108	281	123	56	56	179	48	10	18	13	33	81	35	53	175	116	50	150	103	125	108	74	147	135	31	42	42	63
OUT285	9	3	165	35	3	74	8	2	32	83	2	35	17	40	1	2	0	20	3	12	19	7	18	26	3	0	14	4	6	1	0	2	0	3	0	0	0	0	0	0	6	9	24	45	6	2	0	1	1
OUT286	68	39	1	29	31	54	40	10	2	64	104	28	2	11	0	11	15	26	7	0	11	4	34	8	12	3	35	4	3	6	1	11	12	0	0	25	5	12	14	18	21	32	10	0	0	2	2	8	14
OUT287	10	84	3	145	1	3	15	36	47	51	0	18	19	17	1	0	0	1	43	0	10	2	28	0	8	26	33	14	0	17	2	0	0	0	0	0	0	0	0	0	70	83	67	1	0	2	7	7	4
OUT288	3	14	18	9	0	1	0	0	2	23	0	1	2	48	0	0	0	4	0	0	6	2	0	0	2	0	0	0	0	0	0	0	0	0	1133	35	317	7	10	9	0	0	0	0	0	0	0	0	0
OUT289	7	4	77	45	0	0	1	66	0	23	3	0	26	10	0	0	25	37	42	18	8	19	1	21	2	21	31	6	0	5	3	16	22	5	0	20	13	9	5	4	39	31	40	0	41	1	0	8	0
OUT290	56	0	40	0	29	41	0	22	0	98	8	1	23	84	2	1	20	0	35	51	18	14	41	0	5	10	18	18	2	3	5	5	11	5	17	5	26	58	27	7	41	67	6	61	13	1	7	14	16
OUT291	63	81	1	165	116	71	95	37	204	127	33	87	47	46	3	16	26	32	36	33	76	13	29	6	12	16	58	36	0	13	2	5	49	13	0	8	0	9	8	25	1	36	51	306	7	5	30	2	7
OUT292	0	5	1	29	24	8	15	14	37	27	1	21	11	0	2	19	10	0	0	9	11	9	17	19	8	12	12	7	2	1	4	5	25	9	0	0	3	0	3	6	22	85	12	38	0	6	3	0	4
OUT293	0	12	0	0	0	0	22	15	0	23	0	0	0	14	2	4	5	26	54	8	5	13	7	35	5	18	8	3	0	0	3	9	12	3	0	0	0	0	3	0	12	22	8	66	13	0	2	4	2
OUT294	32	19	40	44	35	0	0	24	0	32	1	56	0	50	0	10	2	0	33	4	8	9	0	3	10	0	16	0	3	3	2	0	0	3	0	16	31	0	53	55	0	14	0	37	1	3	5	7	0
OUT295	53	73	1	0	1	136	37	247	39	1	548	1	34	24	2	0	7	0	26	0	5	0	19	0	0	0	28	0	0	0	0	0	0	0	0	0	0	0	0	11	0	24	0	0	38	0	0	0	0
OUT296	26	50	82	33	58	1	10	1	64	0	0	96	0	63	10	13	13	27	0	0	8	55	60	18	0	7	0	0	1	4	2	14	47	2	0	21	8	7	0	0	9	33	0	11	0	4	9	0	0
OUT297	22	0	0	39	1	0	0	0	1	55	51	170	0	0	1	0	8	62	31	58	0	5	0	52	15	0	11	18	2	0	0	0	0	18	0	26	5	0	47	27	0	47	24	44	22	1	10	0	1
OUT298	5	1	3	55	0	0	1	2	10	0	2	1	51	0	0	0	0	1	62	0	0	8	0	0	0	25	0	0	0	31	4	2	0	0	0	0	0	0	0	0	0	50	23	0	0	2	14	18	7
OUT299	4	1	92	32	14	53	92	55	29	163	0	14	1	4	0	7	57	77	7	4	0	11	43	54	11	3	24	1	5	0	8	19	7	23	30	24	33	0	15	96	4	44	25	56	10	6	3	6	14
OUT300	0	47	26	0	0	152	74	0	0	86	0	0	35	5	0	23	50	1	1	17	0	22	0	0	0	8	7	28	0	1	0	0	0	0	0	0	0	0	0	0	0	0	0	0	0	2	0	18	1
OUT301	0	29	14	0	8	11	18	8	59	27	0	41	13	64	0	0	0	10	8	20	7	9	10	7	1	6	13	0	0	4	0	5	3	7	0	16	0	1	0	1	11	20	5	19	9	1	3	5	14
OUT302	0	0	4	0	39	0	67	0	0	58	26	2	20	69	11	40	0	3	0	0	0	13	62	15	1	0	19	0	0	5	0	0	20	0	29	13	13	25	13	34	19	57	25	19	27	1	3	9	0
OUT303	20	2	0	69	0	13	21	0	11	0	0	0	13	0	0	5	14	25	23	1	0	0	12	30	0	7	13	2	1	0	2	3	10	5	0	0	0	0	0	0	13	0	6	7	31	1	5	0	9
OUT304	9	20	138	10	26	30	0	26	66	84	0	47	29	0	0	2	0	22	15	12	4	6	16	11	0	8	9	11	0	4	1	1	0	1	0	3	6	0	0	10	14	27	25	18	12	2	2	3	2
OUT305	0	7	30	10	10	0	8	3	0	21	1	54	0	10	0	12	0	45	14	7	14	0	18	1	3	0	18	1	2	0	1	8	18	7	3	0	12	0	0	0	30	16	0	33	1	1	7	6	21
OUT306	1	0	3	0	0	0	0	0	0	0	0	1	0	0	0	0	0	0	0	0	0	0	0	0	0	0	0	0	1	0	0	0	0	0	0	0	0	0	0	0	0	0	2	0	0	0	0	0	0
OUT307	11	54	51	10	44	55	52	59	3	40	123	40	27	30	2	8	13	11	28	0	11	8	20	5	7	0	26	4	5	14	2	0	15	0	15	38	20	10	9	17	25	1	3	28	0	7	6	11	48
OUT308	34	27	1	63	39	58	4	84	0	2	0	49	33	0	8	0	0	56	0	24	0	69	1	21	20	16	14	0	0	0	16	23	0	5	0	30	14	114	31	67	67	6	129	1	90	2	5	22	4
OUT309	0	49	47	0	0	1	25	48	1	0	2	0	20	24	0	1	4	46	0	0	16	3	26	18	9	0	30	19	1	6	0	8	0	0	0	0	31	21	37	5	39	16	0	1	21	0	3	73	75
OUT310	0	5	0	2	1	24	0	31	0	24	18	32	28	7	0	1	0	0	30	17	0	12	126	7	4	27	11	1	1	11	10	0	29	9	0	0	0	0	0	0	52	52	256	20	39	11	6	15	68
OUT311	26	51	31	31	0	86	0	0	8	0	1	0	10	0	0	7	7	45	30	0	49	29	39	0	0	29	24	1	0	13	11	0	0	6	0	0	12	0	10	14	24	31	27	0	0	0	10	0	3
OUT312	0	0	0	1	0	1	9	0	0	44	1	0	0	17	0	3	0	0	18	41	17	1	11	11	1	1	9	6	2	0	7	0	0	0	9	18	11	34	32	4	0	0	0	30	17	2	11	48	28
OUT313	0	0	0	0	0	0	0	0	0	0	0	0	0	0	0	0	0	0	1	0	0	0	0	0	2	0	0	0	9	0	0	22	0	0	0	0	0	0	0	0	0	0	0	0	0	0	0	0	0
OUT314	4	9	0	95	46	0	16	0	161	0	0	0	19	0	0	1	1	32	12	3	11	6	14	34	7	0	3	16	2	7	4	6	7	0	0	0	0	0	0	0	55	10	8	9	0	5	2	1	0
OUT315	74	9	45	23	31	26	0	7	38	62	30	0	86	1	1	20	4	0	52	0	21	25	0	37	7	0	21	17	2	0	2	10	0	0	30	15	31	7	0	2	21	8	65	4	64	2	7	39	17
OUT316	0	0	0	0	0	0	0	0	0	0	0	0	0	0	0	0	0	0	0	0	0	3	0	0	0	0	0	0	0	0	0	0	0	0	0	0	0	0	0	0	0	0	0	0	0	0	0	0	1
OUT317	5	32	58	49	0	50	2	0	0	94	29	23	52	10	0	0	0	1	0	0	12	46	0	0	21	6	7	28	4	0	9	0	14	6	0	0	0	10	0	0	20	73	0	0	0	24	11	6	17
OUT318	3	23	1	13	1	0	0	0	38	13	1	10	19	25	0	8	17	16	17	0	7	0	13	0	0	12	22	40	3	10	0	5	1	1	1	1	1	0	0	0	20	29	458	1	0	3	2	30	45
OUT319	26	0	28	19	85	0	9	0	0	40	3	0	0	1	0	0	0	0	0	1	17	5	0	0	8	7	9	0	1	14	0	15	0	0	0	12	0	3	7	4	0	24	0	67	26	0	1	47	110
OUT320	31	0	34	26	45	0	21	86	32	44	45	54	1	2	1	0	2	7	0	0	13	12	1	1	5	1	7	15	1	1	0	0	0	3	0	0	0	0	21	0	5	4	9	28	5	0	7	3	9
OUT321	2	36	23	27	0	12	17	20	6	27	0	17	0	23	5	10	22	28	23	10	22	10	55	9	9	4	19	20	1	0	1	0	18	2	2	3	6	0	0	16	10	6	58	73	24	2	15	18	58
OUT322	52	41	3	0	35	1	0	89	46	0	2	88	125	0	7	7	0	2	28	3	0	0	52	1	10	4	22	13	0	1	2	1	8	1	0	0	0	0	0	0	51	140	2	2	28	0	2	9	0
OUT323	35	0	0	23	0	0	0	0	0	0	0	0	0	0	0	0	0	31	58	0	0	0	0	40	0	0	0	0	4	24	0	0	1	1	20	0	0	0	0	0	0	40	0	1	29	0	0	120	79
OUT324	19	18	56	0	16	0	25	0	30	0	7	31	0	0	0	0	1	0	4	1	10	8	9	12	5	14	12	7	0	0	1	0	7	10	32	55	62	13	87	37	34	1	0	20	0	1	4	11	3
OUT325	37	7	48	36	16	5	12	0	25	10	4	35	10	6	1	1	0	3	3	5	8	2	1	7	14	4	21	2	3	1	2	4	5	14	16	9	32	32	47	18	0	8	20	12	4	1	4	0	20
OUT326	5	76	0	23	36	8	9	6	299	0	0	52	0	0	1	6	1	25	17	4	3	2	14	9	1	16	3	5	1	10	0	7	10	2	0	0	0	0	0	0	22	2	1	71	9	2	3	0	1
OUT327	66	51	2	1	0	10	57	0	0	0	0	35	23	12	4	0	7	21	30	10	0	4	77	30	24	6	26	0	1	0	1	1	11	0	0	0	0	0	0	0	59	50	30	0	0	4	9	0	8
OUT328	15	1	0	67	0	0	0	0	0	0	1	0	0	13	0	0	0	0	0	10	10	1	34	1	17	15	13	26	2	0	0	1	0	0	0	0	0	0	0	0	37	0	75	0	0	0	12	9	17
OUT329	15	24	5	7	28	4	24	0	61	0	17	0	12	13	0	0	18	0	55	6	0	0	0	5	0	38	22	0	0	7	0	18	0	0	0	40	11	30	20	17	47	0	14	0	14	1	8	40	30
OUT330	18	70	0	19	10	1	1	8	33	0	0	0	0	0	1	0	0	18	1	0	0	0	31	1	1	1	9	10	0	2	0	0	4	11	0	0	0	0	0	0	35	24	31	26	25	10	10	8	7
OUT331	17	0	0	0	0	0	14	58	0	0	0	0	0	0	0	9	0	0	0	20	14	1	21	12	5	10	13	21	1	1	2	6	0	9	0	0	0	4	6	0	72	43	24	0	24	16	5	8	15
OUT332	1	1	0	13	69	66	1	0	26	15	0	22	0	0	0	0	0	0	0	1	0	9	0	0	2	2	12	0	2	0	7	0	27	1	0	0	0	0	0	0	0	27	20	34	0	0	2	37	39
OUT333	9	48	42	38	22	0	34	1	38	16	30	87	120	15	7	10	1	0	2	37	17	31	36	56	7	1	24	0	0	0	0	8	16	0	28	77	32	21	61	82	37	78	0	0	31	1	4	5	12
OUT334	7	1	83	62	0	1	24	21	0	31	0	1	12	20	5	14	0	18	0	9	7	14	23	0	12	39	15	23	1	3	1	6	13	3	0	0	0	0	0	0	0	24	0	79	17	0	8	35	35
OUT335	46	93	74	37	29	57	49	61	39	105	255	100	93	27	1	2	3	16	13	4	25	13	16	27	11	11	24	4	0	10	3	2	13	2	0	75	50	55	55	135	22	28	21	19	6	0	1	1	28
OUT336	216	70	6	28	46	27	58	0	84	83	293	109	0	45	0	2	14	125	45	195	1	42	59	2	37	12	0	1	1	34	3	67	0	14	42	109	7	62	81	74	0	60	101	0	71	9	12	27	9
OUT337	0	20	1	4	35	0	18	17	49	33	9	48	0	14	1	4	1	20	63	4	14	20	47	0	3	0	24	11	2	5	2	2	18	9	33	9	8	2	9	24	9	9	49	81	0	2	2	0	13
OUT338	0	0	0	2	1	69	0	107	18	1	0	4	0	0	0	12	0	0	0	4	0	22	1	0	0	0	0	0	0	0	1	0	0	0	31	0	21	0	41	0	0	51	0	90	0	7	0	0	6
OUT339	3	1	56	30	67	6	0	21	31	0	7	18	0	7	0	0	3	24	27	5	0	2	12	16	1	2	8	2	0	0	2	7	6	2	7	0	0	0	0	0	48	18	16	0	15	6	4	7	2
OUT340	43	47	10	1	0	0	0	0	23	23	2	0	34	0	0	0	0	0	44	19	0	6	53	0	0	35	0	0	0	14	1	0	0	0	27	52	60	79	55	37	0	0	22	0	15	0	27	5	0
OUT341	76	0	135	29	22	0	0	0	0	0	0	0	0	0	0	1	1	0	0	0	0	8	16	63	11	29	50	62	2	7	16	0	31	15	0	29	51	5	9	50	26	71	0	0	0	0	0	0	23
OUT342	21	41	101	31	61	38	32	4	21	7	1	37	45	54	7	7	8	11	14	8	2	20	36	33	32	1	11	21	4	4	3	0	16	6	19	12	0	5	1	28	13	22	55	79	5	0	3	2	5
OUT343	38	40	23	11	56	83	0	87	12	125	42	74	19	24	1	0	17	12	49	0	50	10	17	76	1	26	8	12	0	0	2	0	19	3	0	0	0	0	0	0	46	0	9	18	0	3	3	41	46
OUT344	6	1	0	49	0	0	0	0	0	2	4	58	37	0	0	0	0	2	29	10	26	11	25	0	12	9	4	2	0	10	1	1	23	9	0	11	3	7	9	0	119	0	43	31	19	9	7	15	1
OUT345	29	45	0	0	30	0	0	57	0	49	0	65	0	30	0	5	6	43	81	0	28	46	0	22	21	30	10	0	2	0	0	2	19	0	0	7	24	50	39	10	0	79	35	134	6	2	0	0	15
OUT346	7	44	15	16	23	19	53	0	26	54	62	39	5	14	0	0	0	19	14	0	13	8	1	34	5	0	12	5	0	0	0	3	4	5	4	86	51	62	51	62	32	21	11	28	4	2	0	9	3
OUT347	97	0	11	0	0	0	0	44	26	0	0	0	0	46	47	107	0	0	293	0	46	7	0	27	0	19	0	12	56	1	19	0	0	6	0	16	0	0	0	59	128	3	0	2	1	0	0	11	4
OUT348	43	7	0	0	0	0	0	0	14	51	0	0	0	5	1	1	0	0	0	0	11	3	32	10	0	12	0	0	1	0	0	1	4	1	48	0	29	0	0	0	54	0	31	0	0	3	3	0	2
OUT349	4	0	1	47	0	16	38	49	0	63	9	24	0	0	2	0	0	0	26	14	0	9	14	1	3	0	0	0	1	6	0	0	26	0	0	126	80	172	133	144	0	0	81	0	10	3	0	29	19
OUT350	0	0	0	0	0	42	1	0	13	0	0	0	0	0	0	0	0	0	0	0	0	1	0	0	0	0	0	2	0	0	0	0	0	0	0	0	0	0	0	0	0	0	0	0	0	0	0	0	0
OUT351	1	58	36	9	25	0	44	0	25	0	5	0	59	0	0	15	3	44	0	0	13	2	1	1	20	30	0	12	1	4	0	0	0	8	56	77	167	116	131	88	0	1	45	67	0	11	2	2	9
OUT352	4	11	44	22	27	38	32	21	31	43	7	28	13	13	3	4	13	25	19	9	5	10	12	12	2	3	22	0	0	3	0	1	10	0	25	6	20	14	9	10	29	0	24	11	19	0	5	5	0
OUT353	0	22	3	28	66	0	45	86	9	0	5	0	47	23	0	0	2	0	42	11	4	24	30	26	12	16	25	10	6	8	4	0	21	7	2	22	19	13	0	4	0	18	21	0	9	3	5	1	0
OUT354	33	59	0	0	32	63	61	44	23	45	10	57	28	9	0	1	18	91	45	22	13	37	0	81	26	40	26	22	2	9	10	17	38	4	0	0	0	0	0	0	125	72	54	361	14	2	5	0	6
OUT355	0	0	0	0	23	16	0	0	31	0	9	0	0	60	0	4	0	1	51	23	0	4	1	1	0	0	10	15	1	23	0	1	0	0	0	0	0	0	0	0	0	23	17	0	0	8	0	3	1
OUT356	0	0	0	4	39	0	0	28	14	34	2	0	0	1	0	13	1	1	0	21	0	11	39	10	2	10	5	0	1	0	0	0	38	0	0	27	5	27	33	18	47	10	1	0	13	1	2	49	56
OUT357	57	109	4	0	56	131	84	51	5	81	585	65	44	21	1	0	0	13	13	0	0	0	18	0	2	1	0	6	0	0	0	0	2	0	0	0	0	0	0	0	2	9	0	0	0	0	2	0	0
OUT358	8	44	2	17	18	1	11	0	0	1	0	0	0	0	0	1	14	9	16	12	31	4	9	0	0	19	1	4	2	0	2	2	13	10	0	0	1	0	0	0	17	2	2	0	28	4	5	15	36
OUT359	0	0	0	0	0	0	0	0	0	0	0	2	0	0	1	0	0	0	0	0	0	0	0	0	0	0	0	0	1	0	1	1638	2	0	0	0	0	0	0	0	0	0	0	0	0	0	0	0	0
OUT360	2	32	0	0	2	71	20	71	0	0	39	55	43	0	1	9	17	0	1	4	0	10	15	0	0	5	20	0	1	25	0	0	0	0	0	34	9	25	3	17	22	0	0	0	3	0	3	15	0
OUT361	30	2	2	54	0	38	31	26	0	0	7	70	0	13	12	17	7	2	116	1	24	31	1	73	14	12	6	0	85	16	4	0	0	3	0	9	5	18	0	35	45	12	0	22	0	2	25	5	7
OUT362	16	23	16	22	0	14	47	16	39	75	0	43	0	0	1	6	2	39	59	4	5	23	53	28	7	11	27	0	3	15	0	8	0	0	0	15	6	0	28	2	9	0	15	28	16	6	0	2	35
OUT363	1	42	0	5	0	0	0	0	1	0	0	0	23	0	0	0	0	35	0	3	1	0	27	9	1	6	10	10	1	5	0	7	0	0	0	1	0	0	0	4	30	46	30	0	31	4	0	3	5
OUT364	0	0	2	2	18	0	0	22	49	22	2	3	23	0	0	1	0	4	7	0	0	6	0	1	0	17	12	2	0	0	0	0	14	0	9	0	0	59	18	4	39	4	31	1	0	1	4	7	16
OUT365	0	0	0	0	0	0	0	0	0	0	0	9	40	0	4	1	0	42	0	0	6	86	19	0	0	0	15	0	1	0	0	9	0	1	0	0	0	0	0	0	0	48	22	0	19	7	4	30	68
OUT366	7	23	47	16	0	6	37	0	0	0	5	0	9	17	0	5	0	32	21	0	0	1	0	0	4	0	0	0	0	2	0	0	30	19	15	46	34	42	25	16	0	8	0	18	1	0	4	10	19
OUT367	99	0	50	0	0	0	0	0	0	72	0	0	0	0	3	3	0	0	0	0	1	0	32	0	0	0	0	0	0	1	0	0	0	11	0	0	0	0	0	0	45	0	0	0	44	4	0	0	5
OUT368	12	113	2	2	81	26	37	20	176	189	549	119	41	4	0	0	0	0	1	0	0	7	1	0	0	1	0	0	0	0	1	0	0	6	0	0	0	0	0	0	0	10	0	0	0	0	0	1	0
OUT369	23	2	1	15	38	0	0	0	0	70	11	0	0	0	0	0	0	0	0	0	19	0	16	0	0	0	1	6	0	0	0	0	0	12	0	41	40	30	12	28	0	0	0	0	0	0	18	22	23
OUT370	6	33	47	24	0	1	13	58	0	40	1	30	0	48	1	0	0	54	26	19	0	9	28	40	0	0	11	0	1	4	0	0	0	2	12	6	9	0	0	0	21	1	0	51	26	0	4	17	55
OUT371	0	155	54	2	41	54	18	16	0	0	61	0	10	0	1	2	0	46	23	6	37	23	20	27	0	4	50	19	3	1	0	4	0	18	34	14	21	30	17	48	0	18	46	20	6	0	6	3	12
OUT372	10	63	78	14	16	49	30	43	33	7	19	50	0	52	0	7	2	27	4	9	29	13	24	12	11	12	43	14	0	13	2	8	0	3	45	13	16	52	17	32	38	16	31	66	22	2	1	3	1
OUT373	0	22	13	0	0	29	0	0	44	0	49	0	0	13	2	0	11	24	0	0	4	1	27	0	24	13	0	0	2	0	1	0	0	0	0	28	3	4	5	21	0	65	12	66	0	0	0	0	0
OUT374	0	0	0	0	0	0	0	0	0	0	0	0	0	0	0	0	0	0	0	0	0	0	0	0	0	0	4	0	0	0	0	0	0	0	0	5	0	0	0	0	0	0	0	0	0	0	0	0	0
OUT375	21	33	5	0	5	11	236	53	38	11	27	54	48	6	0	1	3	10	15	3	5	0	27	3	6	1	21	2	4	8	5	5	0	5	13	7	15	5	7	0	16	13	22	32	0	0	2	0	3
OUT376	24	0	70	1	8	70	0	35	0	45	0	0	29	4	1	0	0	0	54	11	20	7	0	1	0	20	12	0	1	0	0	1	33	2	10	1	0	0	0	0	12	14	49	0	8	3	7	24	32
OUT377	0	0	5	17	0	0	0	0	1	0	0	1	0	0	0	0	0	1	0	0	0	0	0	18	0	0	1	1	0	9	0	17	0	0	0	0	0	0	0	0	0	0	0	0	0	3	7	52	126
OUT378	17	2	0	6	1	0	29	0	8	0	0	0	17	0	0	0	0	0	23	29	0	1	32	20	0	0	14	20	0	3	0	0	0	0	0	0	0	0	6	12	36	33	0	0	0	0	3	0	0
OUT379	8	40	21	0	0	71	34	0	0	28	7	0	0	0	0	0	9	0	20	23	5	5	1	0	29	10	9	0	0	4	0	0	0	11	0	25	6	14	6	42	0	0	0	0	88	0	0	0	0
OUT380	4	6	8	34	0	0	1	0	0	3	0	7	0	0	0	0	0	0	0	0	0	4	0	0	0	0	0	0	0	0	0	0	0	0	22	459	173	318	431	414	0	1	0	0	0	0	0	0	0
OUT381	35	1	26	26	26	20	18	44	0	0	58	66	18	10	3	11	0	0	32	0	0	13	0	0	0	2	26	5	1	1	1	1	4	8	0	7	5	4	2	26	17	1	5	7	0	0	4	3	0
OUT382	0	0	0	0	0	0	0	0	0	0	0	0	0	0	0	0	0	0	0	0	0	0	0	0	0	0	0	0	0	1	1	3	1678	1	0	0	0	0	0	0	0	0	0	0	0	0	0	0	0
OUT383	10	3	16	37	4	4	24	32	11	17	11	0	28	6	1	1	1	5	32	3	10	6	8	3	2	0	36	0	1	4	4	6	2	2	42	14	45	29	19	8	5	27	25	21	5	2	1	21	40
OUT384	16	22	1	73	13	1	2	11	126	1	11	18	17	6	1	4	11	42	47	18	19	16	17	20	12	10	22	27	4	12	0	11	10	10	0	0	1	12	14	4	17	35	38	23	13	4	8	5	5
OUT385	68	0	3	0	0	1	1	0	29	0	16	0	0	33	9	0	0	0	0	0	0	0	64	50	11	45	2	0	0	20	0	0	0	0	0	8	0	18	9	44	0	0	30	0	0	0	0	0	0
OUT386	24	13	19	0	3	41	50	26	68	43	3	72	22	6	1	0	5	0	0	0	0	0	28	18	12	12	1	0	3	7	0	1	16	1	39	15	42	14	0	3	16	27	5	90	18	10	1	4	10
OUT387	0	17	80	0	34	0	99	19	0	32	25	48	0	0	0	10	12	26	0	0	0	33	0	16	29	1	8	0	1	6	5	0	0	4	25	35	1	20	5	8	0	62	0	58	8	0	0	25	7
OUT388	0	0	0	0	1	0	0	0	65	0	0	0	0	0	0	3	5	16	20	4	7	0	0	0	0	8	22	13	0	5	0	2	0	1	0	0	0	0	0	0	19	18	21	67	35	9	0	0	17
OUT389	18	26	18	21	57	0	64	13	0	22	18	0	0	32	0	0	3	0	11	10	1	2	13	6	6	5	16	0	0	0	0	1	0	9	33	0	0	17	19	27	13	0	24	46	0	1	9	0	3
OUT390	11	22	36	59	0	20	0	20	10	20	0	5	0	6	0	0	3	8	0	6	9	16	13	3	3	6	14	0	1	2	0	0	0	2	116	2	64	0	0	7	33	42	16	23	0	2	0	0	0
OUT391	22	4	12	12	0	0	20	8	22	22	10	26	28	10	1	16	18	18	40	12	0	5	11	14	1	4	38	1	5	4	4	0	16	0	16	24	21	13	5	21	43	22	22	23	18	17	2	3	3
OUT392	63	54	28	1	46	113	79	99	32	83	447	58	77	13	2	1	0	0	12	6	0	0	0	0	0	0	24	6	0	9	0	3	10	1	0	0	0	0	0	0	6	3	0	0	6	1	0	0	0
OUT393	22	32	130	76	36	36	8	64	14	0	1	31	6	27	0	1	17	1	23	10	6	47	23	5	9	6	13	7	0	1	0	2	18	0	6	40	18	13	20	42	27	12	16	0	7	0	10	2	24
OUT394	0	0	6	0	0	0	36	114	2	1	10	18	62	29	5	12	0	0	27	15	59	12	91	48	6	3	1	0	2	9	3	0	0	2	19	0	0	0	0	0	123	111	29	1	0	0	4	45	36
OUT395	7	64	2	34	40	0	19	3	86	25	2	0	19	1	3	2	7	41	39	30	1	7	15	13	3	5	2	0	0	0	1	10	9	11	0	0	0	0	0	0	20	0	33	40	19	5	2	0	4
OUT396	22	31	72	59	51	47	127	9	67	51	145	38	17	13	2	0	0	0	34	4	7	6	40	8	8	0	85	0	0	6	1	2	0	4	0	24	15	25	70	9	15	5	47	22	17	1	0	6	6
OUT397	0	0	0	0	1	0	0	0	0	0	0	21	0	0	6	25	0	0	0	0	0	12	1	0	0	1	0	0	0	0	0	0	0	0	0	0	0	0	0	5	1	0	0	1	0	4	0	0	0
OUT398	29	68	0	33	0	0	0	47	0	39	0	0	0	0	0	11	22	0	0	11	15	10	1	43	11	6	8	0	0	1	15	7	9	6	0	0	0	0	0	0	13	15	10	20	0	1	9	0	10
OUT399	14	41	10	1	23	116	61	1	52	38	11	39	87	76	1	6	8	16	4	0	5	9	20	1	0	4	7	13	0	2	3	6	36	1	6	15	18	57	47	12	17	11	16	10	22	5	1	0	11
OUT400	0	0	0	1	0	0	0	0	0	0	0	56	0	1	0	0	0	41	1	0	0	15	0	13	7	0	0	0	2	0	0	7	1	0	0	0	0	0	3	0	0	0	0	1	0	1	10	8	0
OUT401	1	0	0	4	0	0	0	0	0	0	0	14	1	1	4	3	0	0	0	0	0	0	21	0	0	8	11	4	0	0	0	4	0	7	0	28	3	0	0	9	20	0	1	0	11	3	12	3	5
OUT402	20	0	0	0	0	0	10	24	32	9	0	0	1	44	2	1	10	0	42	2	22	10	39	85	10	0	0	5	0	7	2	0	39	8	4	6	7	2	12	8	1	20	2	26	21	1	21	1	0
OUT403	0	2	0	0	0	0	0	0	0	0	0	0	0	0	0	0	0	0	0	0	0	1	0	0	0	0	0	0	0	0	0	0	0	0	0	0	0	0	0	1	0	0	0	0	0	0	0	0	0
OUT404	9	20	58	23	32	28	7	1	22	0	1	9	2	69	1	0	4	5	5	1	0	9	3	0	0	2	2	1	0	0	0	4	4	1	1111	62	307	24	0	0	0	9	12	21	0	1	7	0	9
OUT405	4	20	0	36	1	0	0	0	95	20	0	0	20	2	0	8	0	27	33	6	17	8	19	6	20	0	3	5	0	0	3	0	9	3	0	0	0	0	0	0	30	66	52	0	12	1	5	3	12
OUT406	41	20	0	47	0	21	17	20	0	5	11	0	0	0	1	0	3	26	8	11	5	8	35	17	0	2	6	1	0	3	1	0	1	14	0	6	12	5	0	18	0	0	14	0	0	1	1	15	14
OUT407	1	42	1	0	0	0	19	60	0	25	1	0	31	0	0	0	1	0	0	0	0	0	0	0	0	0	13	0	0	0	0	0	0	0	0	0	0	0	0	0	17	0	0	1	0	0	3	0	4
OUT408	9	8	103	64	0	0	2	1	3	20	0	9	2	186	0	0	0	0	1	0	0	2	0	0	0	0	0	0	0	0	0	0	0	0	7	197	93	207	276	276	0	0	0	0	0	0	0	0	0
OUT409	6	15	114	54	19	41	1	7	20	52	5	34	4	66	0	0	0	4	0	0	2	22	2	1	3	0	5	2	0	0	2	0	0	1	0	83	39	42	61	124	1	2	2	1	1	0	2	0	0
OUT410	0	0	0	0	0	0	17	0	31	0	0	0	0	0	0	3	0	0	33	2	12	12	55	0	2	12	0	0	0	0	1	0	12	2	0	0	0	0	0	0	0	0	1	51	0	2	0	1	10
OUT411	7	50	83	37	0	0	34	28	45	7	10	25	21	63	0	0	7	17	12	4	9	11	0	10	6	16	4	0	0	4	2	12	5	3	124	0	58	17	0	4	1	41	31	80	7	1	5	0	5
OUT412	10	1	62	15	26	0	0	11	0	0	0	0	19	26	0	4	1	0	6	5	12	0	8	16	0	25	1	9	0	8	2	0	20	4	0	0	0	0	0	0	20	12	10	29	0	0	4	0	1
OUT413	17	61	34	0	34	10	59	61	0	2	2	16	26	0	0	0	11	0	0	27	2	18	0	0	1	13	20	16	1	0	11	6	0	1	7	4	6	5	0	12	0	3	0	37	14	2	1	0	3
OUT414	1	5	44	68	0	115	0	1	104	45	5	78	0	23	2	1	9	0	13	14	0	38	1	48	9	12	43	1	0	0	0	0	3	0	0	0	5	0	0	0	32	90	29	0	15	3	0	0	6
OUT415	0	43	0	0	0	18	1	0	22	0	11	0	0	0	1	0	0	0	40	0	9	43	0	6	1	0	1	0	0	9	0	3	1	0	0	0	0	0	0	0	0	39	15	0	1	4	5	12	0
OUT416	0	0	0	0	0	71	0	0	6	1	4	33	21	0	0	5	33	36	0	0	0	0	0	0	0	0	11	0	1	0	6	0	0	2	0	288	73	114	116	233	33	26	0	27	0	1	2	12	1
OUT417	0	0	0	0	0	0	0	0	0	0	0	0	0	0	0	0	0	0	0	0	0	0	0	0	0	4	0	0	0	0	0	0	0	0	0	325	330	278	349	225	0	0	0	0	0	0	0	0	0
OUT418	12	17	2	0	64	33	72	2	58	90	674	137	19	4	0	0	0	0	0	2	0	0	1	0	0	0	0	0	1	0	0	0	0	0	0	0	0	0	0	0	0	0	4	0	1	0	1	0	0
OUT419	7	0	1	6	0	6	0	10	0	1	4	0	12	21	0	6	4	0	19	1	0	0	14	0	20	4	52	6	0	2	0	6	10	8	0	2	12	14	8	15	78	25	15	10	34	4	2	2	14
OUT420	0	0	95	0	0	57	0	0	27	45	0	0	46	14	0	0	0	17	5	4	5	1	0	24	2	0	6	4	3	5	1	13	4	0	0	5	0	0	0	0	0	32	0	0	37	0	11	1	24
OUT421	0	0	88	1	1	64	0	0	24	1	0	0	17	0	4	0	0	0	0	0	1	0	0	14	1	27	0	0	7	7	2	0	0	0	0	0	0	0	0	0	44	36	0	33	48	0	7	22	24
OUT422	3	11	35	8	0	47	14	1	9	0	13	1	21	18	0	2	0	7	0	0	4	1	27	17	0	4	0	0	0	8	0	11	0	4	22	20	12	14	18	12	11	0	13	12	0	1	5	0	4
OUT423	0	0	0	1	0	0	0	0	0	0	0	0	0	37	0	17	12	0	83	18	0	48	70	0	0	0	0	0	0	0	0	0	0	0	0	177	103	133	231	70	0	0	0	0	0	20	3	1	24
OUT424	0	62	2	0	111	112	0	32	56	44	75	34	0	21	0	0	8	24	26	0	0	6	0	0	1	1	0	0	0	0	0	5	0	0	6	37	5	17	29	36	11	0	0	16	0	1	6	0	2
OUT425	11	0	73	3	51	13	37	5	15	15	28	42	10	6	0	12	14	6	10	2	6	15	5	30	8	12	10	6	5	1	1	1	16	6	11	34	7	46	20	54	25	17	0	49	5	0	5	4	50
OUT426	0	0	0	25	0	69	0	0	0	0	1	45	12	0	0	0	0	24	0	30	11	12	66	0	0	0	0	0	0	0	0	0	0	6	0	140	45	78	61	103	0	0	28	78	0	0	0	0	5
OUT427	29	3	4	44	28	0	11	19	13	0	0	37	5	22	0	0	0	27	19	0	0	1	7	0	12	0	21	8	1	0	0	2	11	0	0	50	27	7	60	38	53	10	0	48	0	0	2	5	2
OUT428	23	9	0	17	44	47	15	9	59	67	17	136	4	4	0	0	4	13	5	0	6	4	17	0	4	3	6	10	0	3	0	0	0	1	21	359	198	255	238	322	40	14	11	3	7	1	0	2	8
OUT429	0	5	10	0	18	21	44	0	5	0	0	40	1	0	0	10	0	11	0	0	16	13	50	51	0	0	0	0	1	0	0	0	19	0	3	1	0	0	0	0	16	13	98	0	0	5	0	0	3
OUT430	10	24	0	35	13	14	10	3	177	0	2	30	2	0	0	5	3	27	19	1	4	5	18	24	2	0	4	9	0	0	4	0	4	4	0	0	0	0	0	0	0	0	11	8	6	0	5	0	2
OUT431	0	0	0	0	0	0	0	0	0	0	0	1	0	2	223	0	1	0	15	0	0	0	0	83	5	0	1	1	841	30	22	40	45	0	0	0	0	0	0	0	0	0	0	1	38	0	0	0	0
OUT432	0	0	0	1	0	0	0	0	0	116	3	38	0	0	0	13	0	0	0	0	0	0	2	0	0	19	0	0	0	0	0	17	34	0	0	0	0	0	0	0	0	30	32	0	0	0	0	11	7
OUT433	2	15	82	33	15	19	8	2	8	49	0	22	8	31	0	0	0	11	0	1	0	14	2	2	2	0	3	2	1	0	1	0	0	0	0	0	0	0	0	0	4	5	0	6	0	1	0	0	1
OUT434	9	17	0	11	34	27	12	12	26	11	22	21	0	1	0	0	11	17	0	8	6	116	1	17	7	0	26	2	0	5	1	0	0	2	2	18	27	27	19	16	0	15	23	35	0	0	1	2	10
OUT435	0	0	0	0	0	0	0	0	3	0	0	0	1	0	0	9	20	10	15	13	17	4	18	18	3	7	24	27	0	24	0	0	61	5	0	0	0	0	0	0	32	15	17	0	6	6	1	0	2
OUT436	0	0	0	14	30	13	0	7	0	0	0	22	17	14	0	3	20	0	0	12	0	10	63	0	0	24	7	9	0	0	1	5	0	1	0	0	0	0	0	0	1	8	2	0	0	4	3	27	41
OUT437	1	0	114	0	0	0	1	0	0	0	0	0	0	0	0	0	0	0	0	1	0	0	0	0	0	1	0	0	2	0	0	0	0	0	0	0	6	0	0	0	0	0	0	1	0	1	0	56	38
OUT438	1	0	0	0	0	0	0	0	0	0	0	0	0	0	0	0	0	1	0	0	0	0	0	0	0	0	0	0	0	0	0	0	0	0	0	0	0	0	0	0	0	0	0	0	0	0	0	0	0
OUT439	3	4	1	43	0	15	25	0	0	3	0	16	0	12	3	3	1	18	0	15	0	0	15	8	4	2	0	21	0	20	1	1	33	0	0	0	0	1	3	0	29	0	48	21	29	5	6	16	43
OUT440	6	26	21	98	28	13	15	2	8	42	11	0	23	0	0	0	0	4	3	0	2	10	13	13	3	6	60	2	0	2	2	1	0	0	0	39	28	5	14	52	7	4	1	23	3	3	5	0	3
OUT441	4	7	0	34	0	0	0	0	0	0	0	0	0	0	0	13	24	61	0	0	0	0	0	9	0	0	22	23	0	0	0	20	1	0	0	0	0	0	0	0	0	23	0	0	0	0	13	0	0
OUT442	0	0	0	0	0	0	0	0	0	0	0	0	0	0	0	17	0	0	57	0	0	11	0	0	0	8	0	0	0	0	0	0	0	0	27	8	21	27	0	32	0	0	2	1	0	6	0	70	26
OUT443	0	0	33	0	1	60	0	0	17	43	14	44	0	0	0	19	0	27	36	0	1	0	0	21	0	0	0	0	0	0	1	9	0	0	14	2	17	7	0	9	0	0	0	0	23	1	7	0	14
OUT444	0	0	4	0	0	28	67	80	17	75	34	17	0	58	0	0	0	0	0	0	0	0	0	0	26	0	20	0	0	10	0	0	0	0	0	67	31	18	0	0	0	0	37	51	10	0	2	8	2
OUT445	2	1	0	26	0	0	0	0	10	0	0	0	0	0	0	1	2	0	0	29	0	8	0	0	0	1	19	0	1	1	1	0	12	0	0	0	0	0	0	0	1	9	15	49	20	1	4	0	15
OUT446	0	0	1	0	43	77	0	0	0	37	11	0	0	0	0	0	0	0	4	5	8	3	0	0	5	2	10	0	0	0	0	0	8	0	22	176	29	46	93	112	37	17	28	0	0	3	1	3	2
OUT447	0	0	14	0	0	0	0	0	0	0	0	0	0	18	0	0	0	0	0	0	0	1	0	0	0	0	0	0	4	0	0	0	0	0	0	0	0	0	0	0	0	0	0	0	0	0	0	0	0
OUT448	0	13	0	0	0	0	0	58	44	0	12	35	0	1	1	0	15	0	1	0	13	16	5	24	18	0	1	0	0	1	0	8	0	6	0	0	28	39	50	20	0	0	0	40	0	0	3	1	7
OUT449	43	36	0	1	0	0	0	0	0	0	0	0	0	0	0	0	0	0	0	1	0	0	0	0	19	0	0	22	1	16	0	0	0	0	0	0	0	0	0	0	0	0	109	0	0	1	0	0	0
OUT450	2	13	0	19	52	36	23	0	9	0	5	1	1	0	0	14	15	0	41	0	17	21	0	40	15	13	13	0	0	2	0	14	33	1	0	0	0	0	10	0	39	14	0	48	14	7	5	32	18
OUT451	12	12	27	96	23	19	48	37	17	55	2	59	20	34	0	15	23	32	8	3	28	10	30	26	7	22	11	3	3	0	3	12	6	0	20	12	12	4	0	10	18	23	22	11	22	6	3	10	9
OUT452	0	3	79	18	8	5	11	7	27	5	1	20	7	30	0	0	2	58	11	22	2	3	23	22	4	11	6	22	3	5	0	0	6	5	0	0	0	0	0	0	0	27	13	71	18	0	3	17	36
OUT453	15	6	14	8	0	0	21	0	7	21	4	0	14	17	2	0	0	23	36	7	0	12	0	26	1	4	0	3	0	0	0	4	0	0	0	0	3	0	0	3	29	0	23	0	15	0	0	0	5
OUT454	0	0	0	1	0	69	0	0	1	0	0	124	0	37	0	0	0	0	0	0	0	0	0	0	0	0	0	0	0	0	0	0	0	0	0	0	0	0	1	0	2	0	0	165	0	9	0	0	6
OUT455	0	0	6	0	146	0	76	40	29	0	15	0	1	14	0	0	0	0	0	20	0	36	23	0	0	22	2	14	2	5	1	0	0	1	0	15	34	26	40	79	21	25	0	0	0	8	2	4	5
OUT456	1	0	0	0	0	0	0	0	0	0	0	0	4	0	0	0	0	0	4	0	0	1	3	23	5	1	8	5	1	1	1	0	23	14	0	22	22	24	47	54	26	0	1	0	24	0	2	3	19
OUT457	2	4	27	29	0	0	48	0	9	22	24	0	37	34	0	0	6	31	0	7	12	34	1	41	2	0	29	16	0	8	0	0	26	2	22	17	5	14	10	1	0	0	17	61	10	4	3	4	6
OUT458	0	33	1	0	0	1	15	0	0	0	19	9	0	28	10	0	0	1	0	0	0	2	21	0	4	0	12	0	7	0	1	5	0	0	0	11	1	9	19	20	20	65	27	55	0	0	1	2	15
OUT459	9	36	12	37	43	47	32	5	0	13	27	57	1	6	2	4	41	18	38	9	0	2	1	18	13	15	1	6	0	2	1	5	25	5	2	0	0	0	0	0	18	12	0	18	8	0	13	17	47
OUT460	0	18	9	0	7	15	5	0	91	2	1	30	0	5	4	0	6	0	0	0	16	0	44	0	0	13	0	11	0	0	0	1	3	2	0	0	0	0	0	0	0	0	0	0	0	0	0	14	0
OUT461	26	0	0	0	1	0	0	0	0	0	0	0	0	6	1	0	0	0	0	0	0	0	14	0	0	0	0	0	5	0	0	0	0	0	35	19	46	27	67	61	0	75	0	0	0	0	3	3	5
OUT462	0	0	19	0	0	0	0	0	42	0	0	0	0	8	4	19	7	29	94	13	21	8	33	0	23	2	2	9	1	6	2	12	1	18	0	0	0	0	0	0	0	0	0	26	13	0	26	0	20
OUT463	11	0	53	0	59	0	16	1	0	0	0	0	0	23	0	0	0	13	0	6	6	6	0	1	0	0	0	0	0	0	1	0	0	0	17	9	1	0	0	0	1	125	15	0	0	0	2	6	6
OUT464	0	0	0	0	0	0	0	0	0	0	0	0	0	0	0	1	0	0	0	0	0	0	0	0	15	0	28	0	0	0	0	0	49	6	0	0	0	0	0	0	0	52	34	0	31	0	0	20	34
OUT465	18	61	0	168	0	8	39	5	1	43	7	0	0	18	3	15	8	7	23	7	15	16	0	3	8	3	7	7	4	1	0	3	17	6	0	23	28	17	1	22	0	1	3	50	6	26	6	1	4
OUT466	0	33	0	0	0	19	0	1	0	0	6	0	8	11	2	0	16	7	21	0	7	0	8	0	20	0	0	2	0	0	0	0	0	4	76	29	60	9	0	16	38	0	0	67	0	8	0	4	0
OUT467	25	0	52	18	17	0	0	0	12	0	14	0	0	46	0	2	1	0	3	28	9	6	12	20	5	0	4	4	1	2	0	1	16	3	0	7	26	2	7	6	32	7	10	15	28	1	10	5	14
OUT468	2	1	30	13	0	0	0	60	10	0	3	0	0	0	0	19	0	0	0	0	16	0	0	2	2	11	0	5	0	0	0	0	25	0	0	1	13	6	1	4	0	0	0	0	27	2	0	0	38
OUT469	49	0	35	0	24	0	0	0	0	3	4	0	60	0	0	0	9	17	0	0	0	12	0	0	0	1	0	0	0	0	0	0	0	0	7	35	18	9	0	19	0	0	0	0	0	10	5	0	0
OUT470	4	35	103	27	0	15	25	3	10	67	1	12	0	2	0	6	0	0	0	0	0	1	0	28	1	15	0	0	1	0	6	0	0	0	0	0	0	0	0	0	22	47	0	48	13	3	1	10	6
OUT471	5	1	0	30	0	0	0	2	33	7	1	1	0	0	0	2	0	9	2	5	22	0	0	61	5	10	1	7	0	3	3	0	12	0	0	5	0	0	5	1	22	0	1	59	3	1	2	0	4
OUT472	9	13	0	12	54	0	0	29	2	34	0	12	0	3	0	10	0	0	28	0	23	16	1	62	0	0	0	0	3	0	1	0	29	0	0	0	0	0	0	0	16	0	12	0	7	0	0	0	0
OUT473	0	1	0	13	1	19	8	0	0	44	0	0	0	32	4	0	5	0	76	26	0	17	7	8	0	8	0	31	2	15	0	3	9	0	0	0	0	0	0	0	0	5	24	22	0	8	0	0	2
OUT474	0	0	0	0	0	0	2	0	0	20	7	0	2	16	48	16	15	3	29	0	0	13	32	390	31	6	6	144	196	11	8	14	0	5	0	0	0	0	0	27	0	0	0	0	0	0	1	5	13
OUT475	0	43	58	21	31	29	0	1	0	0	4	29	0	0	2	2	6	24	15	0	28	12	21	1	3	5	3	4	0	12	0	6	0	10	0	16	7	5	0	0	29	2	17	11	3	0	2	0	6
OUT476	20	33	0	66	39	37	0	22	0	21	15	77	27	2	0	3	5	0	10	0	14	9	15	0	0	3	10	0	0	3	0	5	20	0	0	46	40	25	12	45	0	0	0	20	0	0	1	0	3
OUT477	0	0	0	0	105	42	0	0	0	1	1	0	170	0	0	0	0	0	0	0	14	0	0	0	18	0	0	0	0	14	0	0	0	2	0	0	0	0	0	0	21	30	1	0	0	0	0	0	0
OUT478	29	5	6	107	8	15	71	0	15	0	2	40	0	10	1	2	0	0	0	0	51	19	0	56	0	11	17	7	0	34	0	0	27	0	0	19	36	8	26	49	66	28	51	49	62	0	8	23	0
OUT479	0	0	58	0	0	14	0	0	5	21	0	35	0	8	0	3	0	5	9	0	0	11	12	15	0	0	0	0	0	0	0	10	1	0	0	6	17	10	9	8	1	1	23	22	0	0	4	1	9
OUT480	0	49	0	0	25	0	44	39	14	60	0	1	0	33	0	0	0	19	0	16	0	18	2	3	6	11	0	0	0	0	0	0	1	0	0	3	2	2	13	0	0	52	0	1	0	2	0	21	13
OUT481	10	15	8	19	0	0	1	58	36	1	1	0	0	7	0	1	0	0	62	4	0	8	4	24	0	0	11	0	2	0	0	0	25	2	6	28	24	12	13	23	0	21	53	27	7	3	2	0	2
OUT482	7	1	36	28	13	7	11	8	13	35	4	7	16	1	4	1	1	7	7	0	9	6	29	15	2	18	10	3	0	0	0	3	0	0	17	1	3	0	0	0	9	26	18	0	8	13	3	4	7
OUT483	0	0	2	0	0	0	0	170	0	0	2	0	1	0	0	17	8	0	0	0	29	7	0	0	9	0	0	0	0	18	0	0	23	15	0	12	12	0	0	0	56	0	0	24	0	13	0	0	0
OUT484	0	0	0	0	30	52	0	41	0	94	83	77	0	26	0	29	0	0	0	0	0	6	0	66	0	1	21	0	0	0	0	0	0	10	0	39	22	8	21	0	74	75	56	1	0	16	0	12	12
OUT485	4	4	1	57	0	0	0	0	0	0	0	0	24	0	0	0	8	1	12	2	13	16	0	26	0	4	0	0	0	3	0	0	0	2	0	0	0	0	0	0	14	13	0	0	8	2	5	1	1
OUT486	63	0	51	0	8	0	0	0	0	1	0	0	54	9	0	0	13	0	7	7	12	0	0	21	0	5	35	39	0	0	3	0	21	7	8	0	10	0	0	0	0	0	0	26	11	10	6	19	1
OUT487	6	0	0	0	0	8	18	45	0	0	1	0	5	25	0	0	2	0	30	6	0	1	10	0	6	5	15	4	0	0	0	0	1	0	20	15	76	1	7	2	0	0	1	1	6	0	0	1	2
OUT488	0	0	57	0	0	0	0	48	0	0	0	0	0	0	0	4	15	40	0	25	0	16	49	19	1	22	0	20	0	0	0	6	33	0	0	0	0	0	11	0	38	24	0	77	40	3	0	3	0
OUT489	7	0	0	0	1	61	1	0	0	28	0	0	13	0	0	0	0	0	41	34	0	27	28	0	7	13	3	0	1	0	0	4	0	15	0	9	14	6	0	7	0	0	1	0	0	3	0	10	17
OUT490	2	8	55	69	35	14	5	12	15	44	19	14	5	16	0	2	2	20	2	3	13	14	10	27	3	5	10	18	2	0	2	1	4	5	4	9	1	19	20	17	1	2	23	21	6	4	1	2	16
OUT491	2	17	26	49	17	52	8	13	0	44	0	0	2	46	4	10	0	68	7	14	12	5	6	0	1	13	44	9	0	0	2	4	21	0	0	0	0	0	0	0	17	3	0	83	4	0	0	4	19
OUT492	37	14	8	0	8	17	24	78	7	1	1	0	40	0	4	0	11	43	0	0	1	0	17	0	0	12	7	3	0	2	0	0	0	0	0	0	0	0	0	0	25	15	9	7	23	0	4	0	1
OUT493	27	0	4	23	0	29	0	0	0	0	0	1	1	0	0	0	22	33	55	0	0	0	16	0	0	0	3	0	9	0	0	10	7	6	0	0	2	5	0	2	0	85	35	61	15	12	2	28	51
OUT494	23	0	0	0	1	0	0	25	4	0	6	14	0	30	0	3	0	0	0	2	0	5	1	13	1	5	2	0	0	1	0	0	2	2	55	14	31	7	10	27	11	7	0	0	0	4	7	0	0
OUT495	4	27	42	40	30	43	0	0	19	0	0	47	13	0	0	2	0	1	13	14	0	8	0	0	3	1	8	16	0	0	3	0	12	0	0	0	9	5	0	6	15	0	42	65	0	0	2	26	21
OUT496	2	34	31	66	0	3	20	8	0	24	1	0	0	22	0	0	0	27	0	0	0	13	5	1	2	2	2	0	6	0	2	8	5	2	24	32	27	29	12	40	1	0	0	39	20	0	0	0	3
OUT497	0	35	1	0	19	0	38	0	11	31	0	64	45	14	2	0	11	38	0	0	7	3	22	0	0	5	8	12	2	0	0	2	0	0	14	1	18	13	23	3	12	15	41	50	0	8	0	0	11
OUT498	0	0	0	0	0	0	0	0	0	0	3	0	0	0	0	0	0	19	0	0	0	0	0	0	2	0	0	0	0	0	0	0	0	0	0	362	285	470	613	570	0	0	0	0	0	0	0	0	0
OUT499	6	9	2	0	11	7	0	10	0	11	0	15	9	0	0	0	9	7	0	7	24	8	11	21	4	18	12	0	0	2	1	4	5	0	1	0	0	0	0	0	19	0	2	36	22	0	2	8	4
OUT500	0	0	0	0	0	0	48	0	0	0	0	0	58	0	1	0	0	39	122	37	15	76	0	43	13	0	32	10	2	0	0	0	0	0	0	0	0	0	0	0	109	45	75	0	59	4	2	25	1
OUT501	23	0	34	0	1	0	0	0	0	0	0	59	1	0	0	0	0	0	0	0	10	120	0	8	5	7	0	1	0	0	3	3	0	4	0	0	0	0	0	0	0	0	0	38	0	0	0	0	0
OUT502	5	12	65	72	11	4	6	3	6	18	2	15	2	7	0	0	0	0	0	0	1	2	3	2	4	0	0	0	0	0	0	0	0	0	6	19	9	7	24	11	0	0	0	0	0	0	0	0	0
OUT503	0	0	40	0	0	0	0	0	23	0	0	0	0	0	1	0	0	31	0	16	0	30	0	15	19	0	0	0	0	0	4	0	0	2	46	0	22	0	0	11	50	1	0	1	0	0	0	6	5
OUT504	0	0	0	0	0	0	0	0	7	0	2	0	1	0	0	0	12	24	4	0	0	0	0	0	0	1	0	0	0	1	0	0	2	29	0	0	0	0	0	0	0	0	0	0	0	0	0	0	0
OUT505	0	17	9	8	6	49	0	24	0	23	9	23	0	5	2	1	0	2	25	10	5	1	11	2	1	0	17	1	0	1	3	0	0	0	145	18	108	0	0	0	0	4	0	9	9	1	0	11	19
OUT506	1	0	0	0	0	0	0	0	0	0	0	0	0	8	6	0	0	2	99	0	0	0	0	0	0	0	0	0	0	16	0	8	0	0	0	0	0	0	0	0	43	0	1	34	0	0	0	0	11
OUT507	0	0	1	1	87	44	21	31	11	0	4	0	0	0	1	0	10	11	14	8	5	8	0	40	2	1	0	3	4	0	4	7	21	0	8	61	82	50	51	74	36	0	0	77	0	0	4	15	17
OUT508	0	0	2	0	0	0	0	0	13	0	0	0	0	0	0	0	0	0	69	2	0	0	22	0	0	4	0	0	0	0	1	0	0	0	0	0	0	0	0	0	0	19	48	1	0	0	8	0	0
OUT509	3	15	0	17	0	58	31	21	118	58	5	0	0	0	0	0	17	13	49	0	0	0	0	53	5	0	17	1	3	9	3	0	30	6	0	0	0	0	0	0	18	0	19	14	0	0	0	2	0
OUT510	4	0	0	31	0	0	0	12	114	0	0	0	0	0	1	1	0	0	13	6	6	2	0	0	0	10	4	4	0	0	0	0	0	2	0	0	0	0	0	0	4	0	7	18	8	0	8	0	0
OUT511	28	2	0	28	46	0	0	0	0	0	12	53	0	0	0	0	0	0	38	9	13	0	1	0	13	0	1	0	1	1	0	0	0	0	5	32	13	8	24	40	0	0	1	0	15	5	1	0	2
OUT512	3	5	6	11	0	0	0	0	0	0	27	0	27	0	0	0	0	12	0	0	0	0	0	18	6	31	18	0	0	0	0	0	12	0	0	16	20	10	14	28	0	34	25	46	0	2	13	0	68
OUT513	0	0	41	0	0	15	18	12	11	49	0	27	15	18	0	0	4	16	23	17	10	13	0	7	0	5	9	9	1	0	1	1	9	5	5	0	4	0	9	0	8	13	0	27	18	0	0	0	2
OUT514	0	0	0	0	1	0	0	0	0	0	0	0	0	11	0	0	1	33	0	5	0	0	0	18	1	1	11	1	1	0	4	0	2	12	0	0	0	0	0	0	11	12	33	0	7	1	3	0	21
OUT515	0	0	0	0	0	0	0	0	0	0	0	0	0	0	0	0	0	0	0	0	0	0	0	0	0	0	0	0	0	0	0	0	0	0	0	0	0	0	0	0	0	0	0	0	0	0	0	0	0
OUT516	0	0	4	0	20	1	0	0	19	74	3	32	0	0	1	0	0	0	28	0	0	8	0	9	5	1	2	13	0	2	0	0	0	5	14	47	7	16	13	9	10	0	0	0	1	6	3	13	42
OUT517	3	0	0	38	0	0	1	0	0	42	13	31	0	15	0	0	0	18	91	8	26	17	31	12	15	0	8	0	0	0	0	2	23	4	30	12	21	40	14	17	40	0	14	24	0	1	0	0	0
OUT518	0	0	0	0	31	37	0	49	0	0	0	34	16	19	0	0	0	0	0	0	0	0	0	0	0	0	0	0	0	0	7	0	0	0	118	43	77	6	0	0	0	0	0	0	0	0	1	0	7
OUT519	0	0	15	0	0	0	0	0	1	0	0	0	0	0	0	22	10	0	0	0	27	0	37	17	0	0	16	0	0	0	0	0	0	0	0	12	10	0	13	7	88	0	0	0	0	0	3	0	16
OUT520	11	39	0	0	1	0	0	1	0	0	0	0	23	7	3	7	0	12	12	0	0	12	0	0	0	11	5	0	0	21	0	0	12	0	0	0	0	0	0	0	0	34	1	41	10	6	0	0	4
OUT521	0	0	0	0	0	0	0	0	0	0	1	0	0	0	0	0	0	0	0	0	0	0	1	0	0	1030	0	0	1	0	0	0	0	0	0	0	0	0	0	0	1	0	0	0	0	0	0	0	0
OUT522	1	49	0	1	1	44	0	44	0	0	0	20	0	0	0	0	0	1	44	0	0	3	0	11	0	0	11	0	0	0	4	1	8	0	13	0	0	0	0	0	25	60	0	32	0	0	2	1	11
OUT523	0	27	3	1	0	0	0	0	0	0	16	28	0	14	0	0	11	15	0	0	0	0	0	0	0	5	0	1	0	0	0	0	0	0	0	0	2	0	0	0	0	31	0	0	10	0	0	0	2
OUT524	0	0	4	0	0	1	32	1	0	25	7	0	0	20	0	3	0	2	28	6	0	0	0	0	0	10	21	10	2	0	7	13	16	0	0	11	7	22	14	0	21	39	0	0	0	5	13	15	1
OUT525	0	0	34	1	25	82	15	7	0	0	0	0	0	7	1	0	8	14	75	14	8	24	0	0	0	13	0	1	0	0	0	12	1	3	11	0	10	22	0	11	41	0	0	0	0	0	0	0	0
OUT526	0	0	3	1	0	12	14	16	6	8	3	0	19	0	0	0	1	9	31	0	4	0	15	0	14	0	25	1	2	0	5	0	14	0	5	5	7	9	17	9	0	0	25	0	0	4	21	4	3
OUT527	4	40	0	17	48	1	31	0	4	0	13	0	0	18	0	0	0	36	1	5	0	2	0	0	5	0	8	0	0	0	1	7	5	1	31	16	32	35	16	34	0	39	1	0	0	1	5	11	14
OUT528	0	0	3	0	0	0	0	27	0	31	0	0	0	3	5	0	0	0	7	0	0	0	1	0	0	0	0	0	0	13	1	0	11	0	0	0	0	0	0	0	33	0	0	0	0	9	0	0	0
OUT529	4	0	3	35	22	0	1	10	0	1	0	2	0	28	0	0	0	0	0	0	2	0	0	0	0	0	22	0	0	1	0	0	0	0	392	0	184	0	0	0	0	0	0	0	0	0	0	0	0
OUT530	42	9	0	20	0	0	28	0	0	8	0	56	0	19	0	4	0	62	0	0	0	12	0	0	0	9	0	0	0	0	0	15	0	0	0	12	0	0	0	11	0	1	0	1	7	8	0	0	0
OUT531	1	16	0	0	39	36	15	3	29	30	1	22	15	0	0	0	0	0	0	0	0	0	0	0	1	1	28	0	0	0	0	0	0	0	7	0	0	0	0	0	0	0	0	0	0	4	1	0	0
OUT532	0	62	0	0	1	35	0	0	0	38	0	0	19	0	0	0	1	0	0	0	8	2	0	0	11	0	1	3	0	0	0	0	5	0	26	150	132	152	84	99	0	15	0	27	0	2	2	1	3
OUT533	0	39	3	0	57	13	122	38	30	1	1	69	8	6	0	0	0	0	0	0	0	0	0	0	0	0	5	0	0	0	0	0	0	0	0	0	0	0	0	0	0	6	0	0	0	4	2	1	3
OUT534	66	0	0	2	0	0	75	0	0	10	10	29	21	0	0	0	8	16	0	0	0	4	0	0	0	17	59	1	0	0	0	0	0	0	0	0	0	11	0	0	0	0	0	24	0	4	4	4	0
OUT535	0	1	35	1	21	22	0	16	12	0	0	0	5	2	1	0	1	9	0	0	7	11	0	13	2	1	4	0	1	1	0	0	0	1	0	0	1	0	0	0	8	0	1	0	0	1	1	4	33
OUT536	11	34	0	29	35	20	0	0	69	0	6	0	67	17	2	0	0	4	48	0	0	8	0	1	1	1	0	0	0	5	0	0	13	0	0	24	11	50	17	19	0	48	117	0	1	1	1	14	16
OUT537	0	1	0	16	0	0	3	0	32	0	0	0	0	0	1	1	11	37	26	0	7	3	19	3	0	4	4	1	0	4	0	7	0	4	0	0	0	0	0	0	4	29	6	1	24	0	0	1	0
OUT538	23	128	70	26	76	17	41	30	58	162	144	122	32	15	0	2	0	42	5	15	8	6	16	1	9	11	49	15	2	1	4	7	16	3	1	52	53	16	49	68	1	12	19	55	6	5	18	3	8
OUT539	0	58	38	0	0	16	0	23	25	60	3	0	0	0	0	0	0	0	36	0	0	19	0	0	15	0	50	0	0	0	0	17	27	0	4	10	17	0	44	0	0	0	103	0	0	3	0	3	7
OUT540	0	0	0	0	0	0	0	0	0	0	0	0	0	0	0	0	0	0	0	0	0	0	0	0	0	0	0	0	0	0	0	0	0	0	0	330	81	121	263	287	0	0	0	0	0	0	0	0	0
OUT541	18	2	50	10	0	0	0	15	20	0	1	15	0	6	0	2	0	2	10	4	5	12	0	5	0	2	1	0	0	0	0	3	5	0	158	67	75	54	11	101	0	0	1	0	0	0	3	0	0
OUT542	0	32	0	2	0	24	0	0	19	0	0	3	45	27	0	2	4	4	15	0	0	12	0	0	0	12	1	0	0	0	2	0	0	0	0	0	0	0	0	0	81	0	0	0	17	3	9	0	16
OUT543	0	0	0	0	0	0	1	1	115	0	0	1	0	0	3	4	10	20	19	0	0	7	9	21	0	0	2	17	0	0	1	1	24	3	0	0	0	0	0	0	0	10	11	75	30	0	0	1	0
OUT544	29	13	18	0	0	0	0	0	0	0	3	0	0	0	0	0	0	0	22	9	0	10	11	10	0	18	1	0	2	0	0	8	0	0	0	0	0	2	7	0	0	21	0	45	1	2	0	7	3
OUT545	1	1	1	2	63	20	0	3	20	0	0	0	0	0	0	0	0	0	0	0	28	1	7	0	0	29	5	0	0	0	0	0	0	6	0	0	0	0	0	0	0	0	21	48	23	0	0	31	25
OUT546	30	24	0	1	0	49	14	90	0	65	20	0	0	12	1	0	0	0	0	0	0	17	0	3	0	12	7	0	1	2	2	0	5	0	0	39	5	22	8	38	0	0	0	0	0	3	2	17	24
OUT547	0	0	38	0	36	20	15	49	0	0	3	0	27	18	1	0	0	0	0	19	0	7	16	0	0	0	0	9	0	2	0	0	26	3	0	32	4	47	22	34	0	30	0	0	16	1	0	0	0
OUT548	0	0	34	0	0	0	0	0	0	0	0	0	0	0	0	0	0	0	0	0	21	12	0	0	0	0	0	0	0	14	0	0	0	4	0	0	0	0	0	0	0	0	33	0	0	0	0	0	0
OUT549	0	0	0	3	0	1	0	0	0	95	0	29	1	5	0	0	6	29	12	0	17	27	15	51	10	0	13	0	0	1	0	3	25	3	0	5	3	4	8	32	72	0	0	0	27	4	7	0	7
OUT550	86	101	4	0	132	51	34	76	43	48	765	69	78	11	0	0	0	0	0	0	0	0	0	0	0	0	0	0	0	0	0	0	0	0	0	0	0	0	0	0	0	0	0	0	0	0	0	0	0
OUT551	76	0	0	0	38	0	0	14	0	0	8	0	0	0	4	19	0	13	17	0	0	43	1	0	0	0	29	0	0	0	1	0	38	6	5	0	25	0	11	0	0	0	67	0	0	0	3	0	0
OUT552	0	0	0	0	5	0	0	0	18	1	3	0	0	0	5	0	1	5	36	8	0	4	13	7	3	0	15	0	0	0	1	0	0	8	3	0	0	3	4	5	10	0	3	27	16	1	2	0	0
OUT553	5	40	11	7	40	26	16	24	11	0	4	25	0	5	1	4	0	14	20	3	5	29	14	0	3	9	8	6	0	0	0	9	14	5	6	3	15	9	18	7	0	33	5	18	0	0	2	8	14
OUT554	29	1	0	19	1	0	0	37	0	15	2	0	0	18	0	0	0	0	14	0	0	12	3	0	13	0	0	0	0	0	0	0	0	0	0	264	176	237	116	186	1	0	13	0	9	2	4	14	23
OUT555	1	73	48	1	0	0	0	0	1	0	88	0	46	30	0	0	0	0	1	0	0	13	0	0	0	0	0	35	0	0	1	0	0	1	0	0	0	0	5	0	0	0	0	0	0	0	0	16	18
OUT556	0	49	29	9	22	10	8	18	0	9	5	0	8	1	0	0	1	13	7	2	2	2	3	0	7	9	6	0	0	2	0	4	11	0	58	26	39	4	5	32	0	6	23	13	8	2	1	1	4
OUT557	11	0	0	0	17	0	0	24	38	0	0	38	0	2	1	0	0	0	0	0	0	2	0	0	0	0	8	0	2	0	2	0	1	0	12	48	27	26	45	36	0	4	1	0	0	2	4	15	17
OUT558	1	0	1	7	0	0	0	88	0	39	0	28	0	6	0	0	18	0	0	0	21	0	1	43	1	0	0	0	5	1	0	0	0	10	4	0	0	2	0	0	73	0	0	0	0	0	0	13	14
OUT559	6	83	46	0	0	32	16	4	21	35	4	9	0	0	0	0	2	17	6	9	2	2	0	8	4	3	4	5	0	2	1	0	6	0	25	23	34	48	95	103	0	12	6	11	0	0	0	0	0
OUT560	45	5	0	19	0	0	0	0	30	0	1	93	0	53	0	6	0	0	0	17	0	13	10	29	0	23	0	0	0	0	0	0	22	0	61	0	67	7	17	13	27	0	0	0	25	3	4	0	4
OUT561	0	30	0	0	0	23	0	0	0	19	10	22	0	0	0	5	0	0	0	17	0	7	0	30	0	0	0	0	0	7	0	0	0	0	0	0	0	10	19	11	0	0	24	0	11	5	0	2	4
OUT562	2	7	0	56	2	22	3	0	3	13	0	4	0	37	0	0	0	0	0	0	0	5	0	2	0	0	0	1	1	0	0	0	1	0	30	28	17	35	28	30	0	0	1	0	0	0	1	1	0
OUT563	45	59	3	1	25	28	42	47	49	73	410	87	29	5	0	0	0	0	1	0	0	0	0	0	0	0	14	0	0	0	0	0	0	0	0	0	0	0	0	0	0	0	0	1	0	0	0	0	0
OUT564	0	0	0	0	0	0	0	1	0	0	0	9	0	0	0	9	0	0	0	0	1	3	10	0	14	0	0	24	0	0	0	7	0	7	0	0	0	0	0	0	49	38	0	0	0	5	2	0	12
OUT565	0	0	11	0	0	0	0	1	0	0	0	0	0	25	0	0	0	1	0	0	0	0	1	0	0	0	0	0	1	0	0	0	0	0	0	0	0	0	0	0	0	1	0	39	0	0	0	46	44
OUT566	23	40	30	36	32	0	7	0	5	1	5	28	19	12	3	3	2	30	7	6	0	7	0	23	1	1	4	1	0	1	2	0	0	0	15	3	21	21	0	0	0	15	5	4	8	0	0	2	17
OUT567	1	0	0	27	1	6	0	0	0	0	0	0	0	0	0	7	0	0	0	0	17	6	0	33	1	9	0	0	0	0	0	12	51	2	1	2	2	3	3	0	2	0	0	1	11	0	0	0	0
OUT568	0	16	106	0	1	0	0	40	14	1	3	30	0	25	2	1	6	37	0	0	23	4	8	0	8	0	0	0	0	2	0	0	0	14	70	54	124	64	182	39	1	0	225	0	0	0	0	2	0
OUT569	0	51	24	0	0	20	0	32	0	58	0	1	12	0	0	2	0	49	15	0	9	7	0	0	3	0	16	0	0	0	0	2	0	0	0	0	0	0	0	0	25	46	54	0	2	0	1	0	0
OUT570	3	3	0	27	0	1	0	1	0	0	0	2	0	12	0	0	2	1	0	0	0	0	0	1	0	1	0	1	0	0	0	0	0	0	375	6	143	9	0	13	0	0	0	0	0	0	0	0	0
OUT571	0	0	0	6	0	0	0	0	78	0	0	0	0	0	0	0	0	0	0	0	11	6	7	4	0	6	8	0	1	1	0	9	0	1	0	0	0	0	0	0	0	0	51	22	3	1	7	0	0
OUT572	0	0	0	0	0	45	0	0	63	0	0	0	0	0	1	24	0	0	107	0	15	1	27	0	0	30	20	0	0	0	0	0	0	11	0	0	0	0	0	0	0	15	0	0	0	0	0	0	0
OUT573	0	0	35	0	0	24	18	0	11	0	1	29	20	0	5	4	0	0	22	0	10	0	0	0	0	0	0	0	1	9	1	4	11	7	0	6	0	0	0	0	0	11	1	92	11	0	0	0	2
OUT574	0	0	0	0	1	0	0	0	0	1	0	0	0	0	0	0	0	0	65	0	0	1	0	26	0	0	0	0	0	0	0	0	0	0	0	0	0	0	0	0	0	0	0	0	0	0	3	1	0
OUT575	15	0	0	31	23	93	12	4	1	61	80	40	0	2	0	0	1	5	3	4	0	0	16	0	2	0	20	0	0	0	2	0	0	0	0	93	48	42	21	58	3	9	0	25	1	0	4	0	0
OUT576	49	37	1	30	71	36	55	18	42	41	2	1	32	2	0	2	7	0	0	6	1	15	0	3	0	0	1	5	1	0	0	2	5	0	0	0	0	0	0	0	0	0	6	15	0	3	0	0	5
OUT577	0	63	0	0	99	1	0	0	13	0	17	0	0	0	0	14	0	0	0	0	5	0	0	0	10	0	0	0	0	0	0	0	0	0	0	13	0	18	0	0	0	0	0	0	0	0	0	0	9
OUT578	1	0	0	0	0	21	0	74	0	1	3	20	0	0	4	6	0	14	24	8	6	0	7	32	0	0	0	3	2	0	0	2	17	1	0	0	0	0	0	0	1	0	0	0	0	0	0	0	0
OUT579	0	9	2	17	12	9	0	10	0	1	0	7	9	12	1	0	3	11	0	3	0	10	27	0	0	0	5	0	0	3	0	0	0	0	0	0	0	0	0	0	17	10	10	7	3	0	0	4	2
OUT580	9	0	0	0	0	0	0	0	0	0	0	0	0	0	4	18	0	0	0	0	0	7	12	0	8	1	0	6	0	0	0	0	3	0	1	0	0	0	0	0	1	0	25	0	25	2	0	0	5
OUT581	0	28	35	0	18	38	0	46	0	40	27	20	22	5	0	8	3	0	1	7	7	1	17	3	0	0	24	2	0	0	4	1	0	4	0	34	5	15	0	0	0	0	36	37	0	1	0	0	0
OUT582	1	2	2	27	0	0	0	0	39	66	48	36	47	0	0	0	0	0	0	13	0	3	0	0	1	0	2	18	0	0	0	7	0	0	10	32	15	0	0	30	0	1	18	0	0	0	0	44	65
OUT583	25	0	0	0	12	39	0	22	0	0	5	0	0	8	10	0	0	9	46	0	0	3	0	9	0	0	0	5	1	5	0	0	0	1	0	2	0	1	0	0	58	0	0	0	0	0	2	7	16
OUT584	0	0	0	1	0	0	0	37	0	0	0	0	0	0	1	0	0	0	0	0	0	143	0	0	0	0	0	0	0	0	0	0	0	2	1	6	0	0	0	0	0	0	59	24	17	2	3	8	5
OUT585	0	0	0	0	52	28	0	0	14	137	5	133	0	73	2	0	0	0	2	0	42	30	1	0	12	13	21	13	0	0	0	0	6	2	15	0	0	0	0	10	23	29	64	0	30	0	6	5	7
OUT586	2	0	0	0	0	1	55	0	0	0	0	0	0	0	0	20	0	0	0	21	0	1	0	0	0	0	0	1	0	0	1	20	0	0	0	0	0	0	2	2	0	1	70	109	0	0	0	0	13
OUT587	0	1	0	0	0	0	0	1	0	0	0	0	0	0	0	0	0	0	0	16	10	12	0	18	0	3	0	0	0	0	0	2	0	0	13	334	147	212	389	461	0	42	0	35	20	0	0	0	0
OUT588	15	43	0	0	23	0	48	3	28	0	0	32	22	0	0	0	0	0	5	11	0	0	27	4	0	10	19	0	0	0	0	4	10	5	0	0	0	0	0	0	0	0	6	15	0	0	0	0	0
OUT589	11	1	0	11	1	17	0	15	0	0	0	16	0	0	2	0	0	1	8	0	0	4	15	1	5	10	42	0	0	3	3	0	0	0	42	0	15	0	0	0	0	0	0	0	0	0	9	0	11
OUT590	0	0	0	0	0	1	0	0	0	0	14	0	0	11	0	0	1	0	0	0	0	0	0	0	0	0	0	0	5	0	0	0	0	0	0	0	0	0	0	0	0	0	0	0	0	0	0	60	74
OUT591	14	24	0	1	16	26	0	26	17	0	3	0	0	48	3	3	4	49	12	2	8	5	13	9	13	4	3	6	0	0	1	6	20	2	1	0	0	9	0	0	10	8	31	42	7	6	0	3	0
OUT592	51	0	4	1	0	0	0	0	0	0	0	0	0	19	0	10	1	0	33	0	0	0	24	0	5	0	23	0	0	11	3	0	1	0	0	0	0	0	0	0	13	24	1	0	2	1	0	0	0
OUT593	29	10	0	7	0	0	17	0	0	16	23	0	14	25	5	0	0	31	3	0	0	8	24	0	0	0	1	14	0	0	0	3	0	4	0	20	0	13	0	0	2	0	25	26	0	0	5	2	11
OUT594	1	0	915	0	0	0	0	0	0	0	0	0	0	0	0	0	0	0	1	0	0	0	0	0	0	0	0	0	0	0	0	0	0	0	0	0	0	0	0	0	0	0	0	0	0	0	0	0	0
OUT595	0	0	0	0	0	1	0	0	33	59	0	0	32	46	0	0	9	0	0	0	19	0	94	0	0	0	1	0	0	0	0	0	0	0	0	0	4	0	0	0	76	44	1	99	0	0	12	0	0
OUT596	5	28	42	55	0	15	1	12	11	24	0	5	0	0	1	1	0	1	2	0	0	6	2	0	0	8	1	1	0	0	0	0	4	1	125	0	36	0	0	0	0	1	0	0	4	8	0	0	0
OUT597	12	0	3	0	0	0	11	0	0	0	0	0	0	0	1	1	6	0	0	0	0	2	1	0	1	0	0	0	0	0	0	0	0	0	0	153	88	97	114	211	8	13	2	5	6	0	0	0	2
OUT598	12	40	33	0	54	71	0	9	14	17	0	0	10	0	0	3	0	26	1	0	6	15	22	20	4	2	0	0	0	0	0	0	0	0	37	0	26	6	0	0	16	51	16	66	9	1	0	0	2
OUT599	0	0	28	0	0	1	1	3	1	0	0	2	1	15	0	0	0	0	0	0	0	0	2	0	1	0	1	0	0	0	0	0	1	0	0	0	0	0	0	0	0	0	0	2	1	0	0	0	0
OUT600	1	0	2	43	0	20	17	0	0	0	0	0	0	18	0	0	0	0	0	0	0	13	0	0	14	0	0	0	0	0	4	0	20	5	0	43	4	5	31	15	47	24	31	0	0	2	2	12	5
OUT601	5	0	50	28	0	0	0	0	199	0	2	0	0	0	0	0	5	20	0	24	0	0	27	14	21	0	0	22	0	0	0	0	15	0	0	6	0	0	0	0	0	0	0	0	0	1	0	4	0
OUT602	26	22	0	24	0	0	0	0	0	0	0	0	0	16	4	0	0	0	0	18	0	11	0	0	0	0	0	0	1	0	5	0	0	0	0	0	0	0	0	0	0	0	0	14	0	0	0	0	0
OUT603	0	0	2	0	0	20	0	0	0	0	0	0	39	10	0	9	0	0	0	0	0	7	0	0	0	1	0	0	0	0	0	0	0	0	0	0	0	0	0	0	0	0	46	0	11	0	0	29	67
OUT604	0	0	1	0	1	20	40	24	0	0	7	12	0	13	0	5	10	4	39	0	6	1	10	8	5	6	16	0	0	0	0	3	6	4	29	11	16	0	0	0	0	7	19	18	12	0	4	8	15
OUT605	0	0	16	0	7	0	0	0	0	0	3	22	0	0	3	0	2	0	0	0	4	0	0	1	1	0	3	0	0	0	0	0	0	0	0	0	0	0	0	0	0	0	0	0	0	1	2	4	35
OUT606	13	1	865	0	0	0	0	0	1	2	0	10	7	5	0	3	0	0	1	0	0	0	0	0	0	0	0	0	0	0	0	0	0	0	0	0	0	0	0	0	0	0	0	34	0	0	0	0	0
OUT607	2	0	0	21	0	0	0	0	0	0	0	0	0	7	0	1	0	1	14	20	0	7	0	0	16	0	17	0	1	4	0	0	0	1	0	0	0	0	0	0	0	0	4	0	0	0	10	11	9
OUT608	4	35	0	17	0	0	22	0	0	0	6	22	0	0	4	0	5	0	16	0	0	18	20	11	22	4	3	5	0	2	1	0	0	14	128	51	35	22	25	12	45	20	26	0	8	1	4	11	25
OUT609	0	34	0	0	0	0	68	45	0	0	0	0	0	0	1	1	0	0	5	1	7	0	25	17	1	0	26	0	0	0	0	0	0	0	0	0	0	0	0	0	35	14	29	0	0	0	0	0	0
OUT610	0	0	0	12	23	0	0	66	0	0	0	0	0	18	3	0	27	0	0	0	26	0	0	0	0	0	15	0	0	7	8	14	0	0	0	0	0	0	4	0	0	0	0	0	0	0	0	28	13
OUT611	55	7	0	104	2	0	0	0	0	0	0	187	0	0	4	0	0	0	0	0	0	0	0	0	0	0	39	0	2	0	14	0	51	20	0	0	5	11	0	0	0	30	17	1	30	0	3	26	1
OUT612	0	0	0	0	0	0	0	0	0	0	0	0	27	0	0	0	0	0	0	0	0	0	0	0	0	0	4	0	0	0	0	0	0	0	0	19	0	0	0	30	0	0	0	0	5	0	0	0	0
OUT613	0	0	0	0	0	0	0	0	43	1	0	0	0	0	0	0	13	35	0	0	0	5	0	0	0	0	0	0	0	0	0	0	19	8	0	0	0	9	0	0	137	0	0	0	0	1	0	7	2
OUT614	12	2	957	94	0	0	13	5	19	24	0	123	79	75	0	0	0	0	0	0	0	0	0	0	0	0	0	0	0	0	1	0	1	0	0	0	0	0	0	0	0	0	0	0	0	0	0	0	0
OUT615	24	8	0	9	6	18	0	14	0	0	4	0	7	0	1	0	7	9	15	0	0	12	0	0	1	0	7	2	0	0	0	0	0	1	26	16	47	5	6	2	9	1	7	0	0	0	0	0	3
OUT616	0	1	0	0	0	20	24	31	15	0	1	0	0	3	0	0	0	0	8	5	1	0	0	0	0	6	0	0	0	0	0	0	0	0	0	0	0	0	0	0	0	20	0	0	0	0	8	0	0
OUT617	4	35	34	28	142	50	0	32	0	12	1	39	0	0	0	0	5	0	83	0	0	9	1	86	6	0	33	3	1	0	0	3	11	5	0	14	10	25	19	20	0	53	42	0	0	0	0	14	37
OUT618	68	1	17	63	50	0	51	0	0	0	0	0	8	0	1	7	0	24	0	5	2	111	33	0	0	35	3	0	1	13	0	0	1	0	0	4	2	5	0	0	16	0	0	0	65	10	5	27	41
OUT619	0	27	14	15	23	0	0	0	13	0	0	0	24	11	0	0	1	1	0	0	0	0	8	0	18	15	0	0	2	24	0	16	11	10	0	12	0	0	3	0	54	0	0	27	45	0	8	7	20
OUT620	3	30	0	77	0	0	0	0	72	0	0	1	0	0	0	3	0	28	0	11	13	0	14	22	4	5	1	4	0	1	0	7	0	1	0	0	0	0	0	0	16	21	0	64	0	0	0	0	2
OUT621	0	0	9	0	19	0	0	65	0	104	5	0	0	0	0	0	0	0	0	0	0	6	0	0	0	0	0	0	0	0	0	0	4	4	11	12	2	37	0	3	50	0	0	18	0	0	0	31	70
OUT622	1	0	28	11	5	0	0	0	57	0	0	17	0	6	5	5	4	12	0	3	20	6	13	12	1	11	16	12	1	0	1	7	2	1	0	0	0	0	0	0	34	14	0	0	10	1	1	0	3
OUT623	7	0	1	0	0	0	10	23	0	0	0	27	26	0	3	0	0	0	1	0	0	50	9	0	24	0	13	0	0	0	1	0	0	0	13	0	0	0	9	5	16	0	0	0	0	0	0	0	0
OUT624	0	0	0	1	0	0	34	83	0	0	0	0	31	28	0	1	0	15	0	0	0	0	0	0	0	0	0	0	0	0	0	0	0	1	0	0	0	0	0	0	0	26	0	0	0	0	4	14	85
OUT625	11	50	53	56	34	55	41	26	26	35	8	65	35	42	1	6	14	68	28	39	48	34	76	78	16	34	33	26	5	6	6	6	29	21	193	34	91	51	21	60	63	118	118	88	40	29	19	31	59
OUT626	0	0	0	1	0	0	0	1	0	0	0	0	0	0	2	0	0	35	2	0	0	0	0	0	7	0	16	5	0	0	2	0	0	0	0	0	0	0	0	0	0	8	39	0	10	2	0	8	5
OUT627	0	0	0	1	0	0	0	18	0	0	0	0	0	0	0	0	0	15	0	0	0	0	20	11	0	5	9	0	3	0	2	3	0	0	0	0	0	0	0	0	0	0	0	0	0	0	0	9	3
OUT628	37	0	25	0	0	0	25	0	25	17	1	0	0	11	0	0	1	0	0	0	7	6	11	1	0	0	0	0	0	9	0	0	0	5	0	1	0	4	0	2	0	14	0	16	0	0	0	1	10
OUT629	13	25	0	17	0	0	0	0	0	0	0	18	0	14	0	0	6	21	7	0	1	1	26	0	2	0	0	0	0	0	1	4	2	1	0	0	0	0	0	0	0	0	0	0	0	0	3	12	12
OUT630	0	0	7	4	0	17	53	40	29	46	12	2	1	0	0	0	0	33	7	1	21	9	0	25	8	0	0	10	0	3	0	0	13	3	7	4	28	9	43	30	10	43	0	0	2	2	3	4	13
OUT631	0	0	0	0	0	0	0	0	0	0	0	0	0	1	0	0	0	0	0	0	0	0	0	0	0	0	0	0	0	0	0	15	0	0	0	0	0	0	0	0	0	0	0	0	0	3	0	37	55
OUT632	78	139	3	3	64	61	115	13	54	194	586	44	27	5	0	0	2	0	3	0	7	7	16	0	12	5	0	3	0	12	0	0	0	0	0	0	0	0	0	0	0	15	0	0	0	0	0	4	0
OUT633	1	0	0	24	0	0	0	7	5	27	0	0	8	0	2	9	0	0	44	26	0	14	0	21	0	18	7	0	0	0	1	0	0	2	34	5	5	4	20	8	8	25	19	0	8	1	0	6	1
OUT634	0	28	1	1	0	32	0	0	0	1	0	0	0	0	0	0	0	0	0	0	0	0	20	23	0	12	17	0	2	0	1	8	12	3	0	7	9	20	15	8	0	0	10	0	0	0	8	18	28
OUT635	13	39	0	0	1	24	2	36	8	12	0	0	26	8	0	7	4	5	12	3	0	3	8	0	0	12	0	0	0	0	0	0	4	0	0	13	0	15	11	0	44	19	23	30	4	0	0	0	1
OUT636	11	19	0	32	15	1	15	0	16	59	12	24	34	7	0	4	6	20	0	5	0	0	17	0	0	10	8	0	0	3	0	0	5	1	17	13	22	15	4	6	0	36	9	80	0	5	3	3	9
OUT637	0	30	2	0	0	0	1	0	0	74	20	0	0	4	0	1	14	28	21	1	0	0	0	0	0	0	1	0	0	0	0	0	0	1	0	14	32	13	40	51	0	0	30	0	0	13	0	113	102
OUT638	16	0	0	1	0	1	1	0	141	3	6	0	0	1	0	0	5	0	23	0	0	0	0	1	0	2	0	27	1	0	1	4	14	0	25	0	8	0	0	0	0	26	6	25	48	0	0	12	2
OUT639	0	0	0	0	0	0	0	1	0	0	0	0	18	0	1	0	0	0	0	0	12	0	0	0	0	0	0	0	0	0	0	0	0	0	0	0	0	0	0	0	0	0	0	0	0	0	0	0	0
OUT640	1	0	0	16	0	0	13	0	0	69	0	14	0	0	0	0	2	0	0	0	0	11	0	11	5	0	0	0	0	1	0	0	0	3	0	0	0	0	0	0	0	0	6	32	0	0	0	0	0
OUT641	56	22	2	27	0	17	34	1	18	87	32	34	8	19	0	0	0	0	11	16	0	18	20	21	1	0	30	6	2	12	0	2	11	2	0	91	38	80	59	64	30	0	40	1	19	0	3	0	15
OUT642	20	22	3	1	0	0	0	112	2	0	1	10	9	0	3	12	0	0	17	25	0	10	1	0	0	6	0	17	0	0	0	11	10	0	16	41	11	7	0	21	0	0	0	0	3	0	0	0	15
OUT643	16	0	666	18	0	0	0	0	17	0	0	20	0	99	9	1	0	0	1	0	0	0	0	0	2	0	0	0	4	0	0	0	0	0	0	0	0	0	0	12	0	8	13	0	0	0	0	0	0
OUT644	0	0	0	0	0	29	14	0	1	0	0	0	0	0	0	2	0	0	0	0	0	3	1	45	2	1	66	9	0	5	1	0	0	5	90	0	40	0	0	0	0	0	0	0	9	3	0	3	0
OUT645	11	23	1	0	25	32	0	0	20	36	13	13	0	9	3	0	2	19	8	6	5	2	19	13	6	0	5	0	0	5	0	2	0	0	36	0	1	7	0	0	0	29	31	0	17	4	8	0	3
OUT646	11	3	0	90	0	24	50	0	0	0	0	0	0	0	1	5	0	15	29	33	0	13	16	0	0	10	31	2	2	0	0	1	4	7	0	65	42	68	37	112	0	16	27	0	7	8	14	0	3
OUT647	10	29	81	42	1	1	29	29	7	54	2	26	7	1	0	0	0	0	9	6	51	3	8	5	2	8	0	9	0	0	0	0	0	8	0	0	0	0	0	0	0	53	19	1	0	0	0	0	3
OUT648	0	0	0	0	12	21	0	0	0	0	0	1	0	0	0	0	0	0	2	10	4	0	29	1	3	0	38	15	0	0	2	1	0	1	0	0	0	0	0	0	42	10	0	3	21	2	4	0	0
OUT649	0	0	0	0	0	0	0	0	0	0	0	0	12	0	0	0	0	4	12	2	0	8	0	0	9	4	31	0	0	0	0	0	0	3	0	0	0	0	0	0	0	27	21	27	0	0	2	1	1
OUT650	0	0	1	2	0	7	0	0	11	0	0	0	5	0	0	0	1	17	0	5	0	2	19	7	2	8	0	3	0	1	0	0	0	8	0	0	4	0	0	0	0	15	9	0	12	0	0	3	18
OUT651	19	0	0	0	0	0	0	0	0	0	0	0	0	10	0	0	0	0	16	0	0	0	0	0	0	0	0	0	0	0	0	14	0	0	0	12	0	61	13	21	0	21	0	0	0	0	7	0	14
OUT652	7	30	44	0	11	30	3	4	15	27	5	26	6	0	0	0	0	3	0	0	3	4	4	0	0	0	7	0	0	0	0	0	0	0	13	58	43	13	11	2	0	6	3	3	0	0	1	0	0
OUT653	5	13	61	74	19	0	4	0	6	20	2	23	1	2	0	0	0	1	0	0	1	9	3	1	1	0	2	1	0	0	1	0	0	0	0	0	0	0	0	0	3	2	0	1	0	0	0	0	0
OUT654	2	8	3	2	0	0	19	0	0	0	0	9	0	2	0	0	1	16	4	0	0	0	0	6	1	0	0	0	1	0	0	0	4	0	0	19	25	12	2	8	43	0	1	39	5	2	0	1	4
OUT655	0	36	0	1	0	0	0	0	0	0	4	0	0	16	0	0	0	0	0	0	0	0	0	0	0	11	0	0	0	0	7	0	0	0	0	0	24	13	49	0	0	0	0	0	0	3	0	40	37
OUT656	0	0	0	1	0	0	0	0	0	25	0	1	0	0	0	0	0	22	2	0	0	0	35	1	0	0	0	0	0	0	0	0	0	0	52	130	195	248	231	76	0	0	0	0	0	0	0	0	3
OUT657	3	0	0	9	0	21	0	2	0	0	4	4	14	0	0	3	0	6	0	3	0	0	13	2	0	3	3	4	1	3	1	0	1	1	0	15	14	15	43	7	0	3	10	20	5	1	1	1	6
OUT658	0	0	0	0	14	0	0	0	6	20	0	7	0	0	0	0	0	0	12	8	4	11	11	0	0	0	0	1	1	0	0	0	8	3	20	4	4	0	0	0	0	4	0	0	6	2	0	7	22
OUT659	0	0	0	0	0	0	17	0	0	0	3	0	24	1	0	3	0	0	59	0	7	15	0	1	2	13	18	7	0	0	0	0	0	0	0	0	0	0	0	0	0	0	0	23	0	0	0	14	0
OUT660	0	0	0	0	0	0	0	0	0	0	0	0	0	19	0	0	0	1	0	0	0	4	0	0	0	0	19	0	0	0	0	0	0	1	0	0	0	0	0	0	0	76	0	0	0	1	0	0	0
OUT661	15	29	1	0	0	36	16	29	1	0	3	0	12	9	0	0	0	0	13	3	16	27	0	0	0	20	20	0	0	5	2	0	0	0	19	0	18	0	0	18	52	0	0	0	0	0	0	0	0
OUT662	12	0	0	1	0	38	20	0	0	25	2	0	0	12	2	0	1	0	0	0	0	26	14	1	0	10	14	0	0	0	0	7	0	0	0	4	27	9	0	3	0	13	2	0	13	1	0	11	0
OUT663	0	0	0	1	0	0	0	0	161	0	0	0	0	0	1	0	0	0	0	2	5	0	0	0	10	0	0	4	0	7	0	0	6	2	1	0	0	0	0	0	4	9	6	0	0	0	0	0	7
OUT664	14	1	0	14	0	22	22	0	0	41	13	0	0	0	0	0	0	0	0	0	0	2	0	0	0	0	1	0	1	1	0	0	0	6	5	0	7	2	0	0	33	0	0	0	0	2	1	7	7
OUT665	8	5	0	0	20	0	0	7	16	0	3	8	15	2	0	0	0	18	0	0	0	0	4	0	0	1	0	0	0	0	0	0	0	0	9	26	26	20	15	39	0	0	0	0	0	0	0	0	0
OUT666	11	0	0	0	0	1	0	0	56	0	0	0	0	0	1	0	0	1	0	0	0	10	0	0	0	0	0	0	0	0	0	0	0	0	0	0	0	0	0	0	0	0	25	0	0	0	0	0	2
OUT667	0	43	31	0	0	20	0	86	0	46	6	0	0	5	0	0	0	15	21	0	0	1	40	0	0	28	0	0	3	0	1	0	23	0	0	2	4	6	0	12	25	0	0	0	20	0	0	7	0
OUT668	10	1	0	20	0	0	0	0	0	0	0	0	0	1	0	1	7	8	1	16	0	4	18	8	2	7	21	0	0	0	0	4	0	0	0	0	0	0	0	0	0	0	12	34	12	1	8	6	1
OUT669	0	0	0	0	0	0	0	0	0	0	0	0	0	0	14	0	1	1	0	0	0	0	0	0	0	0	0	0	0	0	0	0	0	0	0	0	0	0	0	0	0	0	0	0	0	0	0	0	0
OUT670	1	1	0	0	1	0	0	54	52	0	0	0	0	0	0	16	0	0	19	21	0	0	41	0	3	2	0	0	0	0	2	1	41	0	0	0	0	0	0	0	0	0	0	0	0	0	0	0	0
OUT671	0	0	0	4	1	0	0	1	0	0	0	0	0	9	0	0	3	59	0	0	32	150	1	0	0	0	0	2	0	0	6	0	0	0	0	0	0	0	0	0	0	0	0	0	0	0	0	0	0
OUT672	0	0	2	0	0	0	0	0	0	0	0	0	0	0	3	3	0	0	0	0	0	11	0	0	0	0	0	0	0	0	0	15	0	0	0	0	0	0	0	0	0	0	0	0	0	3	0	0	2
OUT673	14	0	0	0	0	0	0	0	28	0	0	0	0	0	0	10	0	0	48	0	16	9	9	1	0	21	15	31	1	0	1	1	17	3	13	0	0	0	0	0	1	0	0	0	0	0	0	0	1
OUT674	6	18	0	17	0	0	1	0	13	0	1	0	0	0	0	0	0	0	0	13	8	7	0	0	0	0	0	0	1	5	0	0	0	0	0	0	3	0	0	0	0	12	0	0	4	0	2	16	20
OUT675	0	8	0	0	21	0	19	0	19	0	28	11	1	0	0	0	14	10	6	0	0	1	3	1	0	5	14	0	0	5	0	0	0	0	3	19	6	4	3	11	15	8	11	0	0	2	0	0	0
OUT676	8	0	0	0	0	0	0	5	0	0	0	0	11	1	1	0	6	16	0	0	19	20	0	0	0	0	0	13	0	2	0	0	8	3	6	0	8	0	1	10	0	0	37	0	0	2	0	0	6
OUT677	0	0	0	0	0	0	54	0	10	0	0	7	0	0	0	3	0	13	0	0	2	0	0	0	0	4	1	0	0	0	1	1	10	0	0	0	0	0	0	0	6	17	11	3	19	6	1	0	1
OUT678	0	0	0	0	0	0	0	0	0	0	0	0	0	0	0	0	0	0	1	0	0	0	0	46	0	0	0	36	1	0	0	0	0	0	0	0	0	0	0	0	0	0	0	0	0	0	0	0	8
OUT679	1	2	19	24	7	0	0	0	19	13	0	15	20	0	0	0	0	0	0	0	13	0	0	0	0	22	0	0	0	0	0	1	25	0	0	0	0	0	0	0	0	1	0	0	17	1	0	11	0
OUT680	1	0	0	1	0	12	11	13	0	5	15	0	0	0	0	0	0	0	0	1	0	1	5	0	11	0	0	0	0	0	0	3	0	0	10	0	0	4	1	4	0	12	0	7	6	0	0	8	1
OUT681	2	0	0	58	0	0	0	0	0	0	4	0	1	0	0	0	0	9	0	8	6	2	0	0	0	12	3	10	0	0	0	4	11	2	0	0	0	0	0	0	0	0	0	0	9	3	4	0	1
OUT682	0	36	0	0	0	21	0	25	0	62	1	1	0	9	0	0	0	0	0	0	0	0	0	0	0	0	9	0	0	0	0	0	0	5	0	0	0	0	0	0	21	0	0	0	0	2	0	0	4
OUT683	0	0	19	0	0	45	33	0	0	0	0	0	0	0	1	0	18	0	0	0	0	9	0	0	7	0	7	0	0	0	4	0	22	0	1	3	0	6	0	9	14	0	18	0	0	0	0	20	9
OUT684	1	3	1	19	0	0	0	0	0	0	2	0	0	0	0	0	5	0	0	0	0	17	15	0	0	0	0	0	0	0	1	0	11	1	0	49	27	19	58	61	0	0	2	43	0	6	0	11	0
OUT685	0	0	36	0	23	0	1	0	0	0	0	1	0	2	0	0	0	0	0	0	11	0	15	12	0	5	26	0	2	4	0	0	8	0	0	0	0	0	0	0	2	0	0	51	3	2	2	4	0
OUT686	0	0	0	0	0	0	0	0	0	0	13	0	0	0	0	0	3	0	0	11	0	0	0	0	6	7	10	0	0	0	3	6	0	4	0	0	0	7	0	0	0	0	14	27	1	0	0	0	2
OUT687	0	0	3	0	0	0	0	0	7	0	2	0	39	0	2	0	5	33	0	6	0	2	24	16	6	0	8	6	6	0	0	1	0	1	0	0	1	5	0	0	6	13	1	6	0	0	7	0	4
OUT688	0	0	10	0	1	0	0	0	0	0	0	0	0	0	0	1	3	24	54	0	10	2	24	21	9	1	3	0	1	4	0	2	1	14	0	0	0	0	0	0	0	18	0	2	17	0	5	0	7
OUT689	1	2	0	16	0	0	0	0	0	0	0	64	0	0	0	0	18	0	2	0	10	0	0	2	1	0	5	21	1	0	4	0	0	0	0	0	0	0	0	0	0	0	21	0	0	4	4	0	3
OUT690	6	14	77	49	13	29	46	5	4	39	41	5	13	46	0	2	1	24	6	6	5	12	8	14	0	1	30	2	0	2	0	0	10	7	13	22	32	26	46	17	17	17	5	6	24	1	7	1	8
OUT691	28	0	19	0	38	15	11	18	0	0	1	0	0	5	0	0	0	13	0	2	14	9	0	0	0	1	7	0	0	0	1	0	0	2	3	0	18	6	6	0	8	25	26	0	0	3	0	20	19
OUT692	9	10	0	12	11	20	165	2	5	8	26	27	0	1	1	0	0	0	6	0	0	2	20	0	0	0	16	0	0	0	0	2	9	0	0	0	13	11	22	35	0	6	0	2	0	0	3	0	0
OUT693	0	24	0	0	0	69	0	15	1	0	1	0	0	12	0	7	12	24	18	0	0	17	0	0	0	0	0	0	2	0	0	1	1	0	0	0	4	5	0	0	38	0	0	0	0	0	6	0	0
OUT694	16	0	1	0	0	27	0	0	1	0	0	0	0	0	0	6	0	1	33	0	0	0	0	0	12	1	0	0	0	0	0	0	0	2	0	0	9	0	1	2	1	1	79	38	10	1	7	12	73
OUT695	4	0	0	0	46	24	0	1	0	0	0	0	10	27	0	0	0	8	7	0	0	3	22	1	3	0	20	14	2	0	1	0	1	0	0	72	8	12	31	0	9	2	0	13	8	4	0	1	2
OUT696	1	0	1	0	0	0	5	14	0	16	1	0	1	17	0	2	0	14	0	0	18	4	0	1	0	2	9	4	2	0	0	5	0	3	0	4	0	1	5	7	16	0	0	0	5	0	0	6	6
OUT697	5	3	0	62	0	0	1	0	0	0	0	0	53	27	9	0	24	0	0	0	0	0	0	0	0	0	0	0	0	0	5	30	0	0	86	10	46	4	12	4	0	45	2	0	0	0	0	0	0
OUT698	6	45	0	3	0	0	41	0	0	56	22	1	0	0	0	13	0	0	0	7	0	0	7	0	0	0	0	0	0	0	0	0	0	2	1	0	0	0	0	0	0	0	0	0	17	0	1	1	8
OUT699	0	11	0	0	0	12	0	0	0	0	14	0	0	24	1	0	0	11	0	0	0	7	0	0	0	0	0	0	2	0	0	0	0	0	0	8	0	0	0	25	0	11	34	37	18	0	0	1	0
OUT700	74	37	4	24	41	25	7	33	23	9	80	99	59	25	1	1	0	19	0	25	27	4	12	17	11	0	18	0	0	2	1	9	9	3	0	23	46	49	49	71	4	27	11	12	22	1	5	13	24
OUT701	1	0	8	34	0	0	1	0	0	0	7	0	0	6	3	8	0	24	0	0	1	1	1	14	5	1	9	5	0	0	1	0	0	13	8	5	7	0	10	5	60	0	0	0	0	4	15	56	36
OUT702	10	67	43	9	40	0	8	0	22	21	11	27	48	26	0	11	9	0	15	2	3	15	5	15	1	1	20	14	5	2	0	9	4	0	85	42	11	29	50	27	0	26	12	0	0	0	3	5	22
OUT703	5	51	0	0	0	0	0	14	0	0	2	0	0	5	0	0	0	9	7	0	1	1	0	0	0	1	10	5	0	0	0	0	0	0	13	75	54	11	15	80	0	0	60	39	4	0	1	0	3
OUT704	0	0	33	7	27	0	14	35	0	0	0	0	0	38	0	5	0	28	0	0	0	0	0	26	0	15	0	0	0	12	0	0	0	0	0	0	0	0	0	0	0	33	0	0	0	5	0	0	4
OUT705	0	0	0	0	0	0	24	0	0	0	0	0	0	0	0	0	4	0	0	0	0	0	0	0	5	0	0	1	1	0	0	0	0	0	0	0	0	0	0	0	0	0	0	0	0	0	2	4	7
OUT706	0	0	23	1	0	0	0	31	18	0	6	0	13	0	0	0	6	0	64	0	0	1	1	1	5	4	0	12	0	7	0	7	3	8	7	38	79	113	81	61	0	0	23	12	3	0	4	11	15
OUT707	49	1	0	10	0	31	0	0	0	0	0	0	0	0	0	0	0	0	0	0	0	0	0	0	0	13	0	51	0	0	0	0	0	0	0	0	0	0	0	0	0	0	0	0	0	4	0	9	0
OUT708	0	0	0	0	1	49	0	38	0	0	4	0	0	12	0	0	0	0	0	14	0	7	0	1	0	0	0	0	0	0	0	0	0	0	0	0	0	0	0	0	0	0	0	0	0	0	0	0	2
OUT709	0	0	0	0	32	0	59	0	13	0	0	28	0	3	0	0	6	0	8	10	1	3	0	0	0	0	9	0	1	0	7	0	0	0	0	0	0	0	0	8	0	38	15	0	0	0	18	2	0
OUT710	0	0	0	0	0	12	4	0	0	0	7	0	0	1	0	0	0	0	0	0	0	11	9	1	0	0	2	0	0	0	0	1	0	0	5	88	96	120	136	110	0	0	1	0	0	0	0	0	0
OUT711	0	0	0	0	0	0	0	0	0	0	0	0	1	0	0	0	17	0	0	0	0	0	0	0	0	0	0	0	0	0	0	0	0	0	0	0	7	0	0	0	0	0	0	0	0	0	0	0	0
OUT712	0	0	0	0	0	0	0	0	0	0	0	0	0	0	0	0	0	0	0	0	0	0	0	0	0	0	0	0	0	0	1	0	0	2	0	0	0	0	0	13	32	0	0	0	0	3	0	0	0
OUT713	10	17	68	16	0	17	0	0	14	0	1	0	14	32	0	6	2	11	29	33	28	0	1	0	11	8	0	0	1	0	0	0	0	2	24	5	0	0	3	0	29	16	13	0	0	0	9	0	3
OUT714	0	19	0	0	7	0	0	0	0	0	0	0	6	0	4	0	0	0	0	14	0	0	0	0	16	0	6	0	0	0	0	0	0	3	0	0	0	0	0	0	0	10	0	0	9	0	0	12	8
OUT715	0	0	0	0	0	0	0	0	0	0	0	0	0	0	0	0	0	17	0	0	0	0	0	0	1	1	0	0	0	0	0	0	0	0	0	167	101	125	171	143	0	0	0	0	0	0	0	0	0
OUT716	6	19	38	7	9	6	8	3	5	31	5	13	7	4	0	2	1	7	9	5	2	8	29	17	2	0	15	11	1	5	2	0	6	1	11	8	13	8	4	9	5	16	4	20	12	2	1	0	4
OUT717	0	0	0	0	0	0	20	100	0	0	0	0	0	59	0	0	0	0	0	0	0	0	0	0	0	0	0	0	0	0	0	0	0	0	0	0	0	0	0	0	0	0	0	0	0	0	0	0	0
OUT718	0	0	10	0	14	9	35	0	0	0	0	0	0	0	8	0	0	1	0	0	20	0	0	19	0	0	0	1	6	0	0	0	0	0	0	25	13	10	0	0	0	0	0	33	0	5	0	9	0
OUT719	0	0	3	0	17	22	0	0	0	0	0	0	44	23	11	0	0	24	71	0	0	0	32	0	0	0	0	0	0	1	0	0	0	3	0	0	0	0	0	0	0	0	19	0	0	0	0	0	0
OUT720	40	0	19	0	0	0	0	26	0	44	9	0	0	11	0	0	0	0	28	0	9	51	1	0	7	7	0	7	0	0	0	5	3	0	32	61	30	36	54	74	0	0	36	0	0	0	0	0	6
OUT721	0	60	0	0	0	0	0	0	0	0	6	54	43	0	0	0	0	0	0	11	0	0	0	0	0	21	0	0	0	0	0	0	0	0	0	0	0	0	0	0	1	0	0	0	0	0	0	0	0
OUT722	3	3	21	47	3	2	0	0	4	1	1	10	0	14	0	0	0	0	0	0	0	0	0	0	1	0	0	0	0	0	0	0	0	0	170	49	95	42	10	32	0	0	0	0	0	0	0	0	0
OUT723	56	2	0	1	0	10	12	0	0	61	5	0	0	8	2	0	0	0	18	0	35	5	0	0	0	7	0	0	0	0	0	0	0	0	21	0	24	0	11	3	0	0	11	91	0	3	0	0	0
OUT724	29	6	0	0	0	0	0	31	4	28	0	25	51	9	2	12	5	0	0	0	9	31	0	0	10	15	10	1	1	0	0	0	17	1	0	33	22	19	29	67	0	47	20	16	4	4	5	37	29
OUT725	0	0	0	0	0	28	17	0	84	0	0	1	0	27	0	0	0	0	74	1	11	0	1	13	7	1	0	9	11	0	0	0	10	0	0	0	0	0	9	0	39	3	0	0	0	1	3	0	3
OUT726	1	25	0	20	37	10	0	0	16	15	2	10	4	0	0	0	0	6	10	0	0	5	0	0	0	0	2	1	0	0	0	1	0	0	0	0	0	2	0	0	0	0	0	3	0	0	0	0	0
OUT727	0	0	0	0	0	0	0	0	0	0	0	0	0	0	0	0	0	21	0	0	39	16	1	12	0	0	0	0	0	9	0	0	0	0	0	1	7	16	0	0	0	0	54	0	0	0	13	10	30
OUT728	0	0	0	0	0	0	0	0	0	0	0	0	0	0	0	0	0	0	0	0	0	8	0	0	0	0	1	0	0	0	0	0	0	0	0	0	0	0	0	0	0	0	0	0	0	3	0	0	2
OUT729	0	12	31	2	7	9	1	6	7	19	17	0	0	1	0	0	9	20	18	8	0	7	27	0	0	8	2	4	0	0	0	1	8	0	0	12	12	3	7	2	0	7	15	37	0	0	3	0	10
OUT730	0	0	105	24	0	0	0	36	0	0	4	15	0	3	0	0	17	0	0	16	1	16	28	6	9	0	0	0	0	0	8	3	0	0	0	44	34	31	9	43	0	0	0	0	0	3	0	15	36
OUT731	0	0	0	0	0	40	0	0	30	15	0	0	0	2	0	0	3	0	0	0	0	0	21	6	0	0	0	0	2	0	0	0	0	0	0	0	0	0	0	0	20	7	0	0	7	0	0	4	0
OUT732	6	0	53	0	0	39	0	0	17	0	0	0	0	0	0	0	0	0	0	0	3	16	12	2	0	0	0	0	0	0	1	1	0	6	0	87	49	51	72	57	0	0	31	0	9	4	6	0	1
OUT733	2	2	0	28	32	1	11	67	0	0	0	0	0	30	0	0	0	29	0	0	0	4	21	0	2	0	0	0	0	0	0	4	39	2	22	0	7	0	8	7	31	0	0	0	0	1	5	0	0
OUT734	0	0	0	3	0	0	15	0	0	0	0	38	0	0	0	0	1	0	0	0	0	0	25	0	1	9	10	0	0	8	0	6	8	0	0	0	0	0	0	0	0	14	0	0	17	0	4	0	0
OUT735	50	0	0	0	0	39	39	0	0	0	92	72	40	0	0	0	0	0	0	0	0	0	0	0	0	4	0	0	1	0	0	0	0	0	0	0	0	0	0	0	0	0	0	0	0	0	0	0	0
OUT736	0	0	0	0	16	0	26	0	1	22	0	0	10	0	0	0	0	0	0	0	18	12	4	29	5	3	0	1	0	4	0	3	8	0	0	160	28	84	84	94	0	0	17	0	0	0	0	0	9
OUT737	5	76	38	16	9	0	9	22	49	0	46	0	0	36	2	0	0	20	6	0	1	0	0	1	1	0	18	0	0	0	0	0	6	0	24	60	8	28	32	41	17	0	0	59	0	0	1	0	1
OUT738	1	59	0	0	0	0	0	25	0	0	2	0	0	0	0	7	0	0	18	13	9	0	0	0	1	0	0	0	0	0	0	0	0	0	0	0	0	0	19	0	0	0	0	0	13	2	0	8	0
OUT739	0	0	0	0	0	0	0	0	0	0	0	0	0	0	0	0	0	0	0	0	0	0	0	0	0	0	0	0	0	0	0	0	1	0	0	0	0	0	0	0	0	0	0	0	0	9	0	56	39
OUT740	0	0	0	0	0	0	0	6	0	0	0	0	0	12	0	7	0	0	20	0	0	0	20	0	0	0	0	1	0	2	0	0	0	0	7	0	0	0	0	0	0	0	0	50	0	0	0	1	0
OUT741	10	0	1	0	12	0	18	0	0	42	0	0	22	0	0	0	10	2	11	37	10	0	0	28	0	4	0	9	1	0	4	6	0	0	0	5	15	8	32	16	8	41	14	0	0	2	1	3	0
OUT742	1	0	0	0	0	0	0	0	0	0	0	0	0	1	0	0	0	0	0	0	0	0	0	0	0	0	0	1	0	0	1	0	0	0	0	0	0	0	0	0	0	0	0	0	1	0	1	9	102
OUT743	3	2	0	41	12	24	39	0	2	0	5	9	0	11	0	3	5	30	14	4	0	11	24	35	3	5	7	1	0	0	1	4	5	1	0	0	1	8	2	0	2	26	0	15	17	1	6	1	6
OUT744	2	41	16	19	0	9	0	12	2	45	0	21	20	7	2	3	4	17	2	24	6	16	0	10	5	25	8	13	0	9	0	0	18	8	7	3	32	7	0	25	17	12	1	0	8	0	1	6	33
OUT745	0	1	39	14	7	24	0	10	8	0	0	16	15	8	1	7	20	3	30	0	0	7	25	24	0	12	3	0	1	5	2	7	9	0	0	0	1	10	7	16	0	17	8	0	0	8	0	0	0
OUT746	4	35	0	26	0	0	0	65	0	0	0	0	0	13	0	5	0	0	18	0	0	0	0	0	0	1	0	0	0	0	0	0	9	0	0	0	0	0	0	0	44	0	9	0	0	0	0	0	3
OUT747	0	0	12	0	0	0	0	0	0	0	0	0	0	9	0	0	0	0	0	0	0	0	2	1	1	0	0	0	0	0	0	0	0	1	4	189	63	141	114	141	0	0	0	0	0	0	0	0	0
OUT748	0	0	0	0	0	0	0	0	0	0	0	0	1	0	0	0	0	0	0	0	22	0	0	0	0	0	0	0	0	2	0	0	0	0	0	0	0	0	0	0	0	0	0	0	0	2	0	0	0
OUT749	1	5	19	19	10	0	0	0	0	0	0	0	12	0	0	5	12	0	0	0	0	8	0	0	3	0	0	0	0	3	1	2	0	9	0	4	0	10	2	0	0	3	20	16	0	0	4	0	16
OUT750	32	55	0	0	0	0	0	0	0	0	0	0	0	1	0	1	0	61	50	0	0	0	33	0	0	0	0	0	0	0	0	0	0	0	0	9	0	0	21	0	0	0	1	0	0	0	0	20	20
OUT751	0	16	18	0	0	0	6	48	1	0	0	0	0	0	0	9	3	0	0	26	0	0	0	0	7	0	1	1	0	0	0	0	1	0	0	0	0	0	0	0	0	28	0	1	19	6	5	43	67
OUT752	15	0	0	0	0	0	0	0	0	0	0	0	0	0	0	0	0	0	0	4	0	17	0	10	0	4	0	0	0	0	0	0	0	0	12	0	0	0	0	0	0	0	0	0	19	0	0	0	0
OUT753	5	0	13	0	0	0	1	1	3	0	0	0	0	2	1	0	0	0	0	11	0	5	0	1	0	0	5	6	3	0	0	0	0	0	0	13	5	33	27	21	0	5	24	0	0	0	1	4	0
OUT754	0	0	0	18	0	0	9	12	3	0	0	8	0	15	0	0	2	0	44	0	0	0	7	18	1	3	9	8	0	0	0	0	0	0	0	0	1	2	2	0	17	4	8	26	0	0	3	0	4
OUT755	0	0	0	0	0	36	0	0	1	0	7	0	0	0	0	0	7	0	0	0	0	0	0	0	0	0	0	0	0	3	0	0	21	0	0	0	0	0	0	0	0	0	59	16	0	0	12	1	0
OUT756	0	0	1	0	0	0	6	0	0	8	0	0	0	17	1	0	0	5	0	0	4	0	0	9	0	5	11	0	2	0	0	0	0	3	0	0	0	0	0	0	0	3	38	11	0	6	6	7	11
OUT757	7	15	0	12	0	0	12	11	2	8	0	0	22	1	1	1	0	0	2	0	0	2	0	9	0	0	0	0	0	0	1	6	13	0	0	0	0	0	0	0	3	9	0	30	0	0	2	0	3
OUT758	9	14	30	41	21	32	0	0	194	0	2	0	26	0	1	1	0	24	7	7	4	7	0	7	0	1	3	2	0	3	0	6	4	0	0	0	0	6	20	0	26	0	30	44	17	2	1	0	3
OUT759	1	0	17	5	0	0	0	0	0	0	0	33	0	1	2	0	0	0	33	0	0	0	1	9	4	0	0	13	0	0	0	1	1	0	0	0	0	0	0	0	17	0	0	0	25	0	5	19	21
OUT760	5	31	0	7	22	35	13	12	6	57	0	0	0	0	2	1	0	0	0	0	0	1	5	18	4	0	13	0	0	0	0	1	0	1	0	0	0	0	0	0	0	14	10	25	3	0	0	0	0
OUT761	11	26	46	35	19	47	16	6	1	45	10	0	8	13	0	3	4	11	5	0	0	10	1	24	2	1	11	6	1	2	3	3	8	0	122	87	82	53	84	49	7	5	13	14	9	0	0	0	14
OUT762	0	10	1	2	0	0	55	0	20	0	29	62	12	3	0	0	4	0	0	0	22	0	5	8	5	0	6	0	0	0	1	0	0	0	0	3	0	0	4	13	0	0	18	0	0	0	0	1	0
OUT763	0	45	0	0	0	0	0	0	0	0	0	0	37	0	0	0	0	0	0	0	0	0	18	0	0	0	0	0	0	0	0	0	0	0	0	579	189	268	373	472	0	0	0	0	0	0	0	0	0
OUT764	5	6	0	61	0	0	0	0	0	0	0	0	0	9	4	2	0	0	0	17	1	0	0	0	0	0	0	0	0	0	0	0	0	0	0	0	0	0	0	0	0	35	0	0	0	0	0	0	0
OUT765	1	0	50	0	0	0	0	95	0	0	4	0	0	0	0	4	1	0	0	0	0	0	0	13	1	0	14	0	0	0	0	0	0	0	1	0	0	0	0	0	0	0	37	0	0	0	0	0	0
OUT766	2	2	0	52	0	1	0	0	0	0	0	0	0	0	6	8	3	21	53	0	4	21	21	0	2	0	4	0	0	22	0	0	15	0	0	0	0	0	0	0	0	12	23	0	34	3	0	0	26
OUT767	0	0	0	0	0	29	0	0	0	0	0	24	0	0	0	0	0	0	0	0	0	440	0	0	0	1	41	0	0	0	0	0	0	0	0	0	0	0	0	0	18	0	0	0	0	0	0	0	0
OUT768	1	1	41	15	0	1	0	0	0	0	0	0	0	9	1	0	0	0	1	0	0	5	0	10	6	3	10	10	0	1	0	7	27	14	10	34	15	3	32	63	0	69	8	44	0	1	7	17	16
OUT769	0	7	1	13	0	8	9	0	0	0	1	27	3	1	0	0	1	6	0	0	0	3	5	1	0	2	3	1	1	0	0	1	0	0	178	25	84	7	8	15	1	5	0	0	2	0	1	0	0
OUT770	0	1	1	8	0	0	0	64	0	0	0	0	0	0	0	2	6	0	20	0	0	12	24	0	0	1	29	0	0	0	1	0	0	4	0	10	1	0	0	10	0	0	41	0	0	1	5	0	4
OUT771	15	19	0	0	0	0	19	0	0	0	5	20	0	5	0	0	0	0	0	0	0	11	0	0	7	0	0	0	0	0	0	0	0	4	0	0	0	0	0	0	0	0	0	0	0	1	0	2	3
OUT772	0	0	0	0	0	11	18	0	7	0	0	0	0	0	0	0	0	0	22	0	16	0	9	0	1	0	0	0	1	0	0	0	0	2	19	26	2	0	4	0	0	0	0	0	7	4	0	20	12
OUT773	4	0	0	0	0	0	1	32	0	18	5	0	34	3	0	0	15	5	0	0	0	15	18	1	0	7	0	0	0	3	0	0	10	0	0	5	18	4	30	12	0	0	0	0	0	0	0	26	21
OUT774	17	0	0	1	42	0	0	0	20	0	9	6	6	10	2	0	0	0	1	0	4	17	16	1	0	9	24	0	0	4	0	0	0	0	12	7	14	2	30	8	39	18	44	61	25	0	0	0	5
OUT775	0	0	0	0	0	0	0	0	0	0	0	0	0	1	0	0	1	0	0	0	0	0	0	0	0	0	0	0	1	0	0	0	0	9	0	0	0	0	0	0	0	0	0	0	0	0	1	56	75
OUT776	4	0	0	10	0	0	0	0	0	0	0	0	0	0	0	0	0	0	16	5	0	5	8	9	3	4	0	0	0	0	0	0	10	0	0	0	0	0	0	0	0	6	8	0	9	1	8	0	0
OUT777	2	4	1	14	0	0	0	4	6	17	4	12	0	3	3	3	0	0	23	0	1	10	0	6	0	7	2	0	0	0	1	6	0	0	0	37	21	7	36	15	0	17	6	3	0	0	0	1	0
OUT778	0	0	0	0	0	37	0	0	14	0	0	0	0	0	0	0	0	0	0	0	0	9	0	0	0	0	1	0	0	0	0	6	15	0	61	3	44	0	27	0	0	0	17	0	0	4	0	0	0
OUT779	0	7	26	3	0	0	20	1	28	0	14	27	7	17	2	0	0	0	19	16	10	20	0	0	0	23	5	38	0	0	0	4	0	1	0	0	0	0	0	0	11	29	10	11	7	3	0	1	8
OUT780	1	0	36	20	0	0	19	0	0	22	0	12	0	0	0	0	0	0	0	0	5	0	12	13	0	1	0	0	0	0	1	0	0	0	0	0	0	0	0	0	0	0	16	44	0	1	0	0	0
OUT781	0	0	0	0	6	0	0	0	0	0	0	0	1	0	0	1	8	0	1	12	0	13	1	2	0	22	0	1	0	0	1	3	7	7	0	0	0	0	0	0	0	0	0	0	0	0	0	0	6
OUT782	3	0	0	16	0	0	0	0	17	0	0	0	0	0	0	5	0	15	27	0	0	0	0	12	0	0	0	0	0	0	4	0	0	15	0	0	0	0	0	0	0	0	1	79	13	5	0	0	0
OUT783	10	106	3	0	2	31	3	26	21	6	0	0	0	0	0	1	6	25	10	1	15	3	0	0	3	15	6	4	0	1	0	0	7	0	0	0	0	0	0	0	0	0	1	0	0	0	0	0	2
OUT784	8	0	41	24	38	0	0	8	10	0	1	0	0	1	0	0	4	2	0	4	11	4	0	1	3	0	13	1	0	0	0	0	5	4	349	51	75	11	1	12	0	0	0	0	7	1	0	1	7
OUT785	0	20	13	0	0	0	0	8	0	53	0	0	0	0	1	0	0	0	7	0	0	0	0	4	7	0	7	3	0	0	3	0	5	1	0	7	4	10	6	11	0	0	0	24	1	0	0	3	5
OUT786	1	0	35	3	0	0	20	68	0	0	0	0	7	0	0	6	0	0	0	0	0	0	0	0	0	0	9	1	0	0	3	0	0	0	0	0	10	0	0	0	38	0	60	47	19	1	0	7	0
OUT787	0	0	0	0	0	0	0	6	0	185	0	0	0	0	0	20	3	0	0	0	0	0	0	0	0	0	0	1	0	0	0	0	0	6	0	0	0	0	0	0	56	0	0	0	0	0	3	0	0
OUT788	26	0	0	0	0	45	0	1	22	1	13	0	12	0	0	0	0	1	15	0	0	0	0	26	1	0	0	26	0	1	0	0	1	0	0	0	0	0	0	0	0	0	10	0	0	0	1	0	0
OUT789	0	0	0	0	0	0	0	0	0	0	0	0	0	1	0	0	0	0	0	0	0	0	0	0	0	0	0	0	0	0	0	0	0	0	0	154	64	115	65	237	0	0	0	0	0	0	0	0	0
OUT790	3	2	0	22	0	0	0	0	0	0	1	0	3	0	0	0	1	0	0	0	0	12	0	16	3	6	3	3	0	1	0	0	2	0	0	0	6	0	0	0	0	31	25	14	0	0	0	0	0
OUT791	10	4	23	24	5	69	15	9	13	0	3	5	10	1	0	1	0	0	7	8	3	0	3	0	3	0	14	15	0	0	2	1	0	0	0	0	0	0	8	5	0	18	12	32	0	3	3	0	1
OUT792	15	6	1	22	0	33	0	5	13	22	27	0	27	9	0	1	0	15	0	0	0	2	0	0	7	1	14	0	0	0	2	4	3	2	8	0	6	4	0	22	3	0	0	35	1	4	1	0	0
OUT793	4	7	0	1	0	0	10	0	0	0	1	0	8	13	53	9	35	13	38	0	0	15	9	115	7	0	2	7	347	1	13	129	0	3	1	0	0	2	0	0	2	0	9	0	0	0	0	0	0
OUT794	26	28	125	44	9	38	5	13	35	40	4	28	24	64	0	1	2	49	21	14	15	18	9	7	5	6	13	5	3	7	3	0	9	2	39	8	22	3	38	32	20	13	11	3	6	0	2	1	6
OUT795	1	0	0	0	22	0	46	28	0	0	0	34	27	29	1	4	0	0	0	3	10	34	21	10	0	9	6	16	0	1	3	12	0	3	0	5	0	8	0	0	1	3	23	11	0	5	2	0	7
OUT796	0	13	0	0	0	0	0	8	0	144	0	51	12	0	0	0	0	0	0	0	6	0	29	0	0	3	0	0	0	2	0	0	0	0	60	8	3	8	1	13	0	14	0	25	0	1	0	0	0
OUT797	0	89	0	0	23	23	7	6	7	28	44	0	0	18	0	3	0	9	0	0	5	1	27	0	0	0	3	1	0	1	1	1	0	0	18	11	15	6	25	19	0	6	7	24	1	0	0	1	0
OUT798	21	2	2	37	0	0	42	92	11	45	18	11	25	44	3	0	0	32	0	11	0	4	3	10	11	0	0	0	0	0	0	0	3	0	4	5	6	10	17	9	0	23	47	63	26	4	0	1	6
OUT799	18	20	3	9	11	0	0	0	4	18	7	0	0	13	0	2	4	13	0	0	9	5	0	5	1	4	0	3	0	0	3	6	3	2	105	23	48	9	14	68	0	0	42	60	6	2	0	3	3
OUT800	2	10	0	11	0	3	0	0	0	0	2	0	0	6	0	0	2	0	0	2	0	0	29	9	0	0	0	0	1	6	0	0	15	1	16	0	13	12	0	12	1	0	0	0	1	0	5	2	0
OUT801	0	14	0	0	0	8	0	34	0	0	13	0	2	0	0	7	0	0	0	0	0	14	19	0	0	0	0	0	0	0	0	1	4	0	0	0	0	0	0	0	0	0	0	0	7	0	0	0	0
OUT802	0	0	1	0	0	0	0	0	0	0	3	0	0	0	0	0	0	0	0	0	0	0	0	0	0	0	18	0	0	0	0	0	0	1	0	0	0	0	0	0	0	0	0	0	0	0	4	8	9
OUT803	19	42	0	0	0	1	0	0	0	0	1	0	0	9	2	0	0	0	0	0	0	6	0	0	0	13	0	0	0	3	0	0	0	0	0	0	8	0	0	0	0	0	0	0	0	0	0	5	0
OUT804	0	0	0	1	0	46	0	45	0	0	5	0	0	0	0	0	0	0	0	0	0	0	0	0	0	0	0	0	0	0	3	0	0	0	0	0	0	0	0	0	0	0	28	21	0	1	0	0	0
OUT805	0	0	0	0	0	0	0	0	0	0	0	59	0	0	0	0	0	0	0	0	0	0	0	0	0	0	9	33	0	0	1	0	0	0	0	21	0	0	6	0	61	0	0	53	0	0	0	0	0
OUT806	4	0	0	32	0	0	0	0	15	20	0	0	0	0	0	0	0	0	1	0	0	0	22	0	0	0	0	0	0	13	0	0	0	0	0	0	0	0	0	0	0	0	0	0	0	0	0	0	6
OUT807	0	0	0	0	0	0	28	0	0	0	0	0	0	0	0	0	0	0	53	0	0	0	0	0	4	1	0	0	0	4	1	11	6	2	0	0	0	0	0	24	0	23	0	0	14	0	4	0	0
OUT808	1	0	0	0	0	0	16	0	0	0	0	0	0	0	0	0	6	0	0	0	3	0	10	0	3	0	8	0	0	1	0	0	0	0	2	109	39	78	67	79	0	0	0	0	6	0	4	5	3
OUT809	0	24	0	0	0	0	0	0	18	0	0	0	0	0	0	0	0	0	0	0	0	12	0	0	0	3	0	0	0	0	0	0	0	0	0	110	67	107	86	100	23	0	0	0	0	0	0	0	0
OUT810	0	0	0	1	0	0	0	0	0	0	0	1	0	0	0	0	0	0	0	0	0	0	1	0	0	0	0	0	3	0	0	0	0	0	0	0	0	0	10	20	75	0	0	0	0	1	7	15	0
OUT811	5	3	1	53	0	2	0	0	18	0	0	0	17	6	0	3	0	0	18	0	2	0	29	0	0	0	0	1	0	0	0	0	0	0	0	11	0	3	6	0	7	36	0	0	0	0	11	16	4
OUT812	6	20	1	8	12	5	0	21	0	6	5	0	0	1	0	0	0	9	0	16	0	3	3	5	0	3	5	0	0	0	1	2	0	0	0	2	7	8	0	3	0	0	0	19	7	0	0	13	15
OUT813	28	0	0	0	45	0	0	0	0	0	1	0	9	0	0	0	0	0	0	0	0	0	0	0	0	0	0	0	2	0	0	0	0	0	0	0	0	0	0	0	25	0	0	0	0	0	0	0	0
OUT814	16	21	12	25	16	11	19	15	11	15	19	7	1	0	0	0	0	0	0	1	3	1	8	0	1	18	0	11	1	0	0	3	0	0	13	0	2	1	0	0	0	0	0	0	1	0	0	26	57
OUT815	56	70	0	0	0	0	0	0	0	64	0	49	104	18	0	0	0	0	0	22	50	2	0	0	17	0	13	1	4	0	0	0	0	1	0	0	0	0	0	0	0	69	16	0	0	11	14	87	12
OUT816	39	0	0	0	0	0	0	0	0	0	0	0	0	17	2	0	0	12	0	4	0	1	0	21	2	0	0	0	0	0	3	14	11	0	0	0	0	0	0	0	0	0	1	1	0	1	0	6	28
OUT817	5	25	0	0	0	5	5	0	0	39	27	0	0	9	1	0	2	17	0	0	0	3	10	0	0	1	12	0	0	3	0	0	11	0	5	0	0	0	0	0	5	1	0	0	0	0	3	2	6
OUT818	51	40	1	671	2	2	0	0	5	0	0	0	0	1	0	0	0	3	0	0	8	0	0	0	0	0	0	2	0	0	0	1	0	0	0	0	0	0	0	0	0	0	0	1	0	0	0	0	0
OUT819	3	1	1	26	0	0	0	0	2	27	1	0	0	8	1	0	0	15	2	0	7	0	37	3	1	24	9	0	0	0	0	0	0	3	0	4	1	5	0	2	20	0	9	0	0	4	0	5	5
OUT820	0	0	0	0	1	0	0	0	0	0	0	0	0	521	0	0	0	0	0	0	0	0	0	0	0	0	0	0	0	0	0	0	0	0	0	0	0	0	0	0	0	0	0	0	0	0	0	0	0
OUT821	0	0	0	0	0	0	18	0	54	0	0	0	0	0	0	2	0	20	14	0	0	0	0	17	2	16	0	0	0	0	4	1	39	0	0	0	0	0	0	0	0	28	0	0	37	0	8	0	2
OUT822	33	0	0	0	0	0	0	0	5	0	0	0	0	6	0	2	0	8	1	39	0	9	0	0	1	0	0	0	0	0	0	0	3	0	0	0	0	18	5	37	0	27	0	17	0	0	0	2	4
OUT823	5	8	31	27	33	48	5	2	11	0	1	0	0	1	0	0	0	0	18	0	0	3	14	4	0	8	7	6	0	0	0	1	6	0	0	0	12	2	0	8	15	0	0	0	12	3	6	0	2
OUT824	0	8	0	0	8	0	10	7	8	11	6	0	6	4	1	2	2	4	11	3	0	2	0	0	5	7	3	12	0	1	0	0	17	3	9	37	10	9	2	16	0	32	0	7	12	0	0	5	1
OUT825	0	0	6	0	0	12	0	0	0	34	0	0	2	0	0	5	0	0	0	0	0	1	11	19	1	0	5	8	1	0	1	0	0	2	0	5	2	0	0	0	22	37	10	0	12	0	0	11	15
OUT826	0	0	0	0	0	0	0	0	5	0	0	0	0	47	0	0	0	0	0	0	0	0	0	2	0	0	0	0	2	0	0	1	0	0	241	0	120	0	0	0	0	0	0	0	0	0	0	0	1
OUT827	1	14	56	17	0	0	0	0	0	31	4	0	0	27	0	0	0	0	40	0	16	0	0	18	0	0	38	0	0	0	0	0	0	0	0	0	22	3	0	6	0	26	43	1	0	3	2	10	4
OUT828	51	1	0	34	0	22	0	0	17	40	3	0	0	27	0	0	0	0	0	0	0	0	0	22	0	2	0	14	0	0	0	0	14	2	0	0	0	0	0	0	33	0	143	1	0	0	19	1	12
OUT829	0	0	0	0	0	0	0	0	0	0	1	0	0	0	0	0	0	0	0	0	0	0	0	0	0	0	10	0	0	0	0	0	0	1	0	0	0	0	0	0	0	34	0	41	0	0	0	10	23
OUT830	0	0	0	0	0	0	0	0	0	37	26	21	0	7	0	0	0	0	0	0	0	0	0	0	0	0	0	0	0	0	0	14	0	0	0	0	0	1	2	8	0	0	0	0	0	0	4	0	2
OUT831	2	1	0	34	0	0	0	0	36	0	0	0	1	0	0	0	0	0	33	0	0	0	0	0	0	0	17	5	0	0	0	0	0	0	0	0	0	0	0	0	0	33	0	0	0	0	0	0	0
OUT832	1	0	0	0	0	0	0	0	0	1	0	0	0	0	0	0	0	0	0	0	0	1	0	0	0	0	0	0	0	0	0	0	0	0	0	0	0	0	0	0	0	0	0	0	0	0	0	0	0
OUT833	11	4	16	0	4	14	10	7	3	5	10	0	0	10	0	0	2	0	18	0	0	5	9	17	1	0	0	0	0	0	1	3	14	0	0	11	0	3	4	16	0	11	5	25	0	3	2	15	0
OUT834	28	0	0	0	0	0	18	0	0	0	0	0	0	0	0	0	0	0	0	40	0	0	0	0	8	0	0	9	0	1	0	0	30	0	11	0	0	0	0	0	0	0	0	0	0	0	0	0	0
OUT835	2	0	1	0	9	75	29	28	12	88	83	35	0	5	0	0	0	0	0	0	0	0	0	13	0	0	0	1	0	0	0	0	0	0	0	0	4	0	0	0	0	0	0	0	0	0	2	25	23
OUT836	0	0	1	0	0	0	0	0	14	0	0	0	0	0	0	3	0	0	0	16	0	1	23	0	23	18	10	0	0	0	0	0	22	0	0	0	0	1	0	0	0	0	0	0	0	0	0	0	6
OUT837	20	18	25	0	47	34	62	0	0	10	6	0	26	8	0	0	9	14	0	1	0	0	0	6	0	0	2	0	7	9	0	0	0	0	0	7	9	16	3	40	0	0	0	1	14	0	0	1	6
OUT838	0	0	0	0	0	0	0	31	0	61	0	0	0	46	0	0	0	0	0	25	0	9	0	12	0	0	0	12	0	7	0	0	0	0	10	0	0	0	0	0	0	25	0	0	0	0	0	0	0
OUT839	6	13	1	0	12	15	6	10	0	33	13	12	0	2	0	0	1	16	0	0	0	1	0	14	0	0	6	0	0	2	0	0	3	1	0	10	10	3	2	12	1	17	35	48	10	1	0	0	8
OUT840	9	18	0	0	39	0	0	0	0	61	9	0	0	0	0	0	0	0	0	0	0	10	9	9	0	0	9	0	0	4	0	0	0	0	0	23	17	0	8	0	0	0	22	0	35	0	0	0	0
OUT841	0	23	3	0	1	0	24	0	0	0	10	0	0	5	0	0	0	16	0	0	11	92	0	0	0	0	0	0	0	11	0	0	4	0	0	33	28	18	54	57	0	7	0	16	0	2	0	0	0
OUT842	0	0	0	0	1	0	0	28	0	0	0	23	55	0	0	0	16	0	0	0	0	0	0	11	0	0	0	0	0	0	0	0	0	0	0	0	0	0	0	0	0	0	0	0	0	4	0	0	0
OUT843	0	15	0	0	0	0	25	0	12	45	6	0	0	3	0	0	0	0	0	0	0	5	1	0	0	0	23	0	0	0	6	0	1	0	5	0	0	14	13	3	24	0	129	34	0	3	0	0	15
OUT844	8	14	34	0	27	117	33	1	13	109	46	7	0	26	1	1	0	0	4	0	0	1	1	0	0	5	13	0	0	0	0	0	2	0	16	36	14	21	49	32	8	1	17	0	2	0	0	0	0
OUT845	10	12	16	16	12	14	0	3	30	0	17	0	4	9	0	1	2	4	0	0	0	0	0	6	2	0	9	0	0	0	1	0	4	0	3	19	14	5	55	17	0	1	0	9	0	0	2	0	0
OUT846	60	35	20	0	0	0	0	0	0	26	37	20	26	0	3	0	0	0	0	11	0	0	15	4	7	4	0	0	0	4	0	0	6	0	0	28	15	0	35	13	0	0	0	0	10	0	0	0	3
OUT847	0	0	0	3	17	0	0	0	0	0	0	39	22	0	0	0	0	0	34	4	1	11	15	0	0	8	11	0	1	0	0	0	1	0	0	3	1	0	12	0	0	0	0	0	0	2	6	0	0
OUT848	0	0	0	0	0	0	0	1	0	0	0	0	0	0	3	0	0	0	18	14	0	0	0	11	0	0	0	0	5	0	0	0	0	0	0	14	0	0	0	0	0	0	0	0	0	8	0	3	2
OUT849	0	3	0	24	0	0	0	0	0	0	0	0	41	0	0	0	15	24	0	0	0	0	0	1	0	12	19	6	0	14	0	0	0	0	0	0	0	0	3	22	13	0	32	43	12	2	0	4	1
OUT850	7	6	1	72	0	0	2	0	156	0	0	0	4	0	0	0	0	2	3	0	2	1	11	5	0	0	2	0	0	3	1	1	0	0	0	0	0	0	0	0	0	6	4	0	0	0	0	0	0
OUT851	0	0	0	0	31	0	0	0	0	16	0	0	23	0	0	0	0	13	0	0	0	0	0	0	4	11	0	10	0	0	0	1	0	0	0	0	0	0	0	0	0	0	0	49	0	0	0	10	0
OUT852	34	43	5	601	0	0	5	0	14	0	0	4	0	0	0	0	0	12	0	3	8	2	2	1	0	0	15	0	2	0	0	0	0	0	0	0	0	0	0	0	2	2	0	3	0	0	0	0	0
OUT853	1	1	0	23	0	0	0	42	0	81	0	15	23	1	0	0	3	0	0	0	0	1	0	1	8	34	0	0	0	0	1	0	0	0	0	0	17	22	13	23	0	10	0	2	0	0	2	3	4
OUT854	100	0	2	0	0	0	0	0	0	0	0	28	2	0	0	0	0	0	0	0	0	0	0	0	0	38	0	0	0	0	0	0	0	0	0	0	0	0	0	0	0	0	0	1	0	0	0	66	52
OUT855	0	5	0	0	0	0	0	0	0	0	0	0	0	0	0	0	0	0	0	0	0	0	0	0	0	0	0	0	0	0	0	0	0	0	388	4	264	0	0	0	0	0	0	0	0	0	0	0	0
OUT856	1	24	0	0	32	25	20	8	0	7	0	5	0	13	0	1	1	1	4	0	1	20	0	0	0	1	3	1	0	0	0	4	0	0	2	0	1	12	3	0	1	2	0	0	1	0	1	0	4
OUT857	12	8	1	37	0	0	22	13	15	8	12	0	0	1	0	0	0	0	0	0	0	17	26	1	8	0	23	0	0	0	3	6	0	3	0	26	0	0	6	7	0	27	0	0	0	0	0	2	8
OUT858	0	0	0	0	31	0	0	0	0	0	0	0	0	0	0	0	0	0	30	18	1	5	31	0	0	0	0	5	1	0	0	0	0	0	0	0	0	0	0	0	0	0	0	0	6	0	0	14	0
OUT859	0	0	48	8	0	16	0	37	10	15	0	0	0	0	2	6	0	0	17	0	17	11	0	0	5	0	0	11	0	3	0	0	0	4	16	29	22	0	29	10	0	14	10	0	0	4	0	0	0
OUT860	0	0	0	0	0	0	0	0	0	0	4	0	0	38	0	0	0	0	0	0	0	0	0	0	0	0	0	0	0	0	0	0	0	1	0	0	0	0	0	0	0	0	0	0	0	0	0	15	40
OUT861	0	13	0	1	36	0	0	0	0	0	0	0	0	0	0	1	0	0	0	22	0	1	0	0	0	0	0	1	0	0	0	0	0	0	0	9	0	9	40	0	0	0	0	0	0	0	0	12	0
OUT862	0	0	0	0	0	0	0	2	0	1	1	0	0	480	0	1	0	0	0	0	0	0	0	0	0	0	0	0	0	0	0	0	0	0	0	0	0	0	0	0	0	0	0	0	0	0	0	0	0
OUT863	0	9	0	0	1	0	0	0	6	0	0	0	0	0	0	0	0	28	0	1	0	5	17	15	0	10	9	10	0	3	3	0	0	10	0	0	1	0	0	2	0	0	1	0	0	0	0	0	0
OUT864	0	0	0	0	0	0	0	0	23	0	0	0	0	0	0	0	0	0	0	0	0	0	0	0	2	0	1	0	0	6	0	0	25	0	0	0	0	0	0	0	0	0	0	0	36	0	0	0	2
OUT865	2	0	19	16	16	27	40	0	0	0	2	7	0	0	0	0	0	0	0	0	0	6	11	11	10	0	0	0	0	2	0	2	12	7	0	11	0	0	5	0	3	20	0	0	14	3	0	0	3
OUT866	1	8	27	23	1	3	0	0	5	0	0	0	0	33	0	0	0	0	0	0	1	2	0	0	1	0	1	1	0	0	0	0	0	0	0	0	4	0	0	0	0	0	0	0	0	0	0	0	0
OUT867	0	21	12	0	0	0	0	0	0	0	0	0	12	0	0	0	0	0	0	0	13	9	0	20	0	0	0	11	1	5	2	0	3	0	0	29	15	13	22	1	0	0	14	35	22	1	0	1	0
OUT868	0	0	23	0	11	1	0	0	0	0	0	0	0	0	1	15	1	0	11	0	7	0	0	0	0	0	14	0	0	0	0	0	0	0	0	0	0	0	0	0	0	54	0	0	0	10	4	0	0
OUT869	10	1	24	2	0	0	0	2	0	22	0	0	8	1	0	0	0	0	0	0	1	1	0	0	0	5	6	1	0	0	1	5	0	0	0	0	0	0	0	0	0	0	0	0	0	0	0	1	0
OUT870	5	42	2	16	40	0	52	0	0	45	129	41	0	1	8	0	9	0	0	0	11	0	0	0	0	15	0	0	3	1	0	10	0	0	0	0	0	0	0	0	0	26	0	0	0	0	2	7	0
OUT871	8	0	0	0	0	7	0	65	1	0	0	42	2	7	0	0	0	0	0	4	0	7	0	0	0	0	12	0	0	0	0	0	0	0	77	0	37	0	0	0	0	0	0	0	12	0	3	1	0
OUT872	0	0	0	0	0	0	0	0	0	57	2	35	0	15	0	0	0	0	0	0	0	10	0	0	9	10	0	0	0	0	3	0	0	4	0	0	0	0	0	0	0	0	1	0	0	0	6	0	2
OUT873	1	0	0	0	0	0	0	0	2	0	0	0	0	0	0	0	9	0	0	0	0	12	0	0	3	0	12	0	0	0	5	8	0	2	0	0	0	0	0	0	0	14	0	0	9	1	0	0	0
OUT874	8	15	65	62	0	6	5	4	3	23	0	8	4	13	1	1	0	7	1	1	0	10	0	0	0	0	0	0	0	0	0	2	0	0	2	8	5	0	4	21	0	0	1	1	0	0	0	0	0
OUT875	0	0	0	0	0	0	0	0	14	0	0	0	1	0	0	0	0	0	0	17	0	14	0	0	0	10	0	0	0	0	0	0	28	0	1	0	0	0	0	0	43	16	95	1	0	0	0	0	0
OUT876	4	0	20	4	1	14	0	1	1	11	0	2	2	0	0	0	0	0	1	0	2	1	1	6	3	0	5	0	0	0	0	0	0	0	55	66	59	102	53	142	4	0	3	14	6	0	0	0	0
OUT877	4	42	0	8	17	0	35	0	7	0	3	12	14	0	0	0	0	0	2	2	0	1	4	0	6	0	0	0	0	0	0	0	0	0	0	25	20	13	40	31	18	15	34	0	0	0	1	0	7
OUT878	4	0	0	0	0	0	0	0	0	0	0	0	0	0	0	0	0	0	0	11	3	0	0	1	1	11	5	0	0	0	2	0	0	0	11	50	40	93	99	76	1	0	0	0	0	0	0	0	0
OUT879	8	1	0	95	11	1	16	0	96	6	0	0	1	0	1	3	0	11	5	4	1	1	2	11	1	0	11	0	0	0	0	0	4	2	0	0	0	0	0	0	0	11	4	9	2	0	0	0	1
OUT880	0	64	29	0	18	0	0	0	9	0	1	0	0	0	2	0	0	0	0	6	0	0	1	5	18	1	12	13	1	0	0	0	7	0	116	0	150	0	0	8	41	12	0	0	8	0	0	10	11
OUT881	33	0	0	0	0	0	0	1	0	35	0	22	0	0	0	5	0	58	0	21	0	0	0	0	1	0	0	0	0	0	0	8	0	0	28	11	5	0	4	24	0	0	0	0	41	0	0	8	0
OUT882	0	0	0	0	0	0	0	0	0	38	0	0	0	0	0	0	0	0	0	0	0	377	0	0	0	0	0	0	0	0	0	0	0	0	0	0	5	0	0	0	0	0	0	0	0	0	0	0	0
OUT883	0	23	0	0	0	19	26	49	22	0	0	0	10	0	1	0	17	28	79	0	15	3	36	0	1	0	0	0	3	0	2	5	0	0	0	4	5	0	9	0	0	2	0	0	0	0	0	0	0
OUT884	0	33	0	0	8	0	42	0	20	39	187	19	90	0	0	0	0	1	0	1	19	3	0	13	2	0	0	0	0	1	0	0	0	1	0	0	0	0	0	0	0	0	0	29	0	0	1	7	0
OUT885	0	0	0	0	0	16	0	0	0	0	0	0	0	7	0	0	0	0	0	2	4	3	0	0	5	0	9	1	0	0	0	0	2	0	0	0	2	2	0	0	6	24	0	17	20	3	0	0	1
OUT886	0	0	0	0	0	0	0	36	0	1	0	0	0	0	0	0	0	0	0	0	0	0	0	0	0	27	0	0	0	0	0	0	0	0	0	0	0	0	0	0	20	0	33	0	0	0	0	0	0
OUT887	8	0	19	0	0	0	0	0	0	0	0	0	0	0	0	0	0	0	0	0	0	7	0	0	0	0	0	0	0	0	0	0	0	0	0	0	0	0	2	0	0	0	0	0	0	0	2	0	0
OUT888	1	29	56	1	19	0	0	0	0	0	0	52	0	0	0	0	0	38	0	0	0	0	0	28	0	11	0	0	0	1	1	0	0	0	0	0	11	4	0	0	0	0	0	0	18	0	0	0	0
OUT889	0	0	28	0	30	0	10	36	0	0	51	0	0	0	0	0	0	0	0	0	9	5	16	0	6	1	16	0	0	3	0	0	0	0	0	35	16	17	38	0	35	0	1	90	0	1	0	3	8
OUT890	0	0	0	0	0	0	0	0	0	0	0	0	0	0	0	0	0	28	0	0	0	16	12	0	0	0	0	9	0	0	0	0	0	0	0	90	40	143	129	139	11	0	2	0	3	0	0	0	0
OUT891	0	0	10	0	1	0	0	0	0	0	0	0	0	0	3	0	0	0	0	0	3	4	3	3	1	8	30	0	1	2	0	6	1	5	0	0	0	0	0	0	0	5	8	5	0	0	3	1	5
OUT892	0	1	0	0	0	0	0	0	0	0	2	0	0	0	0	1	4	0	0	0	4	1	22	8	0	3	0	0	0	0	1	3	3	0	0	0	0	4	3	1	0	1	6	0	0	0	1	0	2
OUT893	2	0	1	0	1	3	0	4	1	0	1	0	0	2	0	3	0	3	1	0	0	0	3	0	9	0	1	0	2	0	0	0	0	1	7	0	0	1	2	1	10	1	23	0	10	3	6	1	0
OUT894	11	14	0	71	0	0	1	0	36	45	2	18	11	1	0	1	0	12	23	2	9	3	11	20	0	1	12	2	1	1	0	7	0	0	0	0	0	0	0	0	0	0	0	0	1	0	3	0	0
OUT895	1	0	0	0	0	0	0	0	0	0	0	0	0	0	0	0	0	0	0	0	0	0	0	0	0	0	0	1	0	0	1	0	0	0	0	4	0	0	0	0	0	0	0	0	14	0	0	15	52
OUT896	0	0	0	0	0	71	0	10	25	0	0	29	12	0	0	2	0	0	0	0	0	0	0	11	1	0	7	0	0	0	0	0	0	0	0	0	0	0	0	0	6	9	0	28	18	0	0	0	4
OUT897	4	20	19	3	4	23	5	4	6	24	1	13	1	9	1	1	0	5	0	1	1	2	0	16	3	2	8	0	1	3	1	1	0	0	1	25	14	2	17	22	0	0	10	4	5	2	3	2	1
OUT898	0	15	0	4	0	0	0	0	0	0	1	1	0	0	0	0	0	1	0	23	0	0	0	0	0	0	0	0	0	0	0	6	15	0	0	0	6	0	0	0	0	0	0	0	0	0	0	0	0
OUT899	0	0	3	0	0	0	0	0	0	0	0	1	0	0	0	0	4	0	0	0	0	0	0	0	0	0	0	0	0	0	0	0	14	1	0	0	8	0	2	0	0	12	0	0	0	2	4	10	2
OUT900	0	0	6	1	0	0	0	1	0	39	0	0	0	0	1	0	0	0	0	2	0	0	0	0	0	0	30	0	21	0	0	0	28	0	0	3	0	0	18	14	7	1	25	2	0	76	0	0	1
OUT902	0	0	2	1	0	0	66	0	36	0	0	31	0	16	0	0	7	0	4	13	2	5	0	1	13	10	0	8	0	0	0	0	17	15	25	76	28	60	54	38	94	15	4	18	0	0	6	11	15
OUT903	4	9	0	34	11	5	3	7	0	13	0	3	4	42	0	0	0	2	0	1	3	6	11	0	0	0	3	0	0	0	0	0	0	0	0	0	0	0	0	0	0	1	8	0	0	0	0	0	1
OUT904	4	0	19	13	0	0	0	0	29	0	0	4	0	0	0	0	0	0	0	0	0	0	0	0	6	0	0	0	0	0	0	0	20	0	0	0	0	0	0	0	0	0	0	39	0	0	0	2	0
OUT905	42	31	0	27	0	31	0	17	52	0	69	24	26	8	0	3	2	1	0	3	8	10	4	15	0	0	6	1	1	0	0	1	9	0	4	8	7	8	0	0	0	4	0	0	8	5	1	3	7
OUT906	8	20	0	0	0	0	0	0	0	0	2	0	14	10	0	0	0	0	0	0	8	0	8	0	0	0	11	0	1	0	0	7	0	0	0	7	12	4	1	6	0	16	0	0	0	0	3	0	2
OUT907	0	0	0	0	0	16	0	0	0	0	2	0	0	45	0	5	0	0	0	0	0	11	0	0	0	0	0	0	0	0	0	0	0	0	1	0	39	12	7	27	44	0	6	0	0	0	4	3	0
OUT909	0	0	24	0	0	0	52	0	0	0	3	0	0	0	0	0	0	0	0	0	0	0	1	0	0	0	0	0	0	0	0	0	0	0	0	0	0	12	0	0	34	0	0	0	0	1	14	1	5
OUT910	0	5	4	0	20	0	0	0	37	0	19	0	0	0	0	0	0	21	48	0	0	0	0	0	0	0	0	0	0	0	0	0	0	0	0	0	0	0	0	0	0	0	0	0	0	0	0	0	0
OUT911	7	0	0	0	0	0	0	0	0	0	4	0	0	0	0	2	0	0	0	0	0	0	0	0	0	0	0	17	1	0	0	0	0	0	0	0	1	14	0	10	0	0	0	0	0	0	1	0	0
OUT912	3	85	2	4	28	35	9	18	11	58	2	20	22	19	0	0	0	7	0	12	2	5	14	1	3	0	1	1	0	2	2	4	2	0	0	14	2	27	13	6	9	4	0	5	3	3	2	0	0
OUT913	0	8	0	0	1	0	0	0	0	0	9	0	0	19	0	0	0	0	0	13	14	0	13	0	0	17	11	0	0	0	0	2	0	0	1	14	31	33	27	26	0	0	12	0	0	0	0	6	14
OUT914	1	0	946	0	0	0	0	0	3	0	0	0	0	0	0	0	0	0	0	0	0	0	0	0	0	0	0	0	0	0	0	0	0	0	9	0	0	0	0	0	0	0	0	0	0	0	0	0	0
OUT915	0	1	0	6	2	0	0	33	0	0	0	0	0	6	0	0	16	14	0	0	0	7	0	0	10	0	0	5	1	0	5	6	16	3	0	0	0	0	0	4	0	0	9	0	13	0	0	0	0
OUT916	0	0	2	0	0	0	0	0	0	0	12	0	0	0	0	0	21	0	0	0	0	0	0	0	0	0	0	0	0	0	0	0	0	0	0	0	0	0	0	41	0	0	0	0	0	12	0	0	0
OUT918	0	0	4	0	6	0	0	0	0	0	0	0	0	7	0	4	4	8	16	0	0	0	8	23	2	0	0	2	0	0	2	0	0	4	6	2	2	6	4	8	0	12	0	0	15	0	0	1	10
OUT919	0	0	0	0	0	0	0	0	0	0	0	0	0	0	0	0	0	13	0	0	0	8	25	10	0	0	2	0	0	0	0	0	0	1	0	0	0	0	0	0	12	18	10	15	0	3	7	5	6
OUT920	16	5	0	36	10	24	0	1	11	0	0	10	8	0	0	3	0	12	4	9	0	6	30	5	1	0	16	0	0	0	1	0	0	1	22	0	1	3	37	0	3	0	2	0	0	0	0	0	0
OUT921	0	16	13	0	0	0	0	47	0	0	1	26	38	5	0	0	1	10	0	2	4	2	14	6	3	0	8	0	0	3	0	3	12	4	6	0	0	3	11	8	66	0	11	0	14	3	2	2	17
OUT922	0	0	0	0	0	0	0	0	0	0	0	0	0	0	0	0	0	0	0	0	0	0	0	0	0	1	0	1	0	0	0	0	0	0	0	0	0	0	0	0	0	42	0	0	0	0	0	0	0
OUT923	0	0	72	0	0	0	27	0	0	0	0	0	0	0	0	0	0	0	0	5	0	0	0	0	0	0	0	0	0	0	0	0	0	0	0	0	0	8	21	35	3	0	0	0	0	0	1	0	0
OUT924	7	0	2	0	5	14	9	0	0	4	0	2	1	0	0	0	2	0	0	1	0	2	0	2	1	0	5	0	1	3	0	0	5	1	13	8	4	0	1	0	17	0	6	0	5	0	0	12	8
OUT925	0	87	0	0	31	0	0	0	0	0	2	0	0	0	2	0	0	0	0	0	0	8	0	0	0	0	0	0	0	0	2	0	0	9	0	0	0	0	0	0	0	55	0	0	0	0	0	0	0
OUT926	0	33	34	0	0	0	0	1	13	59	0	22	32	0	0	0	0	0	0	0	0	0	0	0	15	0	0	0	0	0	0	11	0	1	0	0	10	0	0	0	0	9	0	26	0	0	7	10	0
OUT927	0	0	0	0	0	0	0	0	0	0	0	0	0	0	0	0	0	0	0	0	0	0	0	0	0	0	0	0	3	0	0	0	0	0	0	0	0	0	0	0	0	0	1	0	0	0	10	84	12
OUT928	10	4	21	76	0	28	16	0	0	0	0	85	0	0	0	8	0	0	0	3	0	20	0	0	0	2	6	0	1	0	2	0	0	0	0	53	43	11	10	52	8	0	0	18	0	1	0	6	4
OUT930	0	1	396	1	0	0	0	1	1	0	0	0	0	264	0	0	0	0	1	0	0	0	0	0	0	0	0	0	0	0	0	0	0	0	0	0	0	0	0	0	0	0	0	0	0	0	0	0	0
OUT931	0	0	69	0	27	8	20	2	34	0	0	8	0	10	0	3	0	0	0	4	3	15	0	0	0	0	5	6	0	0	0	0	0	0	20	0	0	0	0	0	0	1	3	0	0	1	0	0	1
OUT932	0	0	0	0	0	0	0	1	0	0	0	0	0	0	0	0	0	0	0	0	11	0	0	0	0	4	0	14	0	0	3	5	0	0	0	0	0	0	0	0	0	0	0	15	0	0	0	0	0
OUT934	0	0	27	0	0	12	0	0	11	0	0	0	22	0	0	1	0	0	0	16	14	1	0	9	0	6	2	11	3	0	1	5	1	10	1	6	0	8	9	0	34	20	0	0	18	0	3	8	7
OUT935	0	31	0	0	0	0	0	57	0	0	20	1	13	0	0	2	0	0	0	0	0	0	0	0	0	1	0	1	0	0	0	0	21	0	0	0	0	0	20	28	83	0	11	0	0	0	0	11	0
OUT937	1	0	0	16	0	0	0	0	0	0	0	0	0	4	0	1	0	0	14	0	20	10	0	4	0	0	0	1	1	1	1	9	0	2	0	8	0	11	6	14	46	6	0	0	0	2	1	10	10
OUT938	0	20	0	0	0	15	0	0	0	0	0	0	0	34	6	0	1	0	0	0	16	0	11	1	0	0	0	1	0	0	0	0	0	0	0	0	0	0	0	0	1	0	0	0	1	0	0	0	2
OUT939	0	0	0	0	0	43	1	0	0	41	0	0	0	1	2	0	0	0	4	0	0	6	24	0	4	0	0	1	0	0	0	0	0	0	0	87	10	69	36	56	0	0	5	0	0	0	0	0	0
OUT942	20	0	16	0	11	0	0	0	0	0	0	16	0	0	4	4	8	36	0	0	0	0	0	0	0	0	0	0	0	0	1	0	0	0	0	0	0	7	6	12	11	0	0	0	0	0	0	0	0
OUT943	23	0	14	0	0	0	0	0	17	0	1	18	0	0	0	0	0	0	34	0	8	12	0	0	0	3	0	8	0	0	2	0	0	0	0	0	0	0	7	0	13	0	30	25	8	0	0	0	5
OUT944	0	0	0	0	0	0	0	0	0	0	1	0	0	0	0	0	0	0	0	3	0	0	0	1	0	0	1	12	1	0	0	0	0	7	9	20	19	37	57	13	0	0	0	0	0	0	4	0	3
OUT945	0	0	22	0	35	17	0	0	0	20	2	0	17	0	0	0	0	14	0	0	0	0	8	0	7	0	9	0	0	7	0	5	0	0	0	27	24	5	39	20	8	0	3	0	0	1	0	0	0
OUT946	0	0	0	0	0	7	0	0	0	0	0	0	0	0	5	0	0	0	0	14	0	1	0	0	0	0	0	0	0	4	0	0	0	0	0	0	0	0	0	0	31	6	0	0	0	0	0	0	0
OUT947	0	0	0	0	25	0	0	0	0	0	1	0	0	22	0	0	0	0	0	0	0	0	0	1	0	28	0	0	2	0	0	0	0	0	15	0	36	0	17	0	0	0	19	0	0	0	0	0	0
OUT948	23	16	5	0	6	10	50	0	0	78	3	22	11	3	2	8	7	0	0	0	0	14	4	0	2	0	1	0	2	1	1	0	0	5	0	39	10	5	0	6	12	0	0	26	4	6	0	17	11
OUT949	0	18	0	0	0	0	0	2	8	0	1	0	0	0	0	0	0	0	7	1	5	0	9	2	0	3	11	8	0	0	0	0	0	1	0	0	0	0	0	0	1	0	0	9	0	0	0	0	0
OUT950	0	0	43	0	0	57	0	0	0	0	0	0	0	0	0	0	0	0	0	7	0	0	17	34	0	0	0	13	0	0	0	1	0	0	0	1	11	29	9	8	46	1	0	0	0	0	0	4	3
OUT951	1	0	0	34	0	0	0	0	12	0	0	0	0	11	0	0	6	0	0	0	8	5	14	0	0	0	0	0	0	0	0	0	0	0	0	0	0	0	0	0	0	0	0	0	15	0	1	2	3
OUT952	0	43	19	0	17	0	22	42	17	17	2	26	7	9	5	10	0	34	11	6	5	10	13	22	0	14	30	18	0	6	6	0	14	4	0	0	0	0	0	0	96	20	10	6	19	2	8	22	15
OUT953	66	0	36	0	0	0	9	0	28	76	1	0	17	0	0	0	7	32	0	0	0	0	15	3	5	0	0	0	0	0	0	13	0	4	0	8	0	14	0	18	0	0	35	0	5	2	4	0	8
OUT954	0	15	0	1	26	0	22	55	0	0	3	0	0	0	0	0	1	48	23	6	0	6	0	6	0	0	0	16	0	0	0	7	10	0	0	0	0	14	2	3	2	0	0	0	0	0	0	5	0
OUT958	2	0	32	0	0	3	0	1	3	43	0	5	5	0	0	0	0	6	0	0	0	1	1	0	5	0	0	0	0	0	0	0	0	0	0	0	0	0	0	0	4	0	1	0	13	0	0	4	0
OUT959	16	0	0	0	39	0	24	16	0	0	1	0	0	0	2	0	0	0	0	0	0	24	0	11	0	0	8	0	0	0	0	9	12	0	10	0	0	0	0	0	0	0	0	0	0	3	0	0	0
OUT960	0	28	2	0	0	0	0	0	0	0	19	0	4	0	1	0	0	0	0	11	1	0	0	0	0	0	0	0	0	0	0	0	0	0	0	55	29	52	49	21	0	0	0	18	4	0	0	2	0
OUT961	0	0	0	0	0	0	0	0	0	0	0	0	0	0	0	0	0	0	0	0	0	9	0	0	0	6	0	10	0	0	0	0	0	0	0	0	0	0	0	0	0	0	0	0	0	0	0	0	0
OUT962	12	23	0	0	0	15	0	0	0	8	0	14	0	0	2	0	0	0	0	0	0	7	18	0	1	0	12	1	0	0	1	0	3	0	0	238	76	185	188	118	0	4	0	0	0	1	0	0	0
OUT963	0	0	0	0	93	0	37	0	0	0	6	0	0	0	0	0	0	0	0	29	0	0	0	0	0	8	3	0	0	0	0	0	0	0	54	21	59	0	0	0	0	0	0	0	0	0	0	0	2
OUT965	0	0	0	0	0	0	0	0	0	0	0	0	0	0	0	0	0	0	0	0	0	0	0	0	0	0	1	0	0	1	0	0	0	0	0	0	0	0	12	0	0	0	0	62	0	0	0	23	3
OUT966	0	0	0	0	0	0	23	0	2	0	0	0	18	9	0	0	3	12	0	6	1	1	6	0	2	4	19	2	0	0	0	0	4	1	0	0	0	0	0	0	0	20	7	27	0	0	5	0	2
OUT967	81	0	5	1	0	0	0	85	0	0	14	1	0	35	0	0	0	0	56	0	0	0	1	0	0	0	6	0	1	0	0	0	0	0	15	13	18	0	0	43	0	0	0	0	0	5	0	0	0
OUT968	2	4	11	0	0	0	15	8	0	13	0	0	6	3	0	0	2	0	0	3	1	2	0	12	1	5	1	3	0	0	0	0	0	0	21	5	11	3	11	7	0	0	23	1	6	0	0	0	0
OUT969	0	14	3	0	0	0	1	0	0	0	0	16	0	0	0	1	0	0	0	0	0	2	0	0	0	3	0	0	0	0	0	0	0	0	0	3	17	17	26	4	0	14	1	0	0	1	0	10	24
OUT970	0	0	37	0	18	0	0	0	0	55	1	0	1	0	0	4	0	0	0	0	0	2	1	0	0	0	0	0	1	2	0	0	1	1	16	0	21	0	15	13	0	0	1	0	6	0	0	0	2
OUT972	15	0	1	8	0	0	0	0	8	0	3	36	24	18	0	0	0	0	0	0	0	0	0	0	10	21	7	0	1	0	0	0	12	6	19	27	5	0	0	17	0	0	29	0	18	0	0	0	2
OUT975	0	0	21	0	0	0	27	0	0	0	3	12	4	0	4	0	0	10	1	0	0	12	0	1	5	5	0	0	0	0	0	0	0	0	8	38	3	0	7	0	0	0	17	0	6	0	4	6	30
OUT976	0	0	0	0	0	0	0	0	9	0	0	32	0	0	0	0	8	0	38	11	23	0	0	0	19	1	0	0	0	0	0	18	0	4	0	0	0	0	0	0	0	13	0	12	26	0	2	0	17
OUT978	0	0	0	0	0	0	0	0	0	0	0	0	52	0	0	0	0	16	0	0	16	0	9	0	0	0	0	0	0	0	0	0	3	0	0	5	0	21	17	12	0	0	0	0	0	0	3	0	1
OUT979	22	1	26	20	0	1	25	0	0	0	0	0	0	0	0	0	0	0	0	0	2	0	27	9	0	2	0	0	0	2	0	4	0	1	36	9	14	5	0	33	0	0	21	0	0	2	0	0	0
OUT982	15	35	0	0	29	28	0	25	19	15	15	0	11	27	0	0	4	0	6	0	0	4	0	0	0	0	0	2	0	0	0	0	6	1	0	0	6	0	0	0	9	5	0	0	0	0	1	0	0
OUT983	0	0	3	0	0	0	49	0	0	20	0	34	0	0	0	0	4	0	0	0	6	0	0	0	0	1	13	0	0	0	0	4	0	0	0	0	0	0	0	0	0	29	0	54	0	2	3	6	0
OUT984	15	0	95	0	0	0	0	36	1	0	1	7	10	43	0	2	0	31	26	9	10	10	15	15	2	6	6	5	0	0	0	7	18	0	14	10	21	15	0	9	0	0	26	35	6	10	1	21	26
OUT987	0	0	4	0	11	0	0	0	0	0	0	34	0	0	0	0	3	9	0	0	0	0	25	0	0	0	1	9	0	0	0	0	0	0	0	0	5	0	0	2	0	0	0	0	0	1	0	3	4
OUT988	0	0	0	0	0	0	1	0	0	33	0	0	0	0	0	0	0	0	0	0	0	18	0	0	0	0	0	0	0	0	0	0	0	0	0	0	0	0	0	0	0	0	36	0	0	0	0	0	0
OUT992	0	9	2	0	44	0	0	0	0	0	0	0	0	0	0	0	0	0	0	0	0	0	41	0	0	0	9	0	0	0	0	0	0	3	0	0	0	0	0	0	0	0	0	0	0	0	0	0	0
OUT996	19	30	23	62	0	0	0	0	15	0	2	0	0	4	0	3	2	0	0	0	0	11	8	0	1	3	0	0	0	0	0	3	0	0	0	0	0	0	3	0	11	0	0	0	0	0	0	5	37
OUT1002	0	0	0	0	0	0	0	0	0	0	0	0	43	0	0	0	0	8	44	0	0	0	0	0	6	0	0	5	0	0	0	0	0	0	0	0	0	0	0	0	0	0	0	9	1	6	0	0	0
OUT1003	23	0	1	2	0	0	0	0	3	1	0	0	0	13	0	0	0	0	0	1	0	0	0	0	0	0	13	0	0	0	0	0	0	0	0	0	0	0	0	0	0	0	0	0	11	0	5	7	4
OUT1004	0	0	0	0	38	0	0	0	0	8	0	30	0	0	0	3	0	0	0	0	3	0	0	0	14	0	0	0	0	0	0	0	0	0	0	0	0	0	0	0	0	0	26	0	0	0	3	0	0
OUT1005	12	14	17	148	0	9	5	2	74	8	2	32	2	4	0	4	0	14	3	7	10	19	2	11	1	4	4	2	1	0	0	4	5	1	8	9	14	12	18	12	5	16	6	15	7	1	1	0	0
OUT1006	25	0	0	0	0	0	0	0	18	0	6	0	0	0	0	0	0	0	32	0	0	0	0	1	10	0	0	0	0	0	0	0	16	0	0	9	10	10	3	4	0	10	0	0	10	0	0	0	0
OUT1007	2	28	22	0	3	63	0	2	5	0	0	0	48	14	2	0	1	0	6	1	0	24	24	8	0	17	1	2	0	0	0	0	0	0	8	0	7	4	4	2	1	0	3	3	0	2	1	5	20
OUT1008	0	17	37	0	22	0	0	0	0	0	0	0	0	0	0	0	0	0	0	0	0	0	0	0	2	0	0	0	0	0	0	6	0	0	0	0	0	0	0	0	0	0	0	0	0	0	0	0	0
OUT1009	0	9	9	2	0	0	0	8	0	20	7	0	0	19	1	2	0	0	0	0	0	2	9	0	0	6	0	0	0	0	0	3	6	1	0	2	0	0	7	3	0	9	34	19	7	1	2	26	8
OUT1010	0	0	1	0	0	0	18	0	69	0	19	0	5	0	0	0	0	0	0	1	0	0	6	0	3	0	0	0	0	0	0	0	3	4	0	0	0	0	0	0	0	0	1	0	0	0	0	0	0
OUT1011	0	0	0	0	0	0	0	0	0	0	0	5	0	0	1	0	0	0	0	0	0	0	0	0	0	0	0	0	180	0	123	1	0	0	0	0	0	0	0	0	4	0	0	0	0	0	0	0	0
OUT1012	0	18	0	0	0	0	0	0	0	54	0	0	0	1	0	4	4	1	0	0	0	0	0	0	0	0	0	0	2	0	2	0	1	0	0	0	0	0	7	0	0	0	0	0	7	1	0	34	28
OUT1015	0	0	0	0	0	0	0	0	0	0	0	0	0	0	0	0	0	0	0	0	0	0	0	0	0	0	3	0	0	0	0	0	0	0	0	0	0	0	0	0	0	35	0	0	0	0	0	0	3
OUT1016	1	19	0	0	0	0	0	0	20	0	0	0	0	0	0	0	0	0	13	0	0	0	0	0	0	2	18	0	0	0	1	17	0	0	0	0	17	0	0	0	0	26	0	0	0	0	0	3	2
OUT1018	0	0	0	0	0	0	0	0	0	0	0	0	0	0	0	10	0	1	0	0	0	2	47	0	0	0	0	0	0	0	0	0	0	0	0	0	0	0	0	0	0	0	93	61	0	0	0	0	0
OUT1019	16	0	0	0	0	0	0	61	6	1	0	0	0	0	0	0	1	0	23	23	0	0	8	0	0	0	1	0	0	0	0	0	0	0	0	0	0	5	0	0	0	13	0	0	25	0	0	0	0
OUT1020	0	0	14	0	0	0	0	0	0	25	76	12	0	19	0	0	0	6	0	0	0	0	0	0	0	0	0	0	0	0	2	0	34	0	6	0	0	0	0	0	0	0	0	0	11	0	0	0	0
OUT1022	1	0	0	19	0	0	0	0	0	0	0	0	0	0	0	0	2	33	0	2	0	4	0	0	0	0	0	7	0	0	0	0	0	0	0	0	0	0	0	0	8	1	0	0	10	0	2	0	3
OUT1023	5	9	0	48	3	0	1	2	11	7	0	27	5	0	0	1	0	13	3	7	4	6	3	3	2	2	3	4	0	0	0	4	2	0	14	35	38	18	17	55	1	3	11	13	0	0	0	0	0
OUT1025	13	28	0	54	0	22	0	0	0	0	0	0	0	0	0	0	0	39	4	0	9	26	0	0	0	0	0	0	0	0	0	12	0	3	0	0	0	0	0	0	0	0	0	73	0	0	0	3	0
OUT1026	4	2	0	0	34	5	16	4	15	0	33	29	10	2	2	0	0	0	0	1	12	3	4	8	2	0	13	0	0	0	0	2	0	0	6	47	8	30	39	11	7	14	12	11	2	0	0	0	1
OUT1030	0	0	31	0	1	0	0	0	1	16	0	3	0	5	0	0	5	0	0	1	0	1	0	0	0	0	1	5	0	0	0	7	0	0	0	0	0	0	2	0	0	0	0	0	0	0	0	27	25
OUT1032	27	19	0	0	20	0	0	0	0	1	0	0	0	0	0	6	25	10	19	0	0	6	19	0	0	14	0	0	1	0	2	18	0	0	0	0	0	0	0	0	13	0	19	21	34	2	2	0	5
OUT1044	74	0	1	25	0	0	64	0	0	0	0	0	55	23	0	0	0	0	0	12	0	0	0	0	0	0	0	1	0	0	5	0	23	0	0	0	0	0	0	0	0	0	0	0	5	0	3	0	7
OUT1046	0	15	1	0	0	0	1	45	0	0	0	15	0	0	0	9	0	5	0	0	0	25	1	13	1	0	0	7	1	25	0	0	21	0	0	0	0	0	0	0	0	0	9	0	23	1	7	1	2
OUT1047	4	16	40	19	69	35	6	0	15	55	22	17	1	8	0	0	1	0	10	0	24	0	0	0	0	1	0	0	0	3	1	0	8	0	0	0	0	2	0	0	0	0	15	22	0	0	0	0	0
OUT1049	35	0	0	19	0	0	0	0	0	0	0	0	0	0	8	0	0	1	0	0	0	0	0	0	0	0	0	0	0	0	0	0	0	0	0	0	0	0	0	0	0	0	0	0	0	0	0	0	0
OUT1054	4	0	0	0	25	0	15	0	1	1	0	0	0	1	4	0	0	0	0	0	0	0	0	0	0	12	6	0	0	0	1	0	0	0	0	0	0	0	0	0	0	0	0	0	0	0	1	0	3
OUT1055	0	0	11	22	0	42	0	0	37	0	0	1	0	1	0	1	1	0	0	7	0	0	0	0	2	0	15	8	4	8	0	0	0	0	6	0	0	0	0	0	0	0	0	0	21	0	0	16	33
OUT1056	0	0	0	0	0	0	30	0	2	0	4	10	0	3	0	6	0	52	0	0	0	1	0	0	0	19	0	0	0	0	1	3	0	0	0	53	24	10	11	35	0	0	0	44	0	1	1	0	0
OUT1057	34	1	0	57	0	0	50	0	0	0	13	0	0	0	0	15	0	0	22	17	0	4	0	0	9	16	2	4	1	0	0	4	0	0	0	25	39	15	11	20	0	26	11	12	0	0	6	0	6
OUT1061	2	1	0	15	20	0	7	7	0	0	1	4	15	0	2	2	1	0	19	1	18	5	7	7	2	0	5	1	1	8	0	0	8	0	0	0	7	7	15	11	25	7	0	0	2	8	0	1	5
OUT1062	0	0	0	0	0	0	2	0	0	19	0	0	0	4	4	0	0	13	0	0	12	0	0	7	6	1	7	0	3	0	0	0	0	0	0	0	0	0	0	0	0	0	29	0	0	2	0	0	8
OUT1063	1	0	28	15	0	12	0	0	15	0	2	0	0	0	0	0	3	0	0	0	20	4	0	15	3	8	20	0	0	0	0	1	0	0	0	0	0	0	0	0	0	0	0	0	20	0	0	7	4
OUT1065	0	0	0	1	0	0	0	8	8	0	0	0	0	0	0	0	10	0	34	0	0	0	31	12	1	0	0	0	0	0	0	0	0	0	0	0	0	0	0	0	14	8	0	0	0	0	0	0	14
OUT1066	10	2	1	6	0	42	11	41	18	0	62	40	29	6	0	4	0	0	19	11	0	3	0	0	0	0	4	9	0	13	0	0	0	7	4	0	5	0	15	0	0	27	0	0	0	0	0	0	1
OUT1067	1	0	0	0	0	37	0	0	0	0	0	0	0	0	0	0	0	0	0	0	29	0	0	0	0	0	0	0	1	0	0	0	0	0	0	0	0	0	0	0	0	0	0	0	0	0	0	43	29
OUT1070	0	0	0	0	0	0	0	0	0	28	0	0	0	23	0	5	0	0	38	0	0	11	9	0	7	1	0	0	0	0	0	0	10	2	0	0	0	0	0	0	0	21	0	0	33	0	1	2	0
OUT1071	10	35	34	0	0	0	0	10	0	0	0	0	0	0	0	0	0	7	0	0	0	0	6	1	1	0	4	8	0	0	0	0	0	4	33	0	47	2	5	17	0	0	20	0	0	0	0	0	0
OUT1073	0	0	27	0	0	0	0	0	0	0	0	0	0	0	0	0	0	0	51	0	0	0	0	0	0	0	20	0	3	0	0	10	0	2	0	0	0	0	0	0	0	0	0	0	0	0	0	3	1
OUT1074	10	13	0	0	12	31	31	6	15	0	11	0	28	2	0	0	0	0	0	5	7	1	0	0	0	0	0	3	0	0	0	1	0	0	0	13	15	4	6	5	11	9	0	13	0	0	0	0	0
OUT1075	2	1	0	39	0	0	0	21	0	0	7	0	0	3	0	0	0	9	0	0	10	0	1	22	0	0	0	0	0	1	0	3	0	0	0	25	14	27	38	10	0	0	24	0	0	1	4	0	1
OUT1076	6	19	0	0	0	0	1	0	0	3	2	0	4	25	0	1	3	0	0	0	0	3	5	0	0	0	3	5	0	0	0	0	0	0	48	14	6	4	10	5	0	0	1	17	0	5	0	0	2
OUT1080	10	12	2	114	0	27	2	0	0	0	0	47	0	42	0	0	0	19	0	1	0	0	0	0	0	0	1	0	0	1	0	0	0	0	0	0	0	0	0	0	0	0	0	29	1	0	0	0	21
OUT1083	0	0	4	0	0	0	33	0	0	0	10	0	0	0	0	0	0	0	0	0	0	9	14	0	0	0	1	3	0	0	0	0	0	0	0	9	6	0	20	3	11	0	0	0	0	0	0	0	0
OUT1084	7	0	70	0	0	0	0	9	21	58	97	43	10	0	0	0	4	0	2	0	3	5	0	0	3	0	1	0	0	0	0	0	0	0	0	0	0	0	0	0	22	0	0	0	0	0	0	0	0
OUT1087	0	0	1	0	0	18	0	0	0	0	0	35	0	1	1	0	0	0	0	0	2	8	12	24	0	3	2	3	0	4	0	0	0	0	0	10	0	0	0	0	0	0	0	0	0	0	0	0	0
OUT1093	1	26	0	0	1	0	24	0	0	0	0	5	0	32	0	0	0	0	0	20	0	2	0	21	0	0	0	0	0	1	0	0	1	0	0	0	0	11	6	0	6	0	0	58	0	0	0	7	17
OUT1095	25	15	0	0	34	0	0	0	0	0	0	11	0	15	0	0	14	0	0	0	0	20	0	19	6	6	0	0	0	0	0	0	0	0	0	0	4	0	2	0	0	0	0	13	0	4	9	16	14
OUT1099	0	0	0	0	0	0	0	0	35	0	12	0	0	0	3	0	0	0	54	0	0	0	0	21	20	0	0	0	0	0	2	0	0	0	0	7	21	4	6	1	54	0	0	0	27	0	0	0	8
OUT1100	16	0	0	15	0	0	0	0	0	0	1	0	32	0	0	0	0	0	0	0	0	4	0	0	0	1	0	0	0	0	0	0	0	0	6	0	0	0	0	0	1	27	0	41	0	0	0	0	0
OUT1102	0	0	0	0	47	0	0	0	18	1	0	0	0	0	0	0	0	0	0	0	0	0	0	0	0	0	0	0	1	0	0	0	0	0	0	0	0	0	0	0	0	1	0	0	0	0	0	25	3
OUT1103	3	13	0	3	8	0	0	12	0	0	5	3	0	13	0	0	0	0	0	0	5	63	10	13	0	0	0	8	0	4	2	1	0	0	18	3	0	0	0	2	0	1	0	0	0	0	0	0	0
OUT1104	0	17	0	0	0	0	0	0	21	0	0	0	0	0	1	0	0	0	0	0	0	0	0	16	0	0	0	0	0	0	0	0	0	0	0	0	0	0	35	0	0	0	0	0	0	11	2	8	40
OUT1110	0	15	0	0	0	0	0	0	0	0	0	1	0	0	0	8	0	0	0	0	0	0	1	22	0	0	41	0	0	0	0	0	0	0	0	11	0	0	0	17	0	0	0	0	0	16	0	5	0
OUT1116	10	1	0	13	60	0	0	0	0	0	2	5	2	12	0	0	5	11	7	15	0	1	0	5	0	5	0	0	2	0	0	0	0	7	0	0	0	0	0	0	14	5	0	12	0	0	3	0	3
OUT1118	1	1	0	0	0	0	0	0	22	1	0	0	41	0	0	0	0	0	0	0	0	0	27	1	11	19	94	0	0	0	0	0	0	0	0	12	0	0	1	0	0	0	32	0	0	0	0	0	0
OUT1124	0	5	43	1	28	0	0	0	16	0	6	0	0	0	0	0	0	0	3	0	0	12	9	0	0	0	0	0	0	0	0	0	0	1	0	85	60	78	53	36	0	3	0	0	0	0	0	0	1
OUT1126	0	0	0	0	6	0	0	9	0	0	9	26	0	6	0	8	0	32	0	0	0	0	20	20	3	3	0	1	0	6	0	3	0	4	0	59	35	23	83	49	0	0	16	0	0	0	2	2	6
OUT1130	0	0	0	0	0	0	36	0	0	0	1	0	0	0	2	0	0	0	0	17	32	7	0	38	0	0	0	1	0	0	0	0	0	0	14	0	22	5	0	0	25	0	1	0	0	0	1	0	0
OUT1137	0	0	1	0	0	23	0	0	0	0	0	0	19	0	0	0	0	0	0	0	0	3	0	0	0	0	0	0	0	0	0	0	0	2	31	20	44	18	6	6	42	0	0	12	0	0	0	0	4
OUT1140	62	34	29	0	5	33	14	17	0	0	21	26	2	21	0	2	0	12	1	1	0	3	7	12	0	9	0	17	1	1	1	5	0	0	0	13	23	17	8	5	2	0	3	15	12	0	1	13	35
OUT1143	0	29	53	0	0	0	0	0	0	0	1	1	0	0	0	0	1	0	12	0	1	4	0	0	3	4	0	0	0	0	0	0	0	4	7	3	19	0	16	0	0	14	0	0	0	0	0	6	7
OUT1148	0	3	14	11	35	0	0	0	0	11	4	6	10	15	1	0	0	0	0	0	2	6	0	0	6	0	2	7	0	1	0	0	0	5	2	2	1	4	0	0	11	3	16	37	0	0	0	0	0
OUT1151	0	10	15	0	0	3	0	0	0	12	1	4	0	5	0	0	0	1	5	6	0	4	0	3	1	0	3	0	0	2	1	0	2	0	19	3	11	9	4	18	0	3	0	18	0	0	2	0	1
OUT1154	0	0	2	1	27	7	0	0	0	44	2	28	0	0	0	0	0	0	0	0	0	0	17	0	0	0	0	0	0	0	0	2	6	0	19	4	23	8	6	3	0	8	20	10	0	5	0	0	0
OUT1157	0	102	2	0	0	83	0	0	0	0	0	0	0	16	0	0	0	0	0	0	0	4	0	0	0	0	0	0	0	0	0	0	0	0	0	0	0	0	0	0	0	0	0	0	0	0	0	0	0
OUT1158	2	0	203	0	99	0	0	0	0	1	0	111	0	0	0	3	1	0	18	61	0	19	0	0	0	0	45	0	1	0	0	0	0	5	0	78	14	10	52	34	0	0	0	0	0	10	0	3	0
OUT1159	0	0	0	0	0	0	0	0	0	0	0	0	0	0	0	0	0	0	0	0	0	0	27	0	0	0	0	0	0	0	0	0	0	0	0	0	0	0	0	0	0	0	0	1	0	0	0	24	32
OUT1160	0	0	5	30	0	0	0	0	0	0	1	0	0	0	0	0	0	8	10	0	0	6	0	0	0	4	1	9	0	0	0	17	0	0	3	6	0	0	3	3	0	0	0	0	24	4	1	6	8
OUT1161	11	0	0	0	1	19	0	51	0	0	0	0	40	0	0	0	0	0	0	0	0	0	8	1	4	0	0	0	0	0	0	0	11	0	0	0	0	0	0	0	26	0	0	1	0	0	1	10	0
OUT1163	0	0	0	0	0	0	0	0	0	0	0	0	0	1	0	0	0	7	0	0	0	0	0	0	0	0	0	0	0	14	0	0	55	0	0	0	0	0	0	0	0	0	18	0	0	0	0	14	0
OUT1168	1	0	0	19	0	51	0	0	47	0	0	0	0	0	0	1	0	22	0	4	0	8	0	0	0	0	0	1	0	0	0	0	0	1	0	0	0	0	20	0	0	29	0	15	0	0	0	3	0
OUT1170	0	17	11	8	0	19	16	0	1	3	4	0	7	19	0	0	1	11	0	4	10	0	3	4	0	3	2	1	0	0	0	0	6	0	0	12	0	3	3	9	9	0	7	12	1	0	6	0	5
OUT1172	0	1	0	42	1	0	0	0	31	0	0	0	0	0	0	1	0	14	11	16	10	4	8	2	0	10	6	15	0	1	0	0	0	1	0	0	0	0	0	0	18	0	0	2	8	0	2	0	3
OUT1176	1	0	0	0	0	0	0	0	0	0	0	0	0	0	0	0	0	0	0	0	0	0	0	0	9	0	0	0	0	1	0	0	0	0	0	0	0	0	8	0	0	16	0	0	0	0	0	27	33
OUT1179	4	0	36	0	34	0	5	0	9	0	8	0	14	0	0	0	0	9	4	0	0	0	0	0	8	0	7	0	0	2	0	0	0	0	0	0	0	3	46	4	0	0	0	0	0	0	1	0	0
OUT1181	32	0	0	0	0	0	0	0	0	0	0	0	0	0	0	0	0	0	0	0	0	0	0	97	1	0	0	0	2	0	0	0	0	0	0	0	0	0	0	0	1	0	41	0	0	0	0	0	0
OUT1183	17	0	0	0	14	0	0	0	5	9	2	20	0	0	0	0	0	0	0	0	0	5	0	5	0	0	0	1	0	0	0	2	5	9	12	0	16	5	8	3	0	0	0	31	11	1	2	0	0
OUT1194	27	21	40	0	0	0	25	0	0	1	0	0	34	13	6	0	0	0	0	0	11	3	0	0	0	0	13	0	0	0	1	0	7	0	0	0	0	21	0	47	0	0	0	11	25	0	0	2	0
OUT1196	0	0	0	0	0	0	0	0	0	0	1	1	0	0	4	0	0	0	0	0	0	0	50	0	0	0	21	0	0	0	0	11	0	0	7	0	0	0	0	0	0	0	0	0	19	0	0	0	3
OUT1206	86	16	53	1	0	0	19	12	30	23	101	45	41	1	3	0	2	16	0	0	0	1	1	0	0	0	0	10	0	0	0	0	6	0	0	19	12	0	8	4	3	0	55	0	0	1	5	0	0
OUT1207	7	13	18	56	5	0	1	0	0	0	0	0	3	0	1	0	0	4	4	0	0	0	2	0	0	0	2	8	0	0	0	3	0	1	29	14	9	23	20	19	1	0	12	2	0	5	2	0	4
OUT1209	0	50	0	1	0	19	0	43	0	27	0	0	1	0	2	0	0	0	0	0	0	9	0	1	2	0	0	0	0	0	2	0	0	0	0	0	0	0	0	0	14	11	9	0	0	4	1	1	3
OUT1215	2	3	0	30	43	0	0	0	0	69	0	0	0	0	0	3	5	0	0	10	0	20	0	15	0	0	5	8	0	0	0	0	0	1	0	41	9	23	0	0	0	0	0	0	0	1	0	0	0
OUT1216	0	0	0	0	5	3	4	0	0	7	1	0	0	18	0	0	0	0	0	0	0	0	0	0	0	0	0	0	0	0	0	0	0	0	293	0	62	6	0	2	0	0	0	0	0	0	0	0	0
OUT1222	0	31	16	1	48	0	0	0	0	0	1	18	0	0	0	0	0	0	15	1	0	0	9	0	2	0	2	0	23	1	0	2	6	1	6	7	10	1	0	23	0	0	6	12	7	1	0	0	4
OUT1224	0	0	0	0	0	0	34	0	1	0	0	0	0	0	0	0	0	0	0	0	0	0	0	0	2	14	0	0	9	0	0	0	0	0	0	9	0	0	0	0	0	1	70	0	0	0	0	0	0
OUT1227	0	56	0	0	0	0	1	0	0	0	0	1	0	0	3	0	0	0	0	0	1	0	2	2	1	0	0	0	0	0	0	0	0	0	4	0	0	0	0	0	0	70	97	0	0	0	0	10	0
OUT1231	0	0	0	0	0	0	0	0	0	0	0	0	0	1	0	0	0	0	0	0	0	9	0	0	11	0	0	0	0	0	0	0	0	0	0	225	81	166	117	132	0	0	0	0	0	0	0	0	0
OUT1232	0	1	0	0	0	0	0	0	0	0	0	5	0	17	0	8	0	0	0	0	0	1	0	0	0	0	0	0	0	0	0	0	0	0	0	0	0	0	0	0	0	0	0	0	0	0	0	0	0
OUT1233	30	22	6	0	53	0	6	49	0	0	11	0	0	0	0	0	0	17	12	0	0	0	44	1	0	2	0	0	0	4	0	17	0	0	0	0	8	0	7	21	0	16	27	0	9	1	5	3	2
OUT1238	0	0	80	0	0	0	0	0	0	0	0	0	0	0	0	0	0	0	77	0	1	0	36	0	0	0	24	0	0	0	0	0	0	0	0	16	0	6	13	21	0	0	0	1	0	4	0	0	0
OUT1239	0	0	0	0	0	0	0	0	0	0	0	0	0	0	0	0	0	0	0	0	0	0	9	0	0	1	0	0	0	0	0	0	0	0	0	0	0	0	0	0	0	0	0	0	0	0	0	6	18
OUT1243	0	7	29	1	0	0	0	0	0	61	0	0	0	0	0	0	0	5	0	0	28	4	0	0	0	0	0	0	0	0	0	0	0	2	0	0	0	0	0	0	0	0	8	0	0	0	0	0	0
OUT1244	9	0	0	0	0	31	0	0	0	0	2	36	0	0	0	5	0	0	0	0	0	0	0	0	0	4	0	0	0	0	0	0	0	0	21	10	39	16	3	0	0	0	42	0	0	0	6	0	0
OUT1245	0	0	0	0	0	0	0	0	0	0	4	0	0	0	0	0	0	0	17	0	0	1	0	0	10	0	0	0	0	0	0	0	3	0	0	0	0	3	0	0	0	1	0	30	0	0	5	6	5
OUT1246	8	16	0	4	12	0	0	0	0	9	3	31	0	11	0	0	0	2	1	0	0	10	6	0	2	0	0	0	0	0	1	0	0	0	0	0	0	0	0	6	0	0	0	27	0	0	0	0	0
OUT1259	0	11	17	0	8	0	0	3	5	1	0	0	0	2	0	0	0	0	0	0	16	20	0	0	1	0	3	0	1	0	0	0	5	5	0	0	0	0	0	0	0	1	9	0	0	2	0	5	5
OUT1266	0	0	0	0	2	3	0	0	0	0	2	1	0	36	0	0	1	9	0	0	0	0	0	9	10	0	1	0	0	0	0	0	7	0	8	0	22	14	22	3	0	20	0	24	0	1	0	5	27
OUT1267	0	0	0	0	0	0	15	1	42	0	0	0	0	0	0	0	6	0	0	20	0	0	0	15	0	0	0	0	0	0	0	5	16	1	0	0	0	0	0	2	0	12	0	0	0	0	0	0	0
OUT1271	0	17	29	1	0	0	6	3	8	23	0	7	0	0	0	0	0	0	0	0	6	0	9	0	0	0	0	0	0	0	1	1	7	0	0	12	5	0	10	0	19	0	1	0	6	0	0	0	1
OUT1279	15	16	0	17	18	79	0	13	14	0	0	0	41	0	0	0	0	1	1	0	0	0	0	0	8	0	9	0	0	9	0	0	0	0	0	0	0	0	0	0	1	19	0	18	0	6	0	0	2
OUT1280	4	21	7	0	18	8	13	0	3	23	11	0	12	0	0	11	7	7	24	20	0	13	46	0	0	7	28	2	0	0	1	0	0	1	0	102	78	71	93	70	21	32	18	0	0	2	9	7	0
OUT1283	0	0	0	0	0	0	1	0	0	0	1	0	0	0	0	0	0	0	0	0	0	2	0	0	0	0	0	0	0	0	0	0	0	0	8	172	80	134	120	202	0	0	0	0	0	0	0	0	0
OUT1287	0	0	0	0	0	0	0	0	0	0	0	0	0	0	0	0	0	0	0	0	23	0	0	0	0	1	0	0	1	0	0	0	0	0	0	0	0	0	0	0	37	0	0	0	0	4	3	0	0
OUT1288	0	0	0	0	0	0	0	0	0	0	0	0	0	0	0	0	0	0	1	0	0	0	0	0	0	0	0	0	0	0	0	0	0	0	0	20	16	0	0	0	0	0	0	0	18	2	0	0	0
OUT1294	2	1	0	25	2	0	0	0	0	0	0	0	16	4	0	0	1	8	15	0	0	3	0	17	0	0	1	8	0	0	0	0	22	0	8	8	0	4	4	0	0	12	3	0	9	0	0	1	1
OUT1296	0	2	0	22	0	73	21	0	0	1	1	75	0	0	0	0	0	0	0	0	0	0	0	0	0	0	0	0	0	0	0	0	1	0	0	0	0	7	36	0	0	0	0	0	0	0	0	7	0
OUT1297	2	0	45	0	0	8	20	1	0	0	0	10	0	1	2	0	0	0	0	2	0	1	1	9	0	7	0	3	0	0	0	0	5	0	0	30	18	2	28	0	0	6	0	0	3	0	1	0	2
OUT1303	3	1	0	71	40	0	0	29	0	0	3	0	0	0	0	0	0	0	1	0	0	0	0	0	0	0	0	0	0	0	0	0	0	0	0	15	20	1	38	0	2	1	0	0	0	0	0	4	0
OUT1305	0	0	2	0	0	0	0	0	2	0	0	0	0	4	0	3	0	0	0	0	0	0	1	1	2	0	0	0	0	0	0	0	4	2	0	0	21	11	0	0	0	0	0	0	9	0	0	6	42
OUT1308	0	0	0	1	0	0	0	5	0	0	0	0	0	43	0	0	0	0	0	0	0	0	0	0	0	0	0	0	0	4	0	0	0	0	147	0	104	0	0	0	0	0	0	0	0	3	2	1	0
OUT1309	0	0	35	0	28	21	19	17	1	0	29	30	12	17	0	0	0	0	0	0	0	4	0	0	0	8	20	0	4	1	2	0	12	1	0	34	16	17	23	16	0	19	22	1	28	0	5	0	0
OUT1310	0	0	0	0	0	0	0	24	23	0	0	29	0	17	0	0	0	9	0	0	0	0	11	0	6	4	11	0	0	1	3	0	0	0	0	0	0	0	0	0	0	10	12	0	0	0	4	0	0
OUT1319	39	0	0	0	0	0	0	0	0	0	0	0	0	0	0	0	2	0	0	0	0	0	6	0	0	7	20	0	3	4	0	1	11	0	68	11	38	0	0	1	0	5	0	38	5	0	1	1	0
OUT1320	0	0	0	0	0	0	0	2	0	0	0	0	0	0	0	0	0	0	0	3	0	0	0	3	1	0	0	0	0	0	0	0	0	0	5	75	54	89	137	86	0	0	0	0	0	2	0	0	0
OUT1322	29	0	0	0	41	0	0	113	0	0	0	0	0	0	0	2	0	0	0	0	16	4	0	0	0	0	21	1	8	0	0	0	0	0	0	0	2	0	15	0	0	0	0	0	0	85	0	13	0
OUT1325	0	1	0	0	0	0	0	0	0	0	0	0	0	0	2	0	0	0	0	0	0	0	0	0	0	0	0	0	0	0	0	0	0	0	0	28	1	29	35	4	0	0	0	0	0	0	5	0	0
OUT1326	5	0	0	0	2	0	37	0	20	49	0	0	0	0	0	8	0	0	0	0	0	0	0	0	0	10	0	0	0	0	0	0	0	0	0	0	0	0	0	0	0	0	0	0	0	0	0	1	2
OUT1336	0	0	0	0	20	1	0	18	0	0	0	0	0	23	0	0	0	0	0	10	0	0	0	7	0	0	8	0	0	0	6	0	0	0	3	0	0	0	0	0	0	11	0	0	0	3	0	1	2
OUT1337	0	46	0	3	34	0	0	1	0	0	9	0	0	0	0	0	0	0	2	0	0	1	0	0	8	2	0	0	0	0	3	0	0	5	0	0	6	0	9	28	18	42	7	48	0	0	2	0	0
OUT1340	0	22	0	1	1	11	6	0	11	2	11	0	3	4	1	0	0	12	0	0	12	3	21	17	1	0	11	12	0	3	0	0	1	1	5	56	30	79	15	58	12	8	20	0	8	2	2	0	1
OUT1342	0	0	0	0	0	0	0	0	0	0	0	0	0	0	1	0	0	17	0	7	0	0	0	0	0	10	0	0	0	0	0	0	0	2	0	0	0	0	0	3	13	0	0	34	8	0	2	8	2
OUT1344	0	51	0	1	0	69	4	14	20	0	182	22	5	0	0	0	0	0	1	0	0	0	1	0	0	2	0	0	0	0	0	0	0	0	0	0	0	0	0	0	0	0	0	0	0	0	0	0	0
OUT1348	5	0	0	1	34	3	0	3	9	0	4	9	0	8	0	3	8	2	0	7	0	0	9	0	3	9	10	0	0	5	5	4	1	1	18	17	16	0	16	0	0	0	4	21	0	2	0	3	0
OUT1353	0	0	12	4	0	0	1	0	0	9	0	0	0	11	2	2	0	0	5	0	3	0	0	0	4	6	0	0	0	0	0	0	4	0	0	1	2	0	0	0	21	3	1	0	0	0	0	0	0
OUT1355	0	0	0	0	0	0	0	31	0	0	0	0	0	27	0	0	0	0	0	0	0	25	0	0	0	0	6	0	0	0	1	0	1	0	11	0	0	0	0	0	0	0	0	24	0	1	0	10	9
OUT1360	2	0	0	0	0	13	0	0	0	11	1	0	0	3	3	0	0	9	10	0	2	1	0	0	0	1	0	0	0	0	0	0	0	0	37	3	35	8	2	2	0	0	21	18	2	0	0	3	21
OUT1373	7	0	11	0	0	0	14	41	0	0	18	0	0	0	0	0	0	0	1	0	0	14	5	0	6	11	1	7	0	2	0	8	0	0	40	8	3	0	5	34	0	0	15	0	0	0	0	0	2
OUT1375	0	0	0	0	0	0	0	0	8	0	0	0	0	48	0	1	0	0	0	0	0	0	7	0	0	0	0	0	0	0	0	0	0	0	0	0	0	0	1	0	0	0	0	0	0	0	0	23	36
OUT1377	7	0	0	15	24	23	41	9	5	23	0	23	0	15	0	0	0	16	0	0	0	14	0	0	0	3	0	0	0	0	0	0	0	0	0	0	4	0	0	0	0	0	0	0	0	0	0	0	0
OUT1378	11	45	2	44	89	0	0	3	36	50	4	9	11	0	3	0	0	0	0	0	0	2	0	0	5	0	0	0	0	4	0	4	0	1	0	0	0	0	0	0	0	0	4	1	0	1	0	1	2
OUT1379	0	28	0	0	30	0	0	0	9	0	1	0	7	0	0	3	1	16	2	0	4	14	0	18	5	0	0	4	0	0	0	0	0	1	0	0	0	0	0	0	0	11	2	11	0	0	2	1	0
OUT1388	0	0	0	0	0	0	0	0	0	27	5	0	0	2	0	0	0	0	0	0	0	0	0	0	0	0	9	0	0	0	1	0	0	0	0	0	6	2	0	0	0	0	0	0	0	0	0	19	31
OUT1391	2	0	0	17	0	0	0	0	0	0	3	0	0	1	0	0	0	0	9	0	0	0	0	0	0	4	5	0	0	1	0	0	0	7	0	0	9	5	14	0	0	0	23	0	0	7	0	0	0
OUT1393	35	1	0	0	0	0	40	42	0	0	0	1	0	0	0	0	0	0	0	0	0	0	0	0	0	0	0	8	0	0	0	0	0	0	0	0	0	0	0	0	24	0	0	0	16	3	0	0	0
OUT1398	1	48	0	0	55	0	11	0	0	0	0	38	0	16	0	0	0	10	6	2	0	0	0	0	1	0	0	0	0	0	0	0	0	1	0	1	16	24	5	45	0	0	2	0	0	4	1	0	1
OUT1403	0	0	0	1	0	52	0	89	1	0	0	0	0	0	0	0	0	0	0	5	1	0	16	0	1	17	0	0	0	0	0	0	0	0	0	0	0	0	0	0	0	0	0	30	0	1	0	0	0
OUT1408	0	10	35	0	11	0	0	0	0	0	4	0	0	0	0	0	0	0	0	0	0	0	0	0	0	0	0	0	0	0	0	0	0	0	0	61	31	41	69	74	0	0	0	0	0	0	0	0	0
OUT1414	0	0	0	0	0	0	0	0	21	0	0	0	0	3	0	0	0	0	1	0	0	0	0	0	0	0	0	0	0	0	0	0	25	0	0	0	11	0	4	0	0	49	0	0	23	0	0	0	7
OUT1421	5	0	0	0	0	5	0	0	0	44	0	0	0	0	0	3	0	0	0	0	0	1	4	0	4	0	0	0	0	0	3	0	0	0	0	0	5	14	9	7	0	0	4	20	0	0	2	0	0
OUT1423	0	0	4	0	0	24	33	0	0	0	58	0	62	0	0	14	0	0	0	0	7	0	0	0	0	0	0	0	0	0	0	0	0	0	0	0	0	0	0	0	0	8	0	0	0	0	0	0	3
OUT1428	0	0	0	0	17	15	39	2	11	0	0	10	20	0	0	0	0	0	0	14	14	0	10	1	0	0	1	9	0	0	5	0	2	0	0	0	0	0	0	0	34	0	7	11	0	0	1	0	2
OUT1434	0	14	31	2	0	18	0	0	3	1	0	2	4	7	0	0	1	0	0	0	0	0	9	0	1	2	0	4	0	0	0	0	0	0	0	32	17	15	58	17	21	0	6	1	0	0	0	0	0
OUT1439	0	0	0	1	23	9	8	1	0	18	0	0	2	0	2	5	0	15	0	0	0	10	12	18	7	0	12	0	0	0	0	0	9	0	0	0	0	0	0	0	0	12	0	0	0	0	3	3	0
OUT1442	20	1	1	27	0	0	0	0	0	0	2	0	19	4	0	1	0	0	14	0	13	1	0	0	9	0	0	0	1	15	1	0	0	0	0	0	0	0	0	0	0	0	0	0	1	0	7	0	0
OUT1443	0	0	0	0	0	0	0	0	0	10	0	0	15	5	0	0	6	44	0	0	0	12	0	0	0	0	19	0	0	2	0	16	0	6	0	0	0	0	0	0	0	0	0	0	13	0	0	0	0
OUT1444	0	18	76	0	42	65	25	0	0	0	0	0	0	4	0	0	0	34	30	0	0	0	1	0	1	0	0	0	0	0	0	0	0	0	0	0	0	0	0	11	0	10	0	0	0	0	3	0	7
OUT1449	0	0	4	0	0	0	0	0	0	0	4	0	0	3	0	0	0	0	0	0	0	0	0	0	0	0	0	0	0	0	0	0	0	0	0	0	0	8	0	0	0	0	0	39	0	0	0	0	0
OUT1454	8	16	0	107	6	9	9	1	26	21	2	0	0	0	0	1	0	0	0	0	0	3	0	2	0	3	3	4	0	0	0	0	1	0	0	0	0	0	0	0	0	0	0	0	0	0	0	0	0
OUT1457	0	0	3	0	0	0	23	13	13	95	5	0	0	0	0	0	8	51	0	0	16	0	0	11	0	22	24	9	0	0	0	0	0	0	0	29	17	0	6	0	0	32	0	0	0	0	0	0	0
OUT1465	0	0	0	0	0	0	0	0	0	0	1	0	98	0	0	0	0	0	0	0	44	0	0	0	0	0	0	0	0	0	0	0	0	0	0	0	0	0	0	0	0	0	93	0	0	0	0	0	0
OUT1482	0	0	0	13	1	0	0	0	0	0	0	0	0	7	0	2	2	0	0	0	0	0	0	14	0	0	10	0	0	14	0	0	0	0	0	1	0	0	0	0	8	0	0	0	5	4	0	0	0
OUT1490	0	0	0	0	0	32	0	0	0	0	0	0	0	27	0	0	0	0	0	0	0	4	19	0	0	0	0	1	0	0	0	0	0	0	0	0	7	0	0	0	0	0	0	0	0	0	0	7	4
OUT1493	0	0	0	0	17	0	21	0	0	0	0	0	0	0	3	0	2	0	1	5	0	2	25	8	0	0	0	0	0	0	0	0	0	0	0	0	0	0	0	0	0	11	0	0	0	0	0	7	3
OUT1502	2	44	18	48	0	0	0	14	12	0	0	0	8	0	0	1	0	0	0	0	4	1	6	0	0	5	0	0	0	0	0	3	0	0	0	0	0	0	12	0	20	0	1	27	5	0	0	0	0
OUT1506	0	0	0	2	0	0	0	0	0	0	0	1	0	0	0	4	0	0	0	9	0	0	0	0	0	0	8	0	1	0	0	1	0	0	0	0	0	0	0	0	0	0	0	0	0	0	0	1	0
OUT1509	2	28	0	34	0	39	0	0	40	0	18	42	6	18	0	0	0	0	0	0	0	0	0	0	0	0	0	0	0	0	1	0	0	8	0	6	4	0	0	0	1	1	0	0	0	6	0	0	0
OUT1515	24	0	1	0	0	0	0	0	0	0	2	0	0	0	3	0	0	0	125	0	0	13	37	0	0	0	0	0	1	0	0	0	11	4	0	24	14	29	35	0	0	115	1	0	0	0	0	0	4
OUT1531	31	0	0	0	0	26	0	14	0	0	3	0	0	0	0	0	1	0	0	6	0	0	0	0	0	12	9	0	0	0	1	0	0	3	0	0	2	4	4	0	0	0	0	0	0	0	1	0	2
OUT1546	0	0	0	1	0	0	0	0	11	0	0	26	21	0	0	0	0	0	0	0	0	0	0	0	0	0	0	0	0	10	0	0	1	0	14	14	7	0	0	5	10	0	0	0	3	6	0	1	1
OUT1548	1	4	0	17	0	8	0	0	0	11	0	4	0	9	0	1	0	4	0	0	0	0	0	0	1	1	1	0	0	0	0	0	3	0	35	72	40	16	31	70	0	0	4	2	4	0	0	0	0
OUT1551	4	0	0	47	0	43	0	16	37	0	2	0	0	12	0	0	0	0	16	0	0	2	0	0	0	0	0	0	0	0	0	3	0	0	0	0	0	0	0	0	10	0	0	0	0	0	0	0	0
OUT1552	9	31	1	11	0	0	17	8	0	31	1	4	7	1	0	0	0	0	0	0	3	1	1	6	0	0	0	0	0	2	3	0	0	6	0	0	0	5	0	0	2	0	5	0	0	1	1	0	0
OUT1568	0	0	0	0	0	0	0	0	32	1	0	31	1	0	0	1	0	0	0	0	4	0	0	0	0	0	3	15	0	0	0	0	0	0	0	0	0	0	0	0	18	0	0	0	10	0	0	0	1
OUT1575	104	17	2	0	0	0	22	0	0	0	0	27	0	0	0	0	1	26	0	0	0	0	0	0	0	0	0	0	0	0	0	0	7	0	0	0	0	0	0	0	51	0	0	0	0	0	0	0	1
OUT1597	0	0	0	1	0	0	0	0	0	29	2	0	15	1	0	0	0	0	0	1	0	0	0	0	0	0	0	0	0	0	0	0	0	0	0	39	15	25	4	62	0	0	33	37	0	0	0	0	0
OUT1607	0	37	0	0	0	0	0	33	0	0	18	0	1	15	0	0	0	46	0	0	0	0	0	13	10	0	0	8	0	0	0	11	0	0	13	6	0	13	18	0	0	0	0	0	0	0	0	0	0
OUT1613	10	10	0	10	0	0	0	0	0	0	1	22	0	0	0	0	0	0	2	0	0	5	0	0	0	0	12	0	0	0	0	0	0	0	352	0	116	0	0	0	0	0	0	3	2	0	0	0	0
OUT1632	20	60	0	29	93	33	21	13	56	31	29	3	0	2	3	19	0	12	54	10	271	22	17	27	15	6	0	0	0	13	16	9	0	0	0	29	23	49	18	32	0	22	9	144	0	11	14	18	10
OUT1640	0	0	0	0	0	0	5	0	0	0	20	0	10	2	0	1	0	21	15	0	0	0	0	1	5	0	19	2	0	0	0	7	12	0	0	0	11	3	21	0	0	0	0	0	0	2	4	23	13
OUT1663	12	8	20	0	6	14	7	0	1	8	20	4	3	0	0	0	0	0	1	0	0	0	0	1	4	0	0	0	0	0	0	0	0	0	0	98	30	85	97	61	0	0	0	0	1	0	0	0	0
OUT1680	0	0	0	0	0	0	1	0	1	0	1	0	0	0	0	7	0	0	0	0	0	0	0	0	13	0	26	0	0	0	0	0	14	0	0	0	3	0	0	0	21	0	19	0	0	6	0	0	0
OUT1683	0	2	0	14	0	0	6	0	0	8	0	0	0	0	0	0	0	21	0	0	0	1	22	0	0	7	0	0	0	1	0	1	5	4	0	0	0	8	5	0	3	0	0	12	1	4	6	0	1
OUT1700	1	0	0	13	0	0	0	0	40	0	0	0	0	0	0	3	0	9	0	0	3	0	6	0	0	0	7	0	1	0	0	0	8	0	0	0	0	0	0	0	0	0	6	53	5	1	0	0	0
OUT1702	19	35	14	12	0	0	1	13	9	23	36	12	15	8	0	0	0	0	7	9	5	8	3	0	0	0	24	0	0	3	2	2	0	8	0	15	4	1	0	26	0	17	21	39	0	0	0	3	4
OUT1737	0	0	0	2	0	2	0	25	0	0	8	18	0	0	0	0	0	0	0	0	0	0	10	0	0	0	0	0	0	0	0	0	0	0	0	17	30	43	20	30	23	59	0	0	0	0	0	13	8
OUT1739	0	0	1	1	1	0	0	0	0	59	7	0	0	38	0	1	0	0	2	0	38	1	0	0	0	1	0	1	0	0	0	0	31	0	0	13	6	7	6	0	0	38	0	0	0	0	0	5	0
OUT1740	0	0	34	0	0	10	0	0	3	0	0	0	0	0	0	0	0	0	1	0	0	0	0	0	0	0	0	0	0	0	0	0	0	0	0	39	14	16	10	0	0	41	14	0	0	0	0	0	0
OUT1748	13	4	0	105	11	6	3	0	108	0	2	0	1	15	1	1	0	12	1	1	7	3	8	3	1	3	9	7	0	0	0	0	1	0	0	0	0	0	0	0	2	0	2	7	3	0	0	0	0
OUT1750	2	0	11	11	0	8	0	3	2	10	0	10	4	1	0	1	7	10	5	0	10	5	5	0	0	1	13	0	0	1	0	1	2	1	4	6	5	2	0	15	1	0	6	11	11	0	0	2	2
OUT1751	1	18	0	0	0	11	10	0	1	5	2	0	0	3	0	0	0	0	0	3	0	1	0	0	1	0	0	0	0	0	0	0	7	0	8	0	0	0	0	0	0	0	2	0	3	0	0	0	0
OUT1756	0	0	0	0	19	0	6	1	0	0	0	18	0	0	0	0	0	4	0	0	19	0	0	1	7	1	0	0	0	0	0	0	12	0	26	16	0	0	0	3	0	8	11	0	0	1	3	1	0
OUT1760	1	1	0	37	0	0	7	0	43	33	0	0	15	22	0	11	13	0	44	0	0	0	27	0	0	1	27	0	1	6	5	3	29	0	22	0	38	0	0	0	0	0	66	0	0	9	1	12	6
OUT1778	0	7	29	1	0	14	3	0	0	12	3	0	21	1	0	1	0	9	7	5	0	1	0	5	0	7	0	1	0	0	3	1	0	0	1	1	2	0	0	4	7	9	0	0	0	3	0	0	2
OUT1782	1	11	2	0	8	3	0	4	1	0	0	0	0	18	0	0	0	13	9	9	8	8	5	1	0	3	5	0	0	9	3	1	5	4	0	7	7	1	9	13	23	4	4	0	0	2	0	1	0
OUT1785	0	0	1	0	1	0	0	33	0	0	32	0	0	10	0	0	2	0	0	0	0	6	0	0	0	1	8	0	0	6	0	0	0	0	40	0	14	0	0	0	40	0	65	0	2	1	0	1	0
OUT1788	0	0	0	0	0	0	13	0	0	0	0	0	0	0	1	11	4	0	1	0	0	0	19	10	0	9	1	0	0	0	0	0	0	0	0	0	0	0	0	0	0	1	25	0	7	0	0	0	3
OUT1793	4	0	0	0	0	0	0	0	0	0	0	0	0	36	0	0	2	0	22	3	0	18	0	7	0	0	4	0	1	1	0	2	8	2	0	0	0	0	0	0	5	0	0	35	0	0	3	1	0
OUT1816	0	17	40	1	0	10	1	0	4	8	4	5	0	13	0	0	0	0	0	0	0	0	0	1	0	0	0	0	0	0	0	0	0	0	191	34	114	25	41	13	0	0	0	0	0	0	0	0	0
OUT1820	0	22	10	0	0	1	1	0	0	0	0	0	0	6	0	0	2	0	0	0	7	0	0	0	0	3	4	2	0	0	0	0	0	0	12	25	10	13	44	14	3	0	3	22	0	1	2	0	4
OUT1833	1	13	0	15	0	12	0	0	2	19	0	17	2	10	0	0	0	0	0	0	0	1	0	0	0	0	1	0	0	0	0	0	0	0	0	4	10	4	17	0	0	1	0	0	0	0	0	0	0
OUT1837	0	11	0	2	15	14	0	0	0	0	0	0	0	4	0	4	0	0	0	0	15	2	0	0	11	10	0	0	0	0	2	10	0	0	8	0	8	8	2	13	0	0	0	0	0	0	0	0	0
OUT1840	10	26	0	21	0	0	2	1	0	0	1	51	0	3	0	0	3	0	0	0	0	0	0	0	7	4	0	5	0	0	0	1	0	0	1	0	0	0	7	0	0	0	0	0	0	0	0	2	1
OUT1887	4	2	86	46	0	0	0	0	1	0	0	1	0	0	0	0	0	0	0	0	0	1	1	0	0	0	1	0	0	0	0	0	0	0	0	0	0	0	0	0	0	0	0	0	0	0	0	0	0
OUT1905	0	0	0	0	0	38	0	0	0	9	0	0	16	0	0	0	0	0	0	1	0	0	0	0	0	0	0	0	0	0	0	0	0	0	27	48	20	0	15	0	0	0	0	0	0	0	1	0	0
OUT1913	22	0	3	9	2	0	55	0	26	21	1	0	0	0	2	3	10	21	23	0	0	5	22	0	1	0	0	0	0	0	2	0	14	1	0	8	6	0	8	6	0	14	2	0	2	0	0	10	17
OUT1937	0	0	2	1	16	0	0	27	4	0	12	31	15	0	0	0	6	12	0	0	12	0	0	13	2	0	12	9	0	0	0	4	2	0	0	59	18	41	23	78	0	0	13	0	0	2	2	0	7
OUT1946	0	0	0	0	0	0	0	0	0	0	0	0	42	0	0	0	0	0	0	0	0	0	0	0	0	0	0	0	0	0	0	6	0	0	0	0	0	0	0	0	0	0	0	57	0	0	5	0	0
OUT1961	0	27	0	0	0	0	0	0	0	0	0	0	0	0	0	0	0	0	0	0	7	0	0	0	0	0	12	0	0	0	0	0	0	0	0	0	0	0	0	0	1	0	17	0	0	0	0	0	0
OUT1971	4	0	2	24	26	1	0	1	0	2	6	4	0	29	0	18	0	16	133	40	34	18	32	0	0	0	0	0	5	1	0	0	0	0	15	130	44	74	29	27	0	31	0	124	9	1	2	23	16
OUT1972	10	7	17	23	20	8	0	7	19	34	1	0	27	6	1	0	0	0	14	1	0	9	18	10	1	11	10	0	1	0	1	0	4	2	0	0	0	0	0	5	30	14	47	10	12	1	0	23	20
OUT1986	28	0	0	1	46	38	0	45	15	3	44	0	109	0	0	0	0	0	0	0	0	0	0	0	0	0	0	0	0	0	1	0	0	1	0	0	0	0	0	0	0	0	0	0	0	0	3	0	0
OUT1996	27	65	20	16	75	26	113	41	31	0	16	10	0	14	0	0	0	47	8	13	19	13	23	18	8	10	15	4	4	15	2	0	29	3	17	61	63	59	38	81	26	29	53	31	26	3	2	57	73
OUT2057	0	0	0	0	40	0	0	0	0	0	0	0	0	16	0	5	0	41	0	0	0	0	20	0	0	0	0	1	0	0	0	0	0	5	0	7	0	5	16	0	0	0	0	0	24	1	0	0	0
OUT2063	0	0	10	0	0	16	9	0	0	50	0	0	41	11	0	0	1	14	0	0	0	0	0	7	0	0	0	0	0	0	0	0	31	0	0	19	16	25	21	28	0	0	0	0	0	0	0	0	0
OUT2073	0	2	0	0	0	0	32	18	0	0	0	0	0	0	0	0	0	0	0	0	0	0	0	0	0	0	0	0	2	0	0	0	0	0	0	0	0	0	0	0	17	0	35	0	0	0	0	0	0
OUT2174	0	14	3	0	1	0	0	11	1	0	0	32	0	0	1	10	0	0	0	10	16	0	0	13	0	6	6	15	1	0	3	1	9	3	0	0	0	0	2	7	0	0	24	15	14	5	3	6	30
OUT2221	0	0	80	0	6	0	0	47	0	0	6	0	0	42	0	0	14	0	0	0	1	0	0	0	0	30	0	0	1	0	0	0	0	4	0	60	19	40	33	12	34	1	0	0	40	0	10	14	5
OUT2246	0	0	0	0	1	0	0	1	0	1	3	0	0	0	0	0	0	0	0	0	0	15	0	1	0	0	0	0	0	0	0	0	0	21	36	1	0	15	1	2	0	2	0	0	0	1	0	0	1
OUT2272	1	2	0	14	2	3	6	0	0	0	0	0	0	0	0	0	0	0	0	0	2	1	5	1	0	3	5	1	0	0	0	4	3	0	0	0	0	0	2	3	0	6	0	0	3	0	0	7	3
OUT2281	0	0	0	21	0	0	1	0	0	34	0	0	48	9	0	0	0	0	69	0	0	0	0	0	0	0	0	0	0	0	0	0	0	0	0	0	0	0	1	0	0	0	0	35	0	4	4	3	3
OUT2319	0	0	6	0	0	0	0	17	16	0	28	0	0	9	0	0	0	0	0	0	0	0	0	0	0	0	0	0	0	11	0	0	31	0	0	0	12	0	0	0	0	0	0	0	0	0	0	0	0
OUT2329	0	0	0	0	3	0	10	1	0	8	3	21	3	8	0	0	0	8	0	0	0	0	0	4	0	0	5	11	0	0	0	0	5	3	0	12	15	15	20	0	0	1	1	12	0	1	0	1	11
OUT2416	3	23	1	17	49	9	0	12	0	0	0	0	0	3	0	0	0	8	5	7	0	7	3	0	0	5	0	9	2	2	0	1	1	1	0	0	0	0	0	9	7	1	0	0	5	0	0	0	2
OUT2473	0	0	0	0	0	0	0	0	0	0	3	0	0	0	0	0	0	0	0	0	0	0	0	0	65	13	0	0	6	23	1	4	0	0	0	0	6	6	3	15	0	21	0	0	0	0	0	0	0
OUT2510	8	0	79	0	0	0	0	8	14	0	14	0	13	0	0	0	0	0	1	6	0	0	21	0	0	0	0	0	0	0	0	0	0	0	0	6	0	27	0	11	0	0	0	0	0	0	2	10	8
OUT2542	0	2	0	0	0	0	0	0	25	42	0	21	0	0	0	0	0	0	0	0	13	0	0	0	1	0	0	0	0	7	1	0	0	0	0	12	16	27	33	8	1	39	14	1	0	3	12	0	4
OUT2565	0	7	0	0	4	0	0	1	0	0	8	0	1	0	0	0	10	0	1	0	0	0	0	0	0	0	0	0	0	0	0	0	0	0	0	7	0	1	1	0	0	0	0	0	1	1	1	2	2
OUT2669	16	1	19	0	2	31	55	50	0	17	24	5	0	0	0	0	8	11	0	14	50	42	0	7	17	0	0	0	0	0	3	9	4	3	14	8	1	18	15	16	0	41	0	1	3	9	2	4	29
OUT2679	0	0	0	0	0	49	0	0	0	0	0	0	0	0	0	0	0	0	0	0	0	57	1	0	0	0	0	0	0	0	0	0	0	3	11	16	0	6	2	0	0	0	0	0	0	0	1	0	0
OUT2692	0	88	16	0	0	0	9	1	1	0	0	23	0	7	2	6	2	19	0	11	0	13	33	5	0	16	24	22	8	8	1	15	33	1	18	7	15	18	0	0	11	0	20	0	11	27	9	3	7
OUT2708	43	12	1	12	57	28	27	38	44	72	0	0	23	9	1	0	0	0	0	4	5	16	12	0	0	1	0	0	0	0	3	7	13	0	0	0	0	0	0	0	0	0	0	0	0	1	0	17	49
OUT2833	2	0	0	6	39	2	2	2	2	1	24	62	1	19	0	0	1	0	40	0	0	23	1	0	1	21	42	0	0	0	0	0	2	0	13	3	1	26	47	2	1	1	0	0	0	0	0	14	2
OUT2842	0	0	0	0	0	32	0	0	0	0	7	0	0	1	0	7	20	0	0	0	0	0	0	18	0	0	6	15	0	8	0	0	0	0	0	0	9	0	2	0	0	13	0	0	0	0	1	11	0
OUT2846	64	65	45	73	96	2	33	1	13	102	4	1	24	43	1	7	82	25	0	18	41	38	21	29	14	28	20	23	1	1	8	13	40	17	0	0	6	1	0	0	5	26	55	100	0	4	1	16	25
OUT2875	0	25	0	0	0	20	1	32	1	0	31	0	2	0	0	3	0	51	0	0	0	0	0	0	0	0	0	44	1	0	3	2	0	0	0	13	3	4	5	26	0	0	19	0	0	1	2	64	39
OUT2905	0	0	0	0	0	1	3	0	0	0	0	0	0	2	1	0	0	0	0	0	0	0	11	0	1	0	0	0	0	0	1	0	0	0	2	0	2	0	10	7	0	0	17	0	0	0	0	3	8
OUT2910	0	1	0	30	0	0	0	0	1	0	0	0	0	0	0	0	0	0	0	0	20	0	0	1	1	0	15	0	0	0	3	10	0	0	0	0	0	0	0	0	0	31	0	0	0	0	0	0	2
OUT3041	0	0	71	0	0	1	11	0	2	0	0	0	0	0	0	0	0	7	3	0	0	0	0	1	0	0	0	0	0	0	0	0	0	0	0	0	26	0	0	37	0	0	0	0	0	0	0	0	0
OUT3076	10	3	136	68	0	0	0	0	0	0	1	0	0	58	0	0	0	0	1	0	0	2	0	0	1	0	0	0	0	0	0	0	0	0	0	0	0	0	0	0	0	0	0	0	0	0	0	0	0
OUT3101	0	0	0	0	0	0	0	0	0	0	0	5	0	0	7	0	0	0	0	0	0	0	0	0	0	0	0	0	6	0	0	0	0	0	0	0	0	0	0	0	0	0	0	5	0	0	2	0	0
OUT3277	0	0	0	1	0	0	0	0	1	0	4	8	0	51	0	0	0	0	0	0	0	0	0	0	0	0	0	0	0	0	0	0	0	0	36	0	5	0	9	9	61	0	0	0	53	0	0	0	0
OUT3477	0	31	1	13	11	0	12	7	0	0	28	37	17	2	0	0	0	0	0	0	1	7	0	0	1	14	62	7	0	0	0	2	1	3	9	18	39	34	15	47	34	9	1	12	13	1	4	6	30
OUT3573	9	107	1	115	121	31	161	19	110	187	35	28	58	24	0	0	4	23	32	21	0	16	11	20	0	19	14	19	6	4	8	5	25	4	19	94	66	125	62	80	15	11	17	34	35	12	15	6	9
OUT3852	0	0	0	0	0	0	15	0	0	0	9	0	0	34	0	0	0	0	0	28	6	4	16	0	8	11	0	0	0	0	0	0	37	0	0	0	0	0	0	0	0	1	11	0	0	0	0	5	0
OUT3875	16	23	1	88	0	29	0	19	5	45	0	169	13	1	0	4	2	9	78	6	0	6	11	19	1	21	1	0	0	0	1	13	0	0	0	0	0	0	1	7	29	23	1	22	13	0	0	1	0
OUT3878	0	0	0	0	0	0	0	0	0	0	2	0	0	0	0	0	0	0	2	0	30	0	0	0	0	1	0	0	0	0	0	0	23	0	0	2	3	11	1	0	0	0	0	0	0	3	0	0	1
OUT3941	0	35	47	1	11	0	0	0	10	0	17	0	0	1	0	1	0	0	1	0	3	1	0	0	1	0	1	9	1	0	48	2	0	8	0	16	0	0	3	0	0	0	7	0	2	0	1	0	0
OUT3966	15	9	9	1	0	0	0	0	8	5	1	0	0	5	0	0	0	0	0	0	0	0	11	0	0	0	1	0	0	0	1	0	8	4	9	11	0	2	1	2	0	0	0	0	0	0	1	0	0
OUT3973	0	0	0	0	1	71	29	0	1	0	0	0	0	0	0	4	0	0	0	0	6	0	48	0	0	0	0	0	0	0	0	0	52	0	0	0	0	0	0	0	28	0	0	135	29	0	0	6	0
OUT4088	16	9	3	0	9	1	1	0	58	21	8	16	2	0	0	6	1	10	0	4	0	7	0	10	0	10	5	0	0	4	0	4	1	1	0	16	11	7	5	9	18	12	0	0	18	1	0	2	0
OUT4167	1	0	0	0	0	0	1	0	0	0	0	0	0	0	0	0	1	1	0	2	1	0	1	6	1	0	0	0	0	0	0	0	0	0	0	0	0	0	0	0	3	0	1	0	0	0	0	0	0
OUT4178	8	4	189	102	0	0	0	0	0	0	1	0	0	72	0	0	0	0	0	0	0	0	0	0	0	0	0	0	0	0	0	1	0	0	0	0	0	0	0	0	0	0	0	0	0	0	0	0	0
OUT4418	0	0	0	0	0	0	10	0	21	22	26	12	0	0	0	0	0	0	0	8	0	0	3	0	0	0	0	0	0	0	0	2	0	0	0	14	9	13	20	1	2	0	0	0	0	0	0	0	0
OUT4483	26	0	0	0	27	30	0	14	0	3	13	82	4	17	0	1	0	7	0	0	0	16	4	0	0	0	0	0	1	0	0	0	15	0	12	33	16	11	17	59	0	0	0	0	0	0	1	0	1
OUT4503	3	3	2	3	62	2	0	1	6	2	1	3	2	1	0	0	0	3	1	0	2	4	0	1	0	4	0	0	0	0	0	16	2	0	0	2	18	10	3	0	95	2	4	11	0	0	0	1	1
OUT4533	3	0	0	2	2	0	0	3	0	2	27	2	0	27	2	5	2	1	6	5	8	2	2	1	0	3	4	10	0	3	1	0	0	8	1	24	11	3	30	2	2	2	2	4	24	0	1	10	5
OUT4626	0	0	0	0	24	0	0	0	1	0	0	0	0	0	0	0	0	0	0	25	15	5	0	0	0	0	8	0	1	0	0	0	0	6	22	0	11	0	0	0	0	0	27	1	0	1	3	4	2
OUT4713	39	43	51	71	70	28	21	21	28	28	3	44	35	34	4	6	3	95	57	24	31	20	34	36	26	20	38	43	4	16	3	14	64	15	0	3	0	1	0	2	59	53	110	137	38	13	9	30	69
OUT4781	7	26	49	11	0	9	11	32	14	10	2	11	0	20	0	2	0	3	24	1	1	14	1	12	0	2	15	2	0	5	1	0	2	13	1	84	20	60	48	54	11	7	9	24	0	4	2	2	23
OUT4857	0	3	26	0	13	0	5	6	2	4	3	12	0	11	0	0	0	7	1	6	0	0	0	0	0	0	2	0	1	0	3	0	6	0	3	28	15	24	5	3	1	0	5	0	8	1	1	1	17
OUT4975	9	1	0	1	9	7	0	12	13	0	25	14	0	3	2	0	3	0	0	10	0	0	9	0	0	8	4	0	0	0	2	3	0	7	7	20	11	28	10	20	15	4	8	0	0	0	1	1	5
OUT5027	35	29	0	0	43	62	54	66	114	54	1	44	20	0	0	4	9	35	39	2	0	7	7	44	0	0	0	8	0	2	2	2	24	11	0	5	1	0	0	1	21	0	24	76	12	3	5	6	7
OUT5102	0	0	0	0	78	72	84	0	26	76	7	56	0	0	0	0	0	1	0	13	13	11	30	70	0	16	0	0	0	0	0	0	39	0	0	106	62	77	12	10	25	0	65	36	32	3	0	12	6
OUT5204	1	1	30	5	2	4	21	2	1	1	0	28	1	3	2	7	6	0	2	14	3	0	4	0	1	0	1	4	0	1	0	6	12	1	11	14	16	13	3	7	1	0	14	1	2	4	1	0	5
OUT5240	87	0	3	29	0	0	0	0	15	53	34	0	0	0	2	0	4	65	31	0	0	2	0	0	0	1	51	0	1	0	11	16	0	3	33	19	31	1	33	20	17	1	34	40	23	0	0	0	3
OUT5322	16	0	1	0	0	0	0	0	0	0	0	0	0	0	0	1	0	0	16	0	24	0	0	0	0	0	0	0	0	0	0	0	0	0	11	0	0	3	5	0	24	0	14	0	0	0	0	11	7
OUT5386	1	0	0	0	31	0	76	0	0	0	0	0	0	15	0	0	0	2	0	0	4	2	0	13	0	0	11	1	0	0	0	0	7	0	22	0	4	2	0	0	0	0	0	24	4	0	0	10	10
OUT5549	13	46	0	22	16	22	8	8	23	33	20	3	6	20	0	0	0	0	7	3	0	12	7	9	1	4	9	6	1	1	0	1	4	1	13	22	28	25	12	18	11	1	22	22	21	0	4	0	2
OUT5721	40	23	69	56	0	0	0	0	1	0	7	10	33	16	0	14	10	0	27	20	1	0	5	63	14	0	25	0	5	5	0	1	0	0	14	16	26	18	20	40	0	48	1	22	0	3	2	7	0
OUT5723	0	0	0	0	0	0	0	81	0	0	0	0	0	0	0	0	0	0	0	0	0	13	0	0	1	0	0	0	0	0	0	0	0	0	0	0	0	0	3	14	0	0	0	0	0	0	0	0	0
OUT5802	1	4	26	3	0	0	64	20	0	58	0	0	0	22	0	0	1	26	0	2	0	51	8	14	1	5	0	0	0	0	0	1	0	8	35	12	36	10	0	56	15	86	32	25	34	2	3	0	2
OUT5880	39	86	25	80	43	63	34	42	540	88	1	43	70	9	4	7	19	65	52	12	31	8	127	82	18	37	83	47	3	27	3	6	20	12	0	0	0	0	0	0	82	58	70	148	48	4	23	4	4
OUT6002	14	4	8	37	1	0	0	0	1	25	0	0	72	22	0	11	0	0	5	1	10	21	0	35	10	0	5	1	0	0	0	6	0	0	13	0	14	7	3	0	0	67	31	0	42	1	5	0	2
OUT6022	2	0	15	12	36	76	8	45	20	34	0	0	0	6	0	1	0	15	27	0	1	26	11	0	6	11	5	10	0	5	4	0	16	0	0	1	10	0	7	0	40	0	8	0	0	5	3	0	2
OUT6173	25	0	0	9	0	26	0	0	0	0	0	0	0	0	0	0	0	34	0	0	12	5	0	0	0	17	0	0	0	0	0	16	6	0	6	14	63	65	19	5	0	0	31	0	0	3	8	1	0
OUT6281	0	0	7	1	1	0	29	1	1	29	21	1	1	6	0	27	0	0	0	0	0	0	0	0	0	0	0	0	0	0	0	0	0	0	0	17	0	3	1	18	0	1	1	0	0	0	0	23	0
OUT6358	25	52	8	1	34	0	95	25	11	45	9	34	0	92	2	27	18	22	2	4	0	58	68	0	21	3	32	22	6	7	9	0	14	4	232	77	100	61	40	37	5	37	117	24	0	8	3	12	27
OUT6401	18	2	0	14	11	28	11	1	0	0	0	7	21	0	1	0	0	0	0	0	0	0	19	0	0	1	1	1	0	0	0	0	0	5	0	0	11	0	0	8	21	6	19	1	0	0	1	0	11
OUT6505	0	0	1	0	13	0	0	0	15	0	4	0	0	0	0	7	0	0	0	10	0	0	0	0	0	0	0	1	0	7	0	0	0	0	7	0	0	0	0	0	0	0	0	0	0	6	0	0	0
OUT6675	1	0	0	16	0	0	21	0	0	7	0	6	0	0	0	10	3	0	13	11	3	0	22	0	0	2	0	7	2	0	0	0	0	0	0	6	7	2	0	23	17	0	7	0	0	0	1	6	5
OUT6802	0	19	16	0	11	7	0	0	0	0	1	0	0	0	0	0	0	0	31	0	0	0	2	0	0	0	0	1	0	0	0	0	0	0	0	8	7	6	9	6	0	3	14	13	0	0	3	0	0
OUT6803	0	25	2	0	0	0	44	19	18	32	4	16	0	0	2	1	8	17	0	0	9	7	0	5	0	5	12	2	0	0	0	1	3	0	17	0	46	22	0	9	19	15	0	0	23	2	4	0	6
OUT6975	0	4	0	3	4	0	0	4	36	24	14	0	0	0	1	0	0	0	0	0	0	1	22	0	0	3	0	0	1	0	0	0	31	0	0	8	26	23	36	8	0	2	3	3	0	0	9	0	27
OUT7042	1	0	0	16	0	0	0	0	2	0	0	0	0	0	0	0	4	7	9	4	10	1	0	1	1	4	9	0	0	0	0	0	0	2	0	0	6	0	2	2	1	0	13	12	0	0	2	1	4
OUT7125	6	0	0	21	11	20	1	0	7	14	4	8	7	0	0	1	0	20	17	0	0	8	15	11	0	7	16	2	1	0	2	0	4	0	13	17	5	12	6	3	14	9	26	47	1	5	5	1	8
OUT7315	6	41	54	32	71	72	11	12	85	9	30	42	39	58	4	2	15	40	10	0	3	46	43	45	10	24	21	4	0	1	1	3	23	14	53	33	72	39	20	0	9	108	15	71	22	0	3	0	13
OUT7317	714	836	751	1301	773	924	774	1034	774	742	188	466	663	1268	48	136	174	596	717	316	221	390	169	361	245	230	265	300	43	197	57	159	522	63	8038	3151	6918	2975	2571	3319	955	533	498	564	551	93	138	497	697
OUT7631	94	8	0	0	12	0	14	44	0	31	116	0	52	67	0	8	0	10	0	2	23	13	1	9	18	15	3	0	3	5	1	0	0	12	0	103	20	145	43	44	24	43	28	57	1	2	3	26	41
OUT7700	26	1	1	1	0	2	2	2	3	21	4	2	0	1	0	0	0	8	13	2	1	1	5	3	0	0	0	2	0	0	2	0	1	1	0	41	5	52	6	15	1	0	10	1	0	4	4	0	4
OUT7786	2	2	0	36	0	0	0	0	0	0	0	0	0	0	0	0	0	0	0	0	0	0	0	0	0	0	0	6	0	0	0	0	0	1	22	25	60	0	0	0	0	0	0	0	0	0	3	0	0
OUT7817	53	0	1	0	0	90	0	0	40	0	0	0	1	52	0	0	3	0	0	10	0	26	8	1	4	18	30	16	0	2	1	7	0	0	0	0	11	0	13	0	0	27	1	42	17	9	0	36	54
OUT7825	0	0	37	21	0	0	0	1	18	0	0	0	19	0	2	1	10	3	0	0	0	0	5	0	0	1	8	0	1	0	0	6	33	1	0	28	19	1	11	22	0	10	16	11	0	0	0	0	0
OUT7985	0	0	50	0	25	0	0	0	19	14	6	0	87	48	7	1	0	24	0	20	10	30	0	0	0	30	7	1	2	33	1	0	0	2	0	36	40	7	4	9	15	0	75	46	0	11	10	2	39
OUT8067	4	4	0	77	0	0	16	1	0	1	18	0	0	39	0	0	0	27	1	0	1	0	0	0	1	0	0	26	0	15	0	0	17	0	1	1	19	25	17	30	41	1	0	0	0	0	0	1	2
OUT8079	5	0	0	0	0	0	0	0	0	23	0	12	0	0	0	0	0	10	0	3	3	0	1	1	1	0	8	0	0	0	0	0	0	0	0	0	23	5	24	16	0	0	0	0	0	0	6	7	14
OUT8171	347	416	529	666	316	186	210	364	271	317	118	398	233	264	20	31	110	239	395	122	155	227	381	201	88	162	243	163	13	60	24	56	215	77	2122	208	928	72	190	188	270	368	463	332	183	131	101	213	569
OUT8198	6	39	37	18	19	55	9	79	17	0	35	38	0	16	2	5	0	19	12	0	0	3	70	15	0	0	13	1	0	0	1	3	8	3	18	32	43	24	33	33	0	35	19	2	23	9	4	7	27
OUT8263	0	0	8	0	0	1	14	3	21	0	0	0	1	1	0	0	0	0	0	0	0	0	0	0	0	0	9	22	0	0	0	0	0	0	14	12	14	1	2	22	0	28	13	0	0	2	6	0	6
OUT8281	77	28	46	0	20	11	23	28	0	24	65	1	36	23	1	0	4	0	1	0	3	23	0	0	1	7	0	0	0	0	0	2	1	0	8	38	64	81	185	66	0	0	0	0	0	1	1	9	0
OUT8326	4	1	77	27	0	0	0	0	20	6	4	0	0	0	2	0	0	0	0	0	0	1	0	16	5	0	0	8	1	0	1	0	0	6	0	0	45	0	42	35	0	3	4	4	0	1	0	19	38
OUT8344	14	15	10	14	81	12	19	15	13	19	14	24	13	8	13	26	9	70	10	22	40	8	6	8	13	20	12	15	1	6	6	21	68	9	10	43	30	4	23	24	16	6	115	8	10	7	4	25	13
OUT8491	7	1	46	1	8	29	83	12	19	49	1	37	0	8	1	1	4	6	41	10	5	1	36	6	3	15	14	1	33	4	0	8	10	1	16	10	15	1	3	6	18	40	54	30	8	357	8	6	14
OUT8980	9	30	0	0	33	69	7	7	0	16	10	82	9	25	0	4	2	18	0	5	22	15	11	8	3	14	1	1	0	2	0	0	6	0	0	0	0	5	0	0	9	0	0	11	21	0	1	5	9
OUT9254	19	10	20	0	0	0	0	0	0	37	0	23	0	1	0	0	7	35	10	0	0	0	0	0	0	0	0	12	0	7	0	0	16	0	0	0	0	0	0	0	0	12	7	2	6	2	0	7	5
OUT9365	0	0	0	0	0	1	0	0	0	0	0	0	0	0	50	1	2	0	0	0	0	2	0	14	0	0	0	0	7	30	0	0	0	27	0	0	0	0	0	0	0	0	0	0	0	0	0	0	1
OUT9382	0	2	3	9	4	1	0	0	1	0	0	1	1	4	0	0	0	0	0	0	0	1	0	0	0	0	8	22	0	0	0	2	0	0	34	29	33	6	6	29	1	0	1	40	0	0	0	10	2
OUT9406	12	0	1	0	0	0	14	0	0	0	4	0	8	2	0	0	0	9	0	0	3	1	0	0	0	0	6	6	0	11	3	1	7	0	0	2	17	23	22	16	0	12	0	33	2	5	0	0	0
OUT9500	0	0	0	0	3	0	0	0	0	0	0	0	0	0	0	0	0	0	0	0	0	0	1	0	0	1	0	0	0	0	0	2	0	0	0	0	0	0	0	0	0	0	0	0	0	0	0	0	0
OUT9605	217	67	25	35	59	22	61	112	46	76	55	54	41	66	11	5	16	47	147	4	53	10	37	0	30	0	17	0	4	12	12	19	0	0	7	56	59	33	33	1	0	40	29	55	0	8	11	26	26
OUT9710	0	0	24	0	0	0	14	0	0	0	0	0	0	0	0	2	5	0	0	0	3	11	0	0	2	0	0	0	0	0	1	5	21	3	0	3	0	0	0	5	8	6	10	0	3	0	2	0	3
OUT9889	2	1	1	25	0	7	0	0	0	45	2	0	0	0	1	2	0	20	6	0	8	2	12	7	0	7	3	0	0	3	0	1	0	1	0	0	0	0	0	0	0	6	3	4	0	0	1	0	3
OUT10330	0	12	0	0	52	1	0	0	51	0	0	0	19	1	0	0	0	19	23	37	0	0	0	44	0	0	23	0	1	6	0	0	0	0	0	2	0	7	13	11	0	24	0	0	0	0	4	0	0
OUT10376	17	16	1	0	25	21	0	0	0	0	0	8	14	1	1	0	0	0	3	1	1	1	1	0	1	2	3	1	0	0	0	0	1	0	27	1	20	0	17	7	8	0	21	0	0	0	2	2	6
OUT10385	0	0	5	0	0	0	1	0	0	25	42	25	78	6	0	6	0	0	1	0	0	0	0	0	0	2	18	0	1	1	0	0	0	0	4	0	0	0	0	0	0	0	0	0	0	0	4	0	0
OUT10416	491	598	460	367	415	697	998	783	417	863	719	476	443	268	374	117	159	300	421	162	143	370	725	387	156	195	501	161	39	92	63	442	253	69	166	657	577	657	740	867	366	486	544	484	309	119	90	232	418
OUT10420	0	1	4	0	0	2	0	0	0	0	0	0	0	0	0	0	3	0	1	3097	2	3	0	0	2	0	0	0	0	21	1	29	1	0	0	0	0	0	0	0	0	0	1	0	0	0	0	4	1
OUT10425	7	11	0	0	0	38	0	0	8	0	0	0	0	0	1	0	0	0	1	0	0	14	22	0	0	5	0	0	0	0	0	0	1	0	0	23	16	9	3	3	0	0	1	0	0	5	1	6	12
OUT10492	0	0	0	2	16	0	0	0	0	0	0	0	0	0	0	0	0	0	0	0	0	11	0	0	0	0	0	17	0	1	0	0	0	0	0	0	0	0	0	0	0	0	25	0	0	0	0	22	54
OUT10518	0	0	0	1	5	0	6	6	24	9	26	0	8	0	0	0	0	0	0	2	6	0	0	0	1	0	6	1	0	0	0	0	1	0	0	7	3	8	9	18	13	10	0	35	4	0	0	0	0
OUT10832	36	36	56	81	19	26	26	35	1	18	13	28	42	26	0	4	1	32	0	9	3	3	15	7	5	15	23	2	0	0	0	1	17	4	58	83	67	26	52	49	35	17	11	29	1	6	4	3	15
OUT10848	0	0	1	0	0	0	0	0	7	1	0	0	23	0	0	5	0	1	0	0	1	4	15	18	0	0	0	0	0	0	0	3	0	0	30	0	5	0	0	0	1	2	9	0	0	1	0	1	3
OUT10893	0	81	0	0	1	43	0	0	1	111	8	17	10	36	1	1	1	0	0	0	13	2	0	6	0	0	0	0	1	0	0	1	27	0	20	68	50	68	89	42	2	0	16	0	0	6	0	0	5
OUT10906	2	65	0	17	0	0	5	41	29	2	1	38	0	0	3	5	0	0	0	0	0	0	0	0	0	14	9	0	0	0	0	0	0	2	45	18	23	23	0	8	0	3	0	35	0	12	15	2	9
OUT11132	46	24	1	5	0	0	43	0	12	0	3	0	1	9	2	2	5	43	0	21	1	18	30	0	9	0	2	20	0	0	3	7	20	12	83	68	43	37	19	22	21	46	23	26	0	3	16	27	46
OUT11259	40	0	1680	0	0	0	14	0	4	0	0	30	17	2	1	0	0	0	0	0	0	1	0	0	1	0	0	0	1	0	0	0	0	0	0	0	0	0	0	0	0	0	0	0	0	0	0	0	0
OUT11346	0	0	12	5	1	16	0	0	1	0	0	7	8	9	0	9	7	29	0	13	0	7	26	15	4	10	10	7	0	2	1	1	4	1	4	155	69	99	80	112	29	9	18	1	12	9	8	3	5
OUT11701	1	1	0	11	0	0	0	1	0	0	0	0	0	0	3	2	0	0	23	0	0	5	3	3	13	0	23	1	0	1	1	0	9	16	0	0	4	0	0	0	0	53	9	0	16	1	4	0	15
OUT11723	5	2	0	52	10	0	0	9	0	0	6	0	0	11	1	0	0	0	0	0	0	5	27	0	3	0	6	6	0	0	0	6	0	6	0	0	6	0	0	5	7	14	0	0	0	0	3	2	3
OUT11729	8	0	146	1	1	4	1	5	0	0	4	2	1	5	0	0	0	1	2	0	1	0	0	0	0	0	0	0	0	0	0	0	0	0	0	16	2	18	15	25	0	0	4	52	1	0	0	0	3
OUT11793	39	0	0	0	0	1	0	0	0	0	8	0	0	0	0	0	0	36	1	0	0	0	0	0	0	5	13	19	1	0	0	0	0	0	0	7	17	19	0	0	0	0	0	0	0	3	0	11	4
OUT11844	0	0	55	0	15	0	20	0	0	0	0	0	0	8	0	0	0	0	0	0	13	2	5	0	1	0	5	1	0	1	0	2	6	4	4	1	1	0	5	11	0	0	0	0	0	7	2	0	3
OUT11847	7	5	42	58	37	30	65	49	13	38	0	48	14	49	0	6	4	1	24	8	7	41	23	34	0	10	12	9	0	1	0	10	18	6	82	25	72	10	12	10	16	39	17	46	4	4	5	23	48
OUT11938	13	18	22	17	0	21	287	41	43	34	5	9	1	0	5	13	4	0	47	14	25	11	0	25	15	5	14	2	0	0	1	14	23	3	0	0	4	1	15	5	0	3	106	1	0	0	16	1	16
OUT12011	0	0	0	20	0	0	1	17	15	0	0	0	33	0	6	1	15	56	6	15	0	0	48	39	5	3	9	0	0	0	0	6	0	8	0	0	0	0	0	0	0	93	53	1	7	0	0	0	3
OUT12097	0	0	0	0	0	1	0	0	0	0	0	0	0	0	1	1	3	1	0	0	7	1	0	0	0	0	1	1	0	1	0	0	1	0	2	0	0	0	0	0	27	2	0	0	0	0	5	0	3
OUT12313	0	0	0	0	57	0	1	0	27	72	5	30	0	52	0	6	0	8	0	0	0	2	0	13	0	0	4	0	2	12	0	0	19	3	185	1	24	0	0	0	18	11	6	0	12	0	0	37	20
OUT12504	214	171	149	97	300	243	264	331	319	213	361	470	189	248	27	51	82	184	142	43	88	130	173	201	12	79	166	55	35	11	19	71	36	38	102	237	272	351	318	434	590	241	369	394	137	46	206	115	257
OUT12515	17	0	1	0	29	30	0	39	0	0	0	0	0	3	0	0	1	15	0	0	5	0	0	0	0	43	0	0	0	0	0	0	0	0	0	0	0	0	0	2	0	32	0	0	0	0	2	0	13
OUT12518	21	50	134	57	20	55	54	36	38	38	12	41	19	58	1	5	8	12	31	9	11	23	29	37	10	29	27	10	0	2	0	3	35	7	10	21	12	39	13	22	14	65	42	52	30	7	9	8	45
OUT12523	0	23	17	0	1	0	8	20	7	28	1	29	0	2	0	0	5	0	2	10	0	15	6	17	0	0	0	5	0	0	0	0	10	0	8	0	0	0	0	0	48	11	30	56	0	1	0	0	3
OUT12549	0	0	3	0	0	0	0	0	0	0	41	0	0	0	0	0	18	0	0	0	0	0	0	0	0	0	1	31	0	0	1	0	0	0	0	0	0	0	0	11	0	0	0	1	28	3	0	4	3
OUT12718	1	5	0	54	0	0	1	41	16	0	0	13	0	0	1	0	1	0	0	0	0	9	40	0	2	31	19	0	2	0	2	8	0	14	0	0	2	0	0	0	149	7	15	14	27	2	0	2	20
OUT12722	26	20	0	4	0	0	0	0	0	0	0	1	0	0	0	0	0	21	0	0	3	0	0	0	0	0	12	0	6	0	5	10	17	2	0	8	0	15	0	35	0	17	0	0	11	0	9	0	0
OUT12764	20	51	110	93	54	18	30	72	25	2	6	11	12	34	3	1	11	31	9	11	6	20	15	1	6	0	24	2	4	3	0	11	15	1	0	0	0	0	12	1	9	2	10	53	0	2	1	3	5
OUT13103	14	1	0	8	0	0	0	0	0	0	0	0	0	0	0	0	0	0	0	0	0	0	0	0	0	0	0	0	0	0	0	0	0	0	0	0	0	0	0	0	0	0	0	0	0	0	1	0	6
OUT13252	23	0	0	0	9	24	25	15	18	0	21	0	25	12	0	0	3	0	0	3	2	1	0	1	0	0	2	0	0	1	0	5	0	2	0	36	15	9	39	25	0	2	6	0	0	0	3	4	2
OUT13403	22	5	12	12	9	3	27	16	10	3	8	1	3	14	3	31	9	1	12	9	34	4	7	11	5	16	15	14	4	8	0	3	34	6	0	1	3	4	3	0	43	18	7	7	45	7	8	39	61
OUT13421	0	0	0	0	0	0	0	0	0	0	0	0	0	0	0	0	0	0	29	1	0	2	26	0	7	0	10	0	0	5	0	11	0	0	0	0	0	0	0	0	6	0	10	34	8	0	0	1	1
OUT13427	3	0	2	7	22	11	0	11	31	29	3	49	5	9	0	3	2	17	8	0	5	2	0	1	2	0	4	0	0	0	0	3	0	1	1	0	1	13	3	9	11	0	0	16	0	3	0	5	10
OUT13461	0	0	0	0	0	0	0	0	0	0	0	0	0	0	3	0	0	0	0	0	0	0	0	0	0	0	0	0	0	0	0	0	0	0	0	0	0	0	0	1	0	1	0	0	0	0	0	0	0
OUT13467	21	0	0	0	0	0	1	0	39	0	22	0	26	21	26	27	1	29	1	0	33	19	1	49	0	37	19	1	6	8	2	0	0	4	12	39	24	48	32	11	2	1	0	3	15	0	8	52	17
OUT13551	4	1	0	0	0	0	0	2	1	75	18	1	1	1	0	2	3	4	1	1	4	0	0	0	1	0	37	9	0	1	0	2	2	0	0	0	15	1	1	28	1	29	0	0	2	0	0	50	9
OUT13678	91	4	0	24	0	0	0	0	1	0	0	0	0	0	0	0	0	0	0	0	0	14	0	0	0	0	0	14	3	0	0	5	0	0	0	0	0	0	0	0	0	0	0	0	20	0	0	0	0
OUT13756	84	0	14	0	0	0	64	62	0	43	29	1	0	30	1	0	12	0	0	0	0	9	0	0	0	2	28	15	11	0	3	90	2	0	20	1	0	18	22	0	102	0	3	0	1	1	0	20	60
OUT13788	0	0	53	0	2	0	0	0	24	83	30	0	0	46	0	0	17	0	37	18	0	72	45	0	7	0	17	32	2	8	0	5	0	4	22	60	25	65	36	99	1	30	15	0	10	2	0	6	10
OUT13789	13	5	8	16	3	1	47	0	2	4	1	1	7	4	44	6	0	28	3	3	9	58	20	2	21	1	16	3	2	1	2	0	5	0	25	3	30	19	27	10	1	11	4	4	13	1	3	21	13
OUT13880	0	0	0	1	0	0	0	0	0	19	4	1	0	0	0	0	1	0	0	0	0	1	0	0	6	1	0	1	0	1	0	0	21	0	0	184	52	209	134	178	0	8	27	0	0	0	0	5	6
OUT14038	25	10	68	42	20	49	88	12	5	29	3	21	31	18	2	4	2	28	20	2	11	8	1	23	3	1	18	0	3	1	0	3	14	0	53	9	19	0	0	3	0	17	1	26	7	15	1	0	8
OUT14074	5	3	3	10	4	10	5	6	3	1	1	3	3	3	0	4	2	6	6	5	8	2	8	5	0	22	4	2	0	2	2	0	3	0	0	0	0	0	0	0	5	2	1	10	4	7	4	10	9
OUT14086	0	31	0	0	15	0	37	0	10	83	5	24	31	23	0	4	3	0	0	8	0	1	18	6	8	20	1	7	0	12	0	8	9	1	60	31	27	33	10	50	1	10	29	0	0	7	0	10	41
OUT14126	0	0	0	0	0	0	0	45	1	0	0	0	0	7	0	10	0	0	26	0	7	0	1	0	9	16	0	22	0	4	0	0	0	0	0	10	40	16	16	18	0	39	0	78	0	0	0	1	1
OUT14187	26	14	0	0	1	23	0	1	26	0	42	28	0	1	0	0	0	26	47	0	14	0	0	1	0	0	0	0	0	0	0	0	1	0	0	0	0	0	0	0	24	0	0	1	22	0	0	25	66
OUT14228	0	17	43	1	37	55	23	21	46	138	46	90	18	42	0	4	4	0	18	15	2	15	10	0	2	2	21	11	3	1	0	5	13	0	9	10	16	0	0	13	7	0	0	46	25	1	9	4	3
OUT14344	0	4	0	0	0	25	4	2	2	3	0	7	0	0	0	6	0	1	0	14	2	2	2	2	0	2	0	3	0	3	3	6	2	0	1	0	0	0	9	0	1	3	0	37	2	3	4	1	0
OUT14349	0	1	0	27	0	0	0	0	0	0	0	0	0	0	0	0	0	0	0	0	0	0	0	0	0	0	0	0	0	0	0	0	0	0	18	0	0	0	0	0	0	0	0	1	0	0	0	0	50
OUT14467	9	3	784	91	0	7	4	0	0	60	0	79	55	97	0	0	0	0	1	0	1	1	0	0	0	0	0	0	0	0	0	0	0	0	0	0	0	0	0	0	0	0	0	0	0	0	0	0	0
OUT14479	35	5	2	37	1	0	2	0	0	1	1	16	0	0	0	0	0	0	0	0	11	10	0	0	4	0	0	1	0	2	0	0	8	3	20	14	0	0	0	5	0	3	3	44	3	1	0	12	26
OUT14481	4	0	52	3	2	0	0	1	0	0	4	1	2	3	0	0	0	0	23	1	2	8	1	5	0	0	0	1	0	0	0	7	0	0	0	0	0	0	0	21	1	22	0	0	0	0	4	3	14
OUT14490	3	1	0	17	2	13	11	10	5	53	0	0	39	0	0	3	0	0	0	0	0	5	0	0	0	0	0	6	0	0	0	0	0	2	0	0	0	0	0	0	0	0	5	0	0	0	2	0	0
OUT14497	1	2	1	13	1	1	0	0	0	10	0	0	0	0	0	0	2	0	0	0	0	0	0	14	5	0	2	7	8	3	67	3	6	8	0	0	1	0	0	0	0	0	0	0	9	0	1	0	0
OUT14613	17	0	4	0	16	0	0	40	7	58	0	78	31	0	0	0	0	0	0	0	0	0	40	1	0	35	46	27	1	3	4	0	0	0	17	0	24	0	0	0	0	63	58	0	0	0	14	2	9
OUT14743	40	38	3	35	1	19	0	0	34	11	3	8	0	0	2	18	2	48	74	26	61	6	29	0	10	0	42	18	1	3	0	0	0	13	0	0	0	0	0	7	0	0	37	71	20	3	8	50	16
OUT14758	0	0	0	0	20	24	0	0	0	0	15	15	0	0	0	0	0	0	51	16	0	0	33	0	24	0	0	30	3	0	0	8	0	0	0	34	0	0	35	29	0	22	23	0	21	0	0	0	3
OUT14782	0	0	0	0	0	0	1	0	0	0	0	0	0	0	0	9	0	0	0	1	0	12	1	14	0	0	13	0	1	0	0	0	0	1	0	0	0	0	0	0	0	0	0	0	0	0	5	0	0
OUT14813	2	7	0	35	0	0	19	1	21	0	0	19	0	0	0	0	0	0	0	9	0	0	0	39	0	19	0	14	0	2	1	5	0	4	0	10	9	0	1	2	1	18	8	0	0	0	6	11	14
OUT14828	0	15	0	0	0	38	0	6	24	93	0	1	17	2	0	0	0	17	0	0	0	2	1	0	0	1	0	0	0	0	0	2	0	3	116	0	180	0	12	0	6	0	0	0	0	0	0	0	0
OUT14833	3	6	0	36	0	0	8	0	0	26	0	0	0	0	0	0	0	0	0	7	0	22	10	3	9	0	0	0	1	0	1	0	0	1	0	0	0	0	0	0	14	12	0	22	5	0	0	3	7
OUT14884	2	2	46	19	0	0	24	0	0	0	3	30	16	0	0	0	1	0	1	10	14	4	1	40	0	0	20	0	1	36	1	1	0	0	1	0	0	1	0	0	26	0	71	0	0	7	7	0	0
OUT14928	23	0	4	0	5	0	0	0	0	7	2	39	1	0	0	0	17	2	2	0	1	9	5	5	0	0	1	0	2	1	0	4	0	0	11	0	1	0	1	1	0	0	0	3	6	1	0	14	16
OUT14934	0	0	0	0	0	28	0	0	9	0	1	0	10	12	0	0	0	0	0	3	0	0	0	0	0	0	0	0	0	0	1	12	0	0	10	0	0	2	0	0	0	0	0	29	0	0	2	0	0
OUT14945	2	26	0	1	23	46	0	0	0	35	17	0	0	0	0	0	6	0	1	0	0	0	0	56	24	1	0	0	0	0	0	0	0	10	0	47	6	0	33	36	145	19	24	82	0	0	6	0	7
OUT14949	0	0	0	0	1	0	0	2	4	0	1	0	0	15	0	0	0	0	0	0	0	0	0	0	0	0	0	0	0	0	0	0	1	2	0	86	9	55	0	37	5	0	0	0	0	0	0	1	4
OUT14993	0	0	0	0	0	0	0	0	0	0	0	0	0	0	0	0	0	0	0	0	0	0	0	1	0	0	0	0	0	0	0	1	0	6	0	0	2	0	0	0	0	43	0	13	2	1	0	0	7
OUT15021	0	55	0	1	11	4	31	0	39	38	46	29	0	5	0	0	5	24	0	14	13	9	46	1	15	1	19	4	7	8	16	0	19	2	72	35	14	3	37	48	0	31	11	23	25	5	41	3	3
OUT15090	0	0	0	0	0	0	0	74	0	0	0	0	0	4	0	0	0	1	0	0	0	0	0	14	0	0	1	0	0	0	0	0	0	0	0	0	6	0	0	0	0	0	0	0	0	2	5	10	33
OUT15107	0	28	0	18	0	0	0	29	0	17	0	0	0	14	2	0	0	0	0	4	16	16	27	0	0	0	0	0	0	0	0	0	0	0	0	0	0	0	0	0	48	45	0	1	0	1	2	0	0
OUT15119	16	5	31	27	0	15	0	6	0	0	40	0	0	3	0	0	7	0	47	25	0	25	0	8	0	0	0	1	0	0	0	5	0	3	0	4	9	7	17	55	0	0	23	0	10	3	0	0	2
OUT15146	4	1	23	32	1	70	56	99	30	1	0	91	43	25	0	11	8	1	35	19	20	5	1	42	6	6	42	18	0	2	2	4	14	11	179	35	76	27	18	18	0	23	19	55	23	22	10	36	38
OUT15296	6	9	11	1	3	0	7	6	2	4	23	4	24	20	1	2	7	5	9	5	4	8	31	7	1	4	9	4	0	3	0	10	2	0	0	50	16	35	92	4	0	5	17	97	2	0	0	0	8
OUT15457	0	26	26	16	0	15	2	14	23	14	7	0	0	15	5	3	5	11	38	0	2	24	0	0	1	1	0	0	0	2	1	6	1	4	41	0	22	0	2	29	34	18	25	20	1	5	6	3	0
OUT15488	23	58	16	4	48	0	44	0	0	21	3	0	0	0	0	0	0	0	16	0	37	3	0	1	19	37	6	19	7	4	0	24	0	0	0	5	0	0	0	0	26	0	48	0	0	13	29	16	4
OUT15497	0	9	0	0	0	4	0	3	0	0	4	4	2	3	0	0	7	3	3	2	8	11	3	17	0	7	2	0	0	7	0	0	2	0	0	106	65	99	104	63	20	0	15	10	4	3	2	0	3
OUT15535	59	21	4	141	58	6	78	46	59	61	8	34	126	31	7	7	11	73	64	14	8	81	66	74	8	26	83	1	3	7	0	14	7	13	197	63	96	49	27	0	70	54	2	107	42	6	12	8	16
OUT15563	32	0	0	0	0	72	0	0	0	0	0	0	0	0	0	0	6	59	23	0	0	5	41	21	0	1	0	0	0	0	0	0	14	0	8	0	9	22	3	30	12	16	13	0	0	0	5	11	9
OUT15570	0	0	0	2	0	0	0	0	0	0	0	0	0	0	0	0	0	0	0	0	0	0	0	0	0	0	0	0	0	0	0	0	0	0	0	0	0	0	0	0	0	0	0	99	0	1	0	0	80
OUT15603	10	45	2	43	9	0	82	5	16	74	108	60	10	23	3	0	2	22	7	8	0	3	2	7	0	12	26	12	1	0	0	3	17	0	9	24	22	28	19	4	24	0	38	16	3	0	0	1	5
OUT15622	2	119	5	8	98	0	0	62	28	32	2	66	40	0	1	8	17	0	0	0	30	19	24	39	0	1	20	0	5	22	3	10	22	1	0	66	53	62	55	53	7	1	36	67	40	0	26	18	39
OUT15623	54	88	56	226	139	112	138	85	13	262	21	75	169	57	15	18	12	51	102	78	0	56	160	28	32	28	148	67	0	7	25	4	63	20	556	127	377	55	89	108	51	296	95	144	22	30	24	29	38
OUT15662	3	0	0	28	0	30	0	0	0	1	0	0	0	0	0	0	0	0	0	0	0	0	0	0	0	0	0	0	1	0	0	0	0	0	0	0	0	0	0	0	0	0	0	0	6	1	0	0	2
OUT15664	1	79	48	25	192	34	49	13	0	30	8	62	40	0	0	0	0	0	0	0	9	0	0	0	0	0	38	0	0	0	0	10	0	0	0	0	0	0	0	0	0	0	20	0	0	2	3	0	0
OUT15673	0	0	0	0	0	0	0	0	0	0	0	0	0	0	0	0	0	0	0	0	0	0	0	0	0	0	0	0	0	0	0	0	0	0	0	0	0	0	0	16	0	0	0	0	0	0	0	0	0
OUT15710	0	0	0	1	0	0	0	0	0	0	0	0	0	0	0	0	0	6	0	0	0	0	5	1	0	9	17	8	0	5	0	6	0	0	0	0	0	0	0	0	27	15	0	0	0	1	0	1	0
OUT15723	44	261	9	43	83	193	186	146	49	248	8	117	122	18	0	1	2	17	14	1	19	4	9	12	11	8	2	6	0	2	1	0	10	4	0	0	0	0	0	0	11	8	23	12	3	1	4	1	7
OUT15809	0	0	0	0	0	0	0	0	0	0	0	0	0	0	1	0	2	0	0	39	0	4	0	4	1	3	0	2	1	2	11	0	68	0	0	0	0	0	0	0	0	2	0	1	10	124	5	1	12
OUT15893	0	13	0	0	0	31	0	0	26	3	3	2	0	0	4	0	3	48	0	11	0	1	27	17	3	9	0	0	0	0	0	4	0	1	0	0	7	6	15	21	30	0	0	64	3	1	0	7	8
OUT15982	0	1	2	0	0	0	2	1	1	14	0	6	0	53	1	1	0	27	73	0	0	12	0	4	15	0	2	5	0	1	15	1	8	2	0	0	0	0	0	37	0	0	3	1	2	5892	445	25	46
OUT15993	17	42	49	40	15	17	43	10	2	4	0	16	6	19	2	8	9	14	12	17	10	10	12	24	11	4	22	8	3	2	0	1	26	0	10	6	6	11	7	13	15	21	19	35	34	19	3	3	22
[truncated: 31 more columns]

## Sheet: Dataset S3  Metadata
Dataset S3 Metadata used in this study
SampleID	Compartment	PWD	time
GutA1	Gut	H	0
GutB1	Gut	H	0
GutC1	Gut	H	0
GutD1	Gut	H	0
GutE1	Gut	H	0
GutF1	Gut	H	0
GutG1	Gut	H	0
GutD6	Gut	I	0
GutC5	Gut	I	0
GutB4	Gut	I	0
GutA6	Gut	I	0
GutE6	Gut	I	0
GutF5	Gut	I	0
GutC7	Gut	I	0
RGB1	RG	I	0
RGC1	RG	I	0
RGD1	RG	I	0
RGE1	RG	H	0
RGF1	RG	H	0
RGG1	RG	H	0
HP1	P	H	0
HP2	P	H	0
HP3	P	H	0
HP4	P	H	0
HP5	P	H	0
HX1	X	H	0
HX2	X	H	0
HX3	X	H	0
HX4	X	H	0
HX5	X	H	0
IP1	P	I	0
IP2	P	I	0
IP3	P	I	0
IP4	P	I	0
IP5	P	I	0
IX1	X	I	0
IX2	X	I	0
IX3	X	I	0
IX4	X	I	0
IX5	X	I	0
H10GA1	GA	H	10
H10GA2	GA	H	10
H10GA3	GA	H	10
H10GA4	GA	H	10
H10GA5	GA	H	10
H15GA1	GA	H	15
H15GA2	GA	H	15
H15GA3	GA	H	15
H15GA4	GA	H	15
H15GA5	GA	H	15
H25GA1	GA	H	25
H25GA2	GA	H	25
H25GA3	GA	H	25
H25GA4	GA	H	25
H25GA5	GA	H	25
H40GA1	GA	H	40
H40GA2	GA	H	40
H40GA3	GA	H	40
H40GA4	GA	H	40
H40GA5	GA	H	40
I10GA1	GA	I	10
I10GA2	GA	I	10
I10GA3	GA	I	10
I10GA4	GA	I	10
I10GA5	GA	I	10
I15GA1	GA	I	15
I15GA2	GA	I	15
I15GA3	GA	I	15
I15GA4	GA	I	15
I15GA5	GA	I	15
I25GA1	GA	I	25
I25GA2	GA	I	25
I25GA3	GA	I	25
I25GA4	GA	I	25
I25GA5	GA	I	25
I40GA1	GA	I	40
I40GA2	GA	I	40
I40GA3	GA	I	40
I40GA4	GA	I	40
I40GA5	GA	I	40

## Sheet: Dataset S4 Core bacteria 
Dataset S4 Core bacteria and their relative abundance in different samples
OTUID	GutA1	GutA6	GutB1	GutB4	GutC1	GutC5	GutC7	GutD1	GutD6	GutE1	GutE6	GutF1	GutF5	GutG1	H10GA1	H10GA2	H10GA3	H10GA4	H10GA5	H15GA1	H15GA2	H15GA3	H15GA4	H15GA5	H25GA1	H25GA2	H25GA3	H25GA4	H25GA5	H40GA1	H40GA2	H40GA3	H40GA4	H40GA5	HP1	HP2	HP3	HP4	HP5	HX1	HX2	HX3	HX4	HX5	I10GA1	I10GA2	I10GA3	I10GA4	I10GA5
OUT3	28	46	37	22	34	55	33	42	13	45	46	16	18	12	1191	16077	14115	14881	187	76	5183	15833	3406	14631	15031	21049	4539	12844	8296	13000	21107	13313	2261	11339	19	12	15	11	6	10	40	43	33	33	62	8865	55	70	9436
OUT5	83	51	71	55	54	54	38	86	27	53	37	58	24	57	1620	8539	6073	8943	134	110	17608	10471	5150	3849	1289	1550	3049	12838	7456	5308	5482	19097	1035	13678	59	47	43	2	2	96	14	39	25	86	3115	3874	102	26	2577
OUT6	271	263	153	339	346	363	307	268	227	289	206	237	287	121	125	198	318	249	269	318	158	149	230	194	105	186	304	172	178	464	381	192	1254	239	229	79	175	271	107	72	238	449	244	349	695	769	592	848	313
OUT7	92	69	194	81	34	97	129	76	97	154	106	124	106	170	16	9	16	20	40	54	27	19	128	17	559	21	45	26	475	3469	1091	2169	60	214	14	78	26	98	45	64	37	93	59	46	340	5087	406	76	237
OUT8	462	868	402	556	528	1032	1009	708	811	681	632	750	1320	380	20	23	64	55	83	85	55	53	43	51	14	49	82	48	31	11	10	8	145	13	1202	2447	1468	3486	1468	824	70	155	75	106	596	75	452	309	516
OUT9	699	379	339	570	352	483	410	417	334	412	275	305	352	270	248	314	510	394	707	569	442	338	426	373	240	425	769	407	330	199	139	98	587	129	1077	2960	1794	3252	3023	570	759	923	846	620	437	407	524	2526	304
OUT10	304	388	264	574	331	367	461	506	315	419	229	463	171	292	258	357	611	362	827	712	480	335	490	408	227	488	627	408	256	67	35	17	156	21	4	37	30	1	40	3	566	900	697	571	199	97	249	120	263
OUT13	332	790	386	507	492	664	758	905	640	686	474	713	748	578	101	57	142	64	135	108	104	75	67	88	45	76	137	52	67	46	24	21	166	28	466	1375	778	1178	984	155	96	119	149	124	418	84	363	274	523
OUT15	348	312	202	405	362	447	424	549	327	452	328	464	244	251	196	293	384	310	459	443	272	267	229	248	153	301	437	284	163	110	81	68	424	45	34	44	10	22	5	6	323	540	354	367	333	144	289	804	312
OUT16	594	462	305	670	258	543	624	472	444	616	320	573	257	325	263	404	622	494	669	725	506	480	441	494	240	588	781	463	290	149	106	59	450	80	126	163	145	163	221	25	580	867	759	796	375	257	492	1735	413
OUT17	363	381	221	564	433	292	435	520	392	471	349	462	184	290	242	227	659	358	858	964	334	387	655	501	513	627	794	401	513	1011	59	109	76	28	62	19	57	47	43	145	638	1107	750	776	158	1655	167	114	192
OUT18	56	29	61	47	39	45	20	79	36	35	29	33	27	40	412	5	14	12	22	2	7	10	44	21	1139	18	73	26	10	481	9	788	5	23	16	2	15	94	8	56	17	27	38	18	17	11	30	7	26
OUT25	159	167	127	166	322	270	275	332	160	266	124	235	131	92	129	144	192	125	268	233	166	191	126	129	125	160	229	146	105	60	55	29	200	38	233	342	159	472	411	82	167	327	235	164	198	157	192	249	208
OUT27	102	109	73	114	92	99	96	10	59	62	46	120	54	52	16	47	70	57	77	60	57	42	44	51	21	47	64	56	31	133	68	38	363	57	24	41	4	2	2	3	84	89	100	86	189	186	160	740	66
OUT29	208	142	90	153	223	278	360	231	192	95	207	189	140	72	38	63	114	82	196	236	110	53	69	78	73	95	228	83	298	15	21	12	996	231	48	27	47	1	10	1	75	223	119	113	1449	130	169	115	217
OUT30	356	369	211	327	329	708	865	264	698	343	613	405	435	202	31	74	109	68	132	115	59	58	84	58	46	55	138	82	46	15	7	5	100	25	100	18	51	52	608	46	90	127	105	123	431	32	400	290	583
OUT31	137	159	72	122	63	235	223	202	244	145	155	130	118	58	63	92	139	116	167	141	93	70	77	94	97	125	302	128	382	29	27	10	1756	333	69	10	28	30	14	21	97	180	157	147	2362	257	178	158	197
OUT32	170	71	42	95	109	70	89	55	57	38	73	78	34	43	52	51	83	58	112	99	52	44	58	68	35	72	104	54	49	172	119	67	384	69	85	128	12	246	63	5	68	80	86	85	207	181	149	585	98
OUT34	535	337	225	604	465	524	672	560	504	518	369	399	307	196	167	285	344	293	577	424	327	322	263	297	203	365	461	269	222	158	86	55	357	61	132	458	248	353	193	73	303	559	482	360	411	210	452	339	363
OUT35	16	20	10	40	20	29	7	40	13	10	16	10	9	23	6	4	12	14	38	22	21	3	19	23	2849	28	12	22	12	1604	28	2962	14	7203	24	56	56	55	22	209	13	25	24	10	30	19	11	27	20
OUT37	285	156	158	254	119	231	173	250	118	214	137	239	129	129	101	115	206	163	225	275	119	141	133	113	97	203	214	134	120	50	43	30	85	34	41	25	19	55	95	44	176	261	211	171	300	184	303	414	228
OUT41	186	100	78	121	56	139	77	134	76	131	92	143	78	39	58	93	146	132	220	211	105	105	111	110	63	132	214	96	100	91	45	17	157	15	18	21	18	125	68	99	104	193	229	147	131	110	135	378	89
OUT46	111	220	76	90	158	142	169	167	146	134	108	189	138	151	11	11	11	15	53	23	13	28	29	16	9	16	28	48	10	8	8	1	25	12	111	328	83	259	209	44	11	44	49	27	73	23	48	67	109
OUT47	115	147	295	181	214	87	169	308	140	300	92	227	117	157	22	14	22	9	55	11	9	12	15	25	10	11	55	14	41	10	1	2	17	7	450	13	14	49	591	178	8	28	37	30	102	21	60	29	99
OUT50	49	206	78	105	134	152	139	145	78	177	65	91	150	110	15	7	20	17	50	37	23	13	19	12	9	22	21	29	14	17	3	7	48	2	38	214	321	142	421	31	39	63	24	33	71	29	60	73	93
OUT53	107	98	58	162	87	98	82	172	81	122	58	76	81	56	49	50	141	110	185	159	133	65	125	101	46	77	206	103	45	24	25	14	112	12	17	34	27	27	31	5	86	212	155	144	53	49	102	244	87
OUT55	236	43	26	41	65	61	69	26	100	89	55	85	39	51	35	44	54	41	82	99	54	56	40	54	37	72	74	47	43	60	41	34	130	16	17	49	31	36	67	16	44	81	68	69	82	65	99	442	56
OUT57	591	193	236	226	451	189	223	450	171	313	166	298	265	176	93	43	80	20	81	78	29	58	53	47	23	65	126	47	58	1341	37	170	151	75	257	502	356	392	524	114	75	115	97	102	223	156	214	171	129
OUT58	200	225	136	183	110	228	213	334	193	312	130	182	107	113	46	31	58	55	121	85	50	40	95	102	82	48	323	50	89	47	33	35	78	33	17	152	63	150	107	25	51	90	66	63	110	96	147	132	189
OUT60	130	36	28	39	12	17	38	11	43	2	21	22	22	33	21	40	51	41	49	78	53	31	34	56	30	43	58	23	27	53	24	10	108	11	127	296	142	475	326	38	25	52	30	52	64	44	56	128	26
OUT61	170	104	84	162	85	194	186	160	135	192	109	197	77	95	25	27	39	42	74	101	39	48	55	40	38	37	119	48	43	18	2	16	152	41	156	92	110	227	242	44	58	70	56	84	175	116	136	44	106
OUT62	60	51	25	98	44	62	86	24	46	112	35	120	56	32	27	13	43	31	55	103	20	27	23	23	18	39	54	15	20	7	5	11	18	19	170	23	55	140	30	10	31	98	71	67	33	12	68	31	55
OUT64	192	65	73	141	36	109	83	136	65	123	39	51	80	61	72	72	158	94	169	130	94	66	74	72	59	84	126	47	56	38	41	25	287	33	11	26	66	85	32	11	94	151	137	117	89	110	159	547	55
OUT68	142	123	42	101	101	175	177	96	106	70	118	159	94	127	16	40	85	38	105	103	43	43	56	37	35	59	107	58	76	21	14	3	223	36	51	9	52	57	23	1	65	81	92	82	319	63	140	200	168
OUT72	45	18	22	49	38	14	30	29	14	15	17	32	46	44	28	35	46	48	67	72	37	25	31	30	26	59	49	48	37	48	36	18	134	25	15	78	3	27	13	2	55	88	76	53	45	48	34	73	16
OUT73	103	92	66	93	195	119	100	26	76	138	68	110	98	78	1	22	21	16	22	44	21	10	5	14	3	14	28	13	10	9	19	4	64	12	75	315	172	135	470	48	22	31	16	10	46	9	40	52	76
OUT74	31	46	29	58	45	8	41	78	41	29	51	4	60	27	15	29	49	52	63	46	35	22	42	39	23	38	56	24	17	41	57	24	131	25	28	3	5	10	42	17	54	75	56	56	85	97	35	71	33
OUT86	182	98	82	144	159	107	87	250	78	157	71	134	113	20	50	82	172	110	244	236	125	112	144	139	45	123	172	135	86	91	32	18	151	23	45	106	23	4	268	21	158	325	217	187	104	95	99	202	85
OUT88	142	120	53	119	102	115	120	152	116	138	47	85	61	87	40	52	73	67	122	100	96	78	64	80	33	63	145	51	53	35	16	14	33	10	95	295	131	310	154	7	78	126	86	102	82	56	73	146	109
OUT89	224	79	64	64	112	125	201	191	86	105	97	82	108	51	38	57	96	64	161	129	56	62	58	58	28	62	107	56	51	21	7	12	63	2	114	289	161	328	197	55	57	95	151	94	101	45	92	43	103
OUT92	79	175	72	129	187	201	188	233	121	123	148	101	114	94	14	22	32	41	21	36	16	33	23	27	16	35	70	28	10	6	6	2	46	5	71	108	80	79	197	18	18	46	24	29	81	31	124	93	122
OUT93	155	36	36	74	42	39	65	92	14	45	47	67	42	19	46	55	68	59	91	94	60	52	60	62	32	43	115	54	23	19	27	9	76	19	14	25	8	3	22	4	77	164	85	89	79	93	73	341	51
OUT95	63	57	66	72	63	93	44	175	91	47	74	33	78	54	7	10	14	20	52	25	10	8	11	21	4	11	10	16	8	5	3	4	39	2	51	18	110	68	57	16	13	14	13	24	31	6	60	62	102
OUT113	207	90	44	113	147	111	108	68	81	95	80	147	60	79	50	78	76	63	112	107	76	58	70	67	43	86	145	78	77	49	52	42	165	40	69	46	74	76	52	3	83	126	108	62	132	94	126	341	77
OUT130	22	13	21	27	41	35	35	81	15	9	18	12	13	25	14	14	25	20	25	14	18	18	29	17	9	21	11	30	13	23	4	2	7	7	6	3	44	77	65	62	17	10	25	22	18	15	9	60	17
OUT138	15	53	17	47	6	55	84	160	54	91	28	58	43	51	4	19	12	23	9	34	4	8	13	21	8	11	27	10	5	10	2	4	11	4	89	62	229	113	146	21	8	19	14	22	19	12	21	50	60
OUT143	50	126	34	56	110	58	17	150	40	108	25	64	52	45	17	17	38	22	44	28	15	4	24	17	12	21	44	10	9	16	11	2	34	6	23	2	87	1	62	8	32	19	10	14	46	61	24	42	47
OUT154	12	29	15	56	50	51	52	35	39	66	19	6	27	36	3	7	17	13	40	13	13	9	19	14	7	15	20	12	9	28	35	25	30	26	47	121	160	121	106	19	46	34	19	25	34	12	18	35	35
OUT175	84	16	34	36	17	47	20	86	33	64	29	57	20	14	40	42	43	29	65	55	25	39	24	31	30	73	41	42	37	39	21	8	93	15	2	61	44	75	36	5	74	73	63	40	62	35	40	87	37
OUT201	51	61	1	47	41	24	48	10	66	64	46	4	9	57	11	15	34	10	54	48	10	15	36	17	21	16	55	16	68	7	4	8	193	41	86	178	155	246	208	8	30	77	31	69	199	54	33	41	43
OUT230	5	44	4	41	4	17	11	35	19	18	14	18	24	12	9	21	12	33	12	32	29	28	6	22	24	4	48	19	28	11	10	4	4	6	18	62	2	63	4	5	7	23	33	23	12	10	11	26	14
OUT252	82	80	23	66	76	69	65	87	53	61	51	61	26	24	6	8	98	13	41	14	24	10	9	20	5	16	27	17	11	1	2	1	5	2	27	61	40	193	133	12	36	55	18	28	44	21	61	39	76
OUT507	53	34	9	10	21	64	46	18	53	21	9	46	29	16	9	3	26	9	28	19	22	8	14	15	7	14	28	15	7	6	4	1	17	1	33	156	71	67	76	12	17	34	22	11	24	16	17	22	21
OUT536	29	42	1	19	2	50	21	14	55	4	35	13	36	40	1	13	36	20	6	2	14	8	16	19	10	6	19	8	14	15	4	5	11	4	21	109	60	109	5	12	9	11	15	4	26	26	24	19	8
OUT602	19	25	34	164	45	113	116	123	101	73	43	128	55	23	14	20	61	46	72	63	55	47	49	42	25	44	71	52	40	1	5	4	3	1	50	1	13	137	160	21	38	95	64	55	28	39	57	39	27
OUT604	13	6	26	40	20	40	57	79	16	45	63	26	62	17	18	6	23	23	32	32	20	10	32	37	11	20	57	15	12	6	1	3	13	2	64	37	35	253	65	1	18	41	40	33	10	24	45	14	28
OUT868	26	43	19	37	32	23	24	46	41	31	15	24	13	14	10	9	32	15	37	41	17	13	26	29	17	31	32	28	15	5	6	4	32	6	46	84	27	29	29	2	25	35	34	28	18	21	16	30	10
OUT7895	202	115	117	136	87	129	134	217	70	936	108	180	95	184	826	42	60	53	107	93	35	330	153	96	455	1543	825	38	82	203	78	1807	71	32	72	64	30	22	203	25	94	94	111	83	65	56	73	64	52
OUT16395	81	46	71	54	83	74	86	83	87	1017	36	82	201	78	46	16	24	14	58	62	11	66	33	27	12	550	249	21	28	18	15	1662	54	12	28	19	18	1	83	3	23	78	48	46	43	47	43	55	41
OUT32610	78	40	40	47	48	72	89	37	48	14	39	88	27	23	38	28	38	29	62	67	43	11	22	26	25	40	61	46	40	17	6	9	143	20	21	23	20	9	76	17	49	58	57	79	120	74	71	89	33
[truncated: 39 more columns]

## Sheet: Dataset S5 Core fungi
Dataset S5 Core fungi and their relative abundance in different samples
OTUID	GutA1	GutA6	GutB1	GutB4	GutC1	GutC5	GutC7	GutD1	GutD6	GutE1	GutE6	GutF1	GutF5	GutG1	H10GA1	H10GA2	H10GA3	H10GA4	H10GA5	H15GA1	H15GA2	H15GA3	H15GA4	H15GA5	H25GA1	H25GA2	H25GA3	H25GA4	H25GA5	H40GA1	H40GA2	H40GA3	H40GA4	H40GA5	HP1	HP2	HP3	HP4	HP5	HX1	HX2	HX3	HX4	HX5	I10GA1	I10GA2	I10GA3	I10GA4	I10GA5
OUT1	47	40	100	92	37	32	46	46	50	50	36	86	91	239	25860	89	631	20642	500	9204	61	370	225	434	1382	141	105	440	1661	32195	274	107	5091	29722	20	14	9	16	9	154	158	481	233	367	21586	59106	6063	37239	8423
OUT2	4106	3531	4385	4958	4741	4242	4952	4140	4294	5261	3832	4912	4273	3086	386	1039	1229	3536	3824	2124	2498	2467	3513	2729	1445	2012	3473	1718	229	1055	365	1196	2829	756	5063	5709	6303	4572	4343	5261	5048	3487	12679	5744	2812	592	847	3674	4300
OUT3	56	139	167	384	43	104	69	15	21	138	30	150	8	115	37066	55507	29347	216	270	31285	50021	616	4698	173	4872	36662	7254	37856	8548	11841	4779	11021	16181	405	17	57	115	41	65	93	80	110	179	83	1104	4	84	27	96
OUT5	199	272	412	865	227	249	190	284	581	206	54	386	298	380	131	401	525	1410	1773	753	663	471	1321	1543	561	623	713	663	55	530	126	337	865	242	579	213	534	158	134	215	2147	1331	1379	2077	1276	109	381	355	450
OUT9	585	824	1213	1093	704	847	619	551	441	953	359	768	683	466	57	141	141	740	861	426	407	1096	667	734	172	229	579	372	41	148	51	145	544	225	1629	1079	1382	1055	1118	936	628	802	1011	993	508	201	207	588	1037
OUT11	35	33	203	21	17	42	46	12	36	71	11	77	19	26	5	14	916	75	26	699	2192	47	514	1942	3013	315	3866	10840	1406	1999	4619	7702	19846	2298	52	58	65	31	47	73	17	17	19	25	4036	21	31	15	19
OUT12	539	810	1017	1103	430	898	641	540	2438	933	192	856	515	489	173	117	229	775	751	424	281	380	514	438	218	280	469	201	30	83	47	132	283	150	512	555	508	536	574	725	1016	900	805	1546	361	64	130	531	779
OUT13	137	593	424	380	310	384	565	807	309	439	257	499	333	308	56	249	337	383	663	364	491	366	420	487	370	369	617	236	45	188	72	162	545	210	29	175	102	112	145	102	924	867	798	694	610	378	296	687	1176
OUT15	795	715	635	236	1032	707	1014	1345	651	1097	1452	822	1037	402	43	128	164	346	661	170	294	336	460	550	91	197	638	249	37	197	83	131	329	81	40	192	161	156	149	257	437	450	484	458	356	77	58	384	447
OUT17	463	316	428	596	427	619	445	451	334	530	292	703	504	303	60	82	191	378	402	184	142	400	487	225	218	198	391	189	18	137	22	117	242	117	547	513	656	425	552	529	388	394	565	699	292	184	125	327	534
OUT18	535	1111	1025	935	1122	760	856	878	803	945	1170	920	439	436	37	40	213	607	504	254	187	556	410	444	152	193	549	245	20	210	59	93	331	78	329	1806	1357	1533	1463	1753	474	448	815	836	333	86	147	242	458
OUT19	748	1182	1144	966	1226	705	862	1393	673	1208	529	1321	610	694	31	92	125	692	693	158	308	677	646	467	271	262	703	273	15	83	62	125	379	96	364	1566	1448	1695	1401	1681	612	748	1619	938	382	95	121	392	849
OUT20	253	521	707	520	638	498	694	637	1078	234	193	415	551	588	42	152	262	390	907	349	300	601	504	449	215	196	416	196	32	206	61	121	344	146	605	426	435	336	381	415	659	554	553	1084	416	143	160	451	1011
OUT22	748	453	705	695	771	516	517	565	383	1015	109	611	705	510	40	86	230	496	939	156	373	612	803	352	138	309	943	211	56	187	95	157	466	216	453	404	265	235	239	393	924	891	1370	928	459	212	109	674	919
OUT25	1224	1338	428	232	1365	1454	2275	2529	948	2570	162	1275	1906	408	17	45	158	161	245	168	70	243	220	122	62	138	242	116	22	120	38	69	120	62	43	196	194	195	169	192	483	228	324	423	255	56	40	177	244
OUT32	619	794	717	539	611	889	538	495	862	1093	2394	931	641	228	29	39	136	325	404	148	176	396	234	237	111	98	468	100	11	57	33	58	85	55	225	723	409	476	557	832	257	228	397	294	214	32	102	138	314
OUT33	460	837	204	273	435	584	742	597	386	462	1709	598	546	190	11	45	75	211	149	93	75	159	156	163	80	83	428	99	18	75	24	82	127	63	33	306	198	241	230	269	265	252	349	334	191	35	63	152	210
OUT37	514	707	406	555	559	1013	554	1001	510	938	1461	734	541	297	15	69	117	310	392	96	177	158	265	368	84	86	439	194	16	155	46	69	220	92	365	533	428	378	342	500	533	521	829	590	207	35	90	188	390
OUT38	355	440	338	147	245	222	231	379	247	416	193	219	259	221	22	52	44	238	189	46	146	175	183	135	87	51	255	98	7	47	21	79	202	33	210	349	224	209	239	432	226	227	329	322	134	38	56	156	232
OUT39	661	874	1001	1368	1103	504	967	405	557	803	140	1372	580	831	20	32	66	253	353	151	144	476	202	180	96	151	194	139	14	70	27	58	144	33	113	966	552	590	951	791	241	157	441	273	209	37	49	109	198
OUT42	226	281	398	365	497	190	318	642	153	385	116	274	456	285	11	62	153	384	492	135	141	206	254	391	111	149	285	154	12	105	31	82	160	96	219	229	282	179	221	382	496	279	625	803	184	53	96	201	413
OUT44	221	271	326	1222	82	219	195	292	418	307	56	116	146	135	14	42	114	205	205	130	134	191	231	101	92	100	112	61	6	66	24	63	66	41	59	67	85	40	37	42	222	227	138	85	69	26	58	51	105
OUT47	298	340	236	133	270	531	375	186	402	351	1043	332	377	196	37	66	33	121	229	5	116	56	183	41	33	98	265	48	1	50	23	51	11	21	22	356	114	294	204	284	188	69	283	232	58	18	50	140	117
OUT49	61	78	86	234	154	102	834	134	70	177	18	57	64	23	13	17	16	193	84	111	36	181	147	163	61	76	191	78	11	77	5	48	85	67	41	133	184	245	206	261	269	318	108	403	90	44	23	72	104
OUT51	151	104	228	99	224	269	110	369	101	166	119	140	199	151	15	36	34	141	199	59	50	111	154	113	45	94	169	104	8	64	19	44	196	34	28	188	108	140	152	152	238	100	763	115	143	67	53	132	307
OUT53	380	273	297	249	314	232	661	547	326	253	422	270	314	1162	28	109	104	313	586	262	202	132	230	146	81	124	366	330	42	73	12	101	160	66	527	830	826	410	611	910	597	398	730	508	178	53	59	526	620
OUT54	112	326	309	78	256	164	245	55	129	544	20	124	138	128	21	43	58	62	192	42	76	98	252	141	43	77	179	43	22	44	20	10	45	23	122	189	76	125	136	65	53	158	168	347	95	31	22	89	177
OUT55	116	501	495	378	385	327	289	115	229	438	51	331	163	281	11	51	61	401	161	89	108	119	238	299	79	79	149	105	49	41	12	46	129	43	175	699	516	703	721	779	314	283	379	465	212	435	80	87	212
OUT58	154	260	464	5	208	94	248	214	115	295	215	214	165	204	15	26	43	144	213	73	72	188	91	86	49	65	150	91	7	57	10	56	73	15	58	653	341	524	623	590	116	186	291	253	131	31	16	54	98
OUT61	41	77	123	120	64	25	71	108	7	117	44	119	82	96	13	20	5	102	118	94	98	79	109	140	108	117	453	33	60	103	27	2808	98	102	184	116	172	123	104	171	74	117	99	160	64	22	6	46	103
OUT62	111	294	435	195	527	280	131	270	261	249	43	314	135	293	9	29	64	173	183	48	28	128	221	137	90	65	128	59	8	19	10	29	62	39	1209	210	768	151	148	361	177	107	109	156	140	37	21	98	179
OUT63	69	67	164	176	98	56	112	73	35	14	38	68	94	45	30	33	22	215	124	96	138	76	98	224	112	81	158	77	13	42	28	51	200	45	175	138	153	85	85	111	219	267	203	432	148	47	80	58	102
OUT65	92	320	490	370	292	335	129	83	249	508	30	318	136	217	9	22	15	135	47	105	61	80	118	108	21	43	74	58	7	7	9	20	38	15	22	19	33	47	24	34	87	114	46	257	67	4	23	24	63
OUT67	301	56	176	63	64	86	208	165	122	91	248	239	148	132	57	40	88	103	271	167	349	138	209	99	53	119	154	153	113	76	46	80	202	42	8	134	62	78	153	198	463	325	250	360	318	64	111	228	244
OUT70	64	51	84	154	116	122	97	228	84	89	18	111	134	90	4	6	29	58	169	21	32	102	41	60	15	3	22	3	4	34	5	9	7	8	512	29	168	1	5	10	34	117	133	153	111	61	12	101	158
OUT71	79	156	100	111	99	94	130	86	157	173	98	154	94	43	7	6	9	257	211	49	58	92	54	79	29	20	161	43	3	33	5	28	62	25	105	248	151	162	255	243	112	76	153	183	35	21	20	57	104
OUT73	107	210	246	183	258	199	179	184	150	368	42	491	164	285	3	10	45	117	285	71	69	127	35	64	30	57	96	70	5	59	13	16	55	28	149	245	241	314	307	275	250	75	110	193	93	22	23	93	165
OUT78	392	146	102	154	153	344	865	406	164	445	695	354	359	173	20	80	30	211	253	78	90	98	490	126	93	110	295	184	15	38	21	51	96	72	9	199	154	147	161	287	398	215	349	514	144	47	86	113	218
OUT83	119	137	72	52	170	294	224	121	84	306	36	130	336	72	13	48	62	151	230	118	102	242	130	100	78	111	64	48	4	47	19	28	156	47	51	101	88	91	81	144	399	217	132	142	110	16	47	94	171
OUT107	120	344	151	237	179	216	329	133	281	266	109	312	165	142	15	34	41	87	154	89	72	163	114	35	46	37	74	54	13	18	11	50	183	12	108	297	288	317	218	432	174	131	111	151	74	27	35	85	239
OUT139	51	103	72	18	25	75	49	42	31	101	19	68	57	44	3	12	44	50	91	44	15	49	51	24	22	42	89	66	2	32	11	4	143	8	33	8	4	1	1	7	119	85	26	23	10	5	21	142	191
OUT146	87	74	75	7	37	63	81	49	50	89	17	101	118	74	15	38	20	20	77	12	52	42	15	100	21	52	28	21	10	22	3	23	1	33	21	175	81	160	63	106	23	87	43	28	26	7	6	56	65
OUT165	20	90	17	151	22	67	36	69	40	19	23	26	19	25	28	32	43	136	100	36	41	21	94	917	26	31	65	76	339	22	8	21	54	13	41	48	42	44	52	52	61	53	92	210	61	7	11	34	53
OUT284	84	23	166	249	32	55	56	126	32	204	21	79	94	121	14	22	51	125	138	67	29	108	281	123	56	56	179	48	10	18	13	33	81	35	53	175	116	50	150	103	125	108	74	147	135	31	42	42	63
OUT7317	714	836	751	1301	773	924	774	1034	774	742	188	466	663	1268	48	136	174	596	717	316	221	390	169	361	245	230	265	300	43	197	57	159	522	63	8038	3151	6918	2975	2571	3319	955	533	498	564	551	93	138	497	697
OUT8171	347	416	529	666	316	186	210	364	271	317	118	398	233	264	20	31	110	239	395	122	155	227	381	201	88	162	243	163	13	60	24	56	215	77	2122	208	928	72	190	188	270	368	463	332	183	131	101	213	569
OUT10416	491	598	460	367	415	697	998	783	417	863	719	476	443	268	374	117	159	300	421	162	143	370	725	387	156	195	501	161	39	92	63	442	253	69	166	657	577	657	740	867	366	486	544	484	309	119	90	232	418
OUT12504	214	171	149	97	300	243	264	331	319	213	361	470	189	248	27	51	82	184	142	43	88	130	173	201	12	79	166	55	35	11	19	71	36	38	102	237	272	351	318	434	590	241	369	394	137	46	206	115	257
[truncated: 39 more columns]
